# Supplementary material for: Pan-genome analyses of model fungal species
Source: Microb Genom. 2019 Feb 4;5(2):e000243. doi: 10.1099/mgen.0.000243 (PMC6421352; doi:10.1099/mgen.0.000243)
Supplement: Supplementary File 2 [file mgen-5-243-s002.xlsx]

## Sheet: Saccharomyces cerevisiae
Species	Strain	Core genes	Duplicated core genes	Other accessory genes	All accessory genes	Valid genes	Predicted genes	Assembly size (Mb)	Scaffold/Contig N50 (Kb)	Scaffolds/Contigs	Complete BUSCOs (%)	Fragmented BUSCOs (%)	Missing BUSCOs (%)	Source	Origin	de novo	Population	Dominant Fraction(s)	Group	Isolate source or clinical context	Reference
Saccharomyces cerevisiae	EC1118	4900	294	500	794	5694	5700	11.7	776	31	98.4	1.2	0.4	NCBI	N/A	Y	Wine/European	N/A	Wine	Wine	10.1073/pnas.0904673106
Saccharomyces cerevisiae	RM11-1A	4900	277	514	791	5691	5698	11.737	114	17	98.3	1.3	0.4	NCBI	USA	Y	Wine/European	N/A	Wine	Vineyard	https://www.ncbi.nlm.nih.gov/bioproject/13674
Saccharomyces cerevisiae	Sigma1278b	4900	282	569	851	5751	5757	11.9459	905	17	98.4	1.2	0.4	NCBI	N/A	Y	Mosaic	Wine/European	Lab	Laboratory	10.1126/science.1189015
Saccharomyces cerevisiae	S288C	4900	305	610	915	5815	5822	12.16	924	16	98.7	1.1	0.2	NCBI	USA	Y	Mosaic	Wine/European, Human	Lab	Laboratory	10.1126/science.274.5287.546
Saccharomyces cerevisiae	SK1	4900	289	575	864	5764	5771	12.1479	923	17	98.7	1.1	0.2	NCBI	N/A	Y	Mosaic	West African	Lab	Laboratory	https://www.ncbi.nlm.nih.gov/bioproject/PRJNA260311/
Saccharomyces cerevisiae	YJM1078	4900	278	489	767	5667	5673	11.8576	105.033	18	98.5	1.2	0.3	NCBI	Portugal	Y	Wine/European	N/A	Clinical	Clinical	10.1101/gr.185538.114
Saccharomyces cerevisiae	YJM1083	4900	280	569	849	5749	5758	12.4684	128.496	18	98.7	1.1	0.2	NCBI	NC, USA	Y	Mosaic	Sake	Clinical	Clinical	10.1101/gr.185538.114
Saccharomyces cerevisiae	YJM1129	4900	270	650	920	5820	5826	13.0833	133.045	18	98.7	1.1	0.2	NCBI	OH, USA	Y	Wine/European	N/A	Spirits	Distillery	10.1101/gr.185538.114
Saccharomyces cerevisiae	YJM1133	4900	277	564	841	5741	5749	12.1187	114.878	18	98.6	1.1	0.3	NCBI	NC, USA	Y	Mosaic	Wine/European	Clinical	Clinical	10.1101/gr.185538.114
Saccharomyces cerevisiae	YJM1190	4900	279	615	894	5794	5801	12.9065	33.308	18	98.7	1.1	0.2	NCBI	MI, USA	Y	Mosaic	Wine/European	Clinical	Clinical	10.1101/gr.185538.114
Saccharomyces cerevisiae	YJM1199	4900	272	554	826	5726	5732	12.3011	94.371	18	98.6	1.2	0.2	NCBI	MI, USA	Y	Mosaic	Wine/European	Clinical	Clinical	10.1101/gr.185538.114
Saccharomyces cerevisiae	YJM1202	4900	277	575	852	5752	5758	12.5098	136.145	18	98.6	1.2	0.2	NCBI	MI, USA	Y	Mosaic	Wine/European	Clinical	Clinical	10.1101/gr.185538.114
Saccharomyces cerevisiae	YJM1208	4900	292	661	953	5853	5859	13.0594	141.166	18	98.6	1.1	0.3	NCBI	MI, USA	Y	Mosaic	Sake	Clinical	Clinical	10.1101/gr.185538.114
Saccharomyces cerevisiae	YJM1242	4900	267	533	800	5700	5706	12.1747	153.62	18	98.7	1.1	0.2	NCBI	IL, USA	Y	Wine/European	N/A	Food	Fruit	10.1101/gr.185538.114
Saccharomyces cerevisiae	YJM1244	4900	267	604	871	5771	5777	12.6675	106.871	18	98.7	1.1	0.2	NCBI	Indonesia	Y	Wine/European	N/A	Food	Fruit	10.1101/gr.185538.114
Saccharomyces cerevisiae	YJM1248	4900	281	578	859	5759	5765	12.5207	85.127	17	98.7	1.1	0.2	NCBI	West Africa	Y	West African	N/A	Wine	Wine	10.1101/gr.185538.114
Saccharomyces cerevisiae	YJM1250	4900	276	563	839	5739	5745	12.4871	109.928	18	98.7	1.1	0.2	NCBI	N/A	Y	Wine/European	N/A	Food	Sugar cane	10.1101/gr.185538.114
Saccharomyces cerevisiae	YJM1252	4900	281	576	857	5757	5763	12.5675	109.861	17	98.5	1.2	0.3	NCBI	Spain	Y	Wine/European	N/A	Food	Alpechin	10.1101/gr.185538.114
Saccharomyces cerevisiae	YJM1273	4900	287	599	886	5786	5792	12.5399	159.967	17	98.7	1.1	0.2	NCBI	PA, USA	Y	North American	N/A	Wild	Oak tree	10.1101/gr.185538.114
Saccharomyces cerevisiae	YJM1304	4900	289	560	849	5749	5755	12.3665	125.602	18	98.5	1.1	0.4	NCBI	USA	Y	Mosaic	Wine/European	Clinical	Clinical	10.1101/gr.185538.114
Saccharomyces cerevisiae	YJM1307	4900	268	635	903	5803	5809	13.0625	110.631	18	98.6	1.1	0.3	NCBI	DC, USA	Y	Mosaic	Sake	Clinical	Clinical	10.1101/gr.185538.114
Saccharomyces cerevisiae	YJM1311	4900	267	592	859	5759	5765	12.5492	114.49	18	98.7	1.1	0.2	NCBI	MI, USA	Y	Mosaic	Wine/European	Clinical	Clinical	10.1101/gr.185538.114
Saccharomyces cerevisiae	YJM1326	4900	275	563	838	5738	5744	12.4065	111.025	18	98.6	1.2	0.2	NCBI	MN, USA	Y	Mosaic	Wine/European	Clinical	Clinical	10.1101/gr.185538.114
Saccharomyces cerevisiae	YJM1332	4900	265	561	826	5726	5732	12.2673	126.092	18	98.7	1.1	0.2	NCBI	Italy	Y	Wine/European	N/A	Wine	Wine	10.1101/gr.185538.114
Saccharomyces cerevisiae	YJM1336	4900	265	624	889	5789	5795	12.9292	141.984	18	98.7	1.1	0.2	NCBI	Italy	Y	Wine/European	N/A	Wine	Wine	10.1101/gr.185538.114
Saccharomyces cerevisiae	YJM1338	4900	274	553	827	5727	5734	12.2186	123.946	18	98.6	1.2	0.2	NCBI	MD, USA	Y	Mosaic	North American, Wine/European	Food	Sour fig	10.1101/gr.185538.114
Saccharomyces cerevisiae	YJM1341	4900	275	569	844	5744	5751	12.5251	129.484	18	98.7	1.1	0.2	NCBI	South Africa	Y	Wine/European	N/A	Wine	Wine	10.1101/gr.185538.114
Saccharomyces cerevisiae	YJM1342	4900	296	602	898	5798	5805	12.6226	97.707	17	98.6	1.1	0.3	NCBI	South Africa	Y	Mosaic	Malaysian, North American	Wild	Soil	10.1101/gr.185538.114
Saccharomyces cerevisiae	YJM1355	4900	280	629	909	5809	5815	12.943	114.774	18	98.6	1.1	0.3	NCBI	IL, USA	Y	Wine/European	N/A	Food	Molasses	10.1101/gr.185538.114
Saccharomyces cerevisiae	YJM1356	4900	271	577	848	5748	5754	12.5725	129.277	18	98.7	1.1	0.2	NCBI	N/A	Y	Wine/European	N/A	Beer	Cider	10.1101/gr.185538.114
Saccharomyces cerevisiae	YJM1381	4900	281	573	854	5754	5761	12.4062	108.62	18	98.6	1.2	0.2	NCBI	Trinidad	Y	Mosaic	North American	Spirits	Rum fermentation	10.1101/gr.185538.114
Saccharomyces cerevisiae	YJM1383	4900	280	590	870	5770	5776	12.5861	114.692	18	98.6	1.2	0.2	NCBI	Philippines	Y	Wine/European	N/A	Food	Coconut	10.1101/gr.185538.114
Saccharomyces cerevisiae	YJM1385	4900	296	632	928	5828	5835	12.9205	110.089	17	98.6	1.1	0.3	NCBI	MD, USA	Y	Mosaic	Wine/European	Food	Sugar refinery	10.1101/gr.185538.114
Saccharomyces cerevisiae	YJM1386	4900	286	592	878	5778	5785	12.6155	111.602	18	98.6	1.1	0.3	NCBI	Jamaica	Y	Mosaic	Wine/European	Food	Sugar cane	10.1101/gr.185538.114
Saccharomyces cerevisiae	YJM1387	4900	277	602	879	5779	5785	12.821	123.505	17	98.7	1.1	0.2	NCBI	Japan	Y	Wine/European	N/A	Wine	Wine	10.1101/gr.185538.114
Saccharomyces cerevisiae	YJM1388	4900	272	585	857	5757	5764	12.5221	118.076	17	98.6	1.1	0.3	NCBI	Malaya	Y	Sake	N/A	Food	Fermented tapioca	10.1101/gr.185538.114
Saccharomyces cerevisiae	YJM1389	4900	267	558	825	5725	5733	12.2528	122.297	17	98.6	1.1	0.3	NCBI	Thailand	Y	Sake	N/A	Sewage	Sewage	10.1101/gr.185538.114
Saccharomyces cerevisiae	YJM1399	4900	271	567	838	5738	5744	12.5094	114.755	17	98.7	1.1	0.2	NCBI	N/A	Y	Mosaic	Wine/European	Wild	Wild cherry tree gum	10.1101/gr.185538.114
Saccharomyces cerevisiae	YJM1400	4900	290	568	858	5758	5764	12.3575	97.056	18	98.7	1.1	0.2	NCBI	Philippines	Y	Mosaic	Malaysian, Sake	Food	Guava	10.1101/gr.185538.114
Saccharomyces cerevisiae	YJM1401	4900	274	536	810	5710	5717	12.1686	114.787	18	98.7	1.1	0.2	NCBI	Philippines	Y	Mosaic	Malaysian	Food	Papaya	10.1101/gr.185538.114
Saccharomyces cerevisiae	YJM1402	4900	278	602	880	5780	5786	12.5655	143.346	17	98.7	1.1	0.2	NCBI	N/A	Y	Mosaic	North American	Wine	Grape vine	10.1101/gr.185538.114
Saccharomyces cerevisiae	YJM1415	4900	263	624	887	5787	5793	12.9341	175.791	18	98.7	1.1	0.2	NCBI	France	Y	Wine/European	N/A	Wine	Wine	10.1101/gr.185538.114
Saccharomyces cerevisiae	YJM1417	4900	260	596	856	5756	5762	12.703	136.011	18	98.7	1.1	0.2	NCBI	HI, USA	Y	Wine/European	N/A	Wine	ND	10.1101/gr.185538.114
Saccharomyces cerevisiae	YJM1418	4900	280	581	861	5761	5768	12.4463	120.419	17	98.7	1.1	0.2	NCBI	Japan	Y	Mosaic	Malaysian	Wild	Oak tree	10.1101/gr.185538.114
Saccharomyces cerevisiae	YJM1419	4900	274	693	967	5867	5876	13.5384	128.29	18	98.6	1.1	0.3	NCBI	N/A	Y	Mosaic	Malaysian	Food	Bagasse	10.1101/gr.185538.114
Saccharomyces cerevisiae	YJM1433	4900	263	591	854	5754	5760	12.5256	105.02	18	98.6	1.1	0.3	NCBI	France	Y	Wine/European	N/A	Wine	Wine	10.1101/gr.185538.114
Saccharomyces cerevisiae	YJM1434	4900	292	594	886	5786	5792	12.5479	159.972	17	98.6	1.1	0.3	NCBI	PA, USA	Y	North American	N/A	Wild	Oak	10.1101/gr.185538.114
Saccharomyces cerevisiae	YJM1439	4900	278	616	894	5794	5800	12.9281	73.071	17	98.6	1.1	0.3	NCBI	West Africa	Y	West African	N/A	Beer	Ginger beer	10.1101/gr.185538.114
Saccharomyces cerevisiae	YJM1443	4900	265	528	793	5693	5699	12.0458	89.18	17	98	1.2	0.8	NCBI	Bahamas	Y	Mosaic	Wine/European	Food	Fruit	10.1101/gr.185538.114
Saccharomyces cerevisiae	YJM1444	4900	276	579	855	5755	5761	12.2635	121.39	17	98.7	1.1	0.2	NCBI	HI, USA	Y	Mosaic	Malaysian	Wild	Cladode	10.1101/gr.185538.114
Saccharomyces cerevisiae	YJM1447	4900	244	474	718	5618	5624	12.2163	84.37	17	96.6	1.7	1.7	NCBI	Malaysia	Y	Malaysian	N/A	Wild	Bertam Palm	10.1101/gr.185538.114
Saccharomyces cerevisiae	YJM1450	4900	280	633	913	5813	5820	12.8449	109.804	18	98.6	1.1	0.3	NCBI	UK	Y	Wine/European	N/A	Clinical	Clinical	10.1101/gr.185538.114
Saccharomyces cerevisiae	YJM1460	4900	263	600	863	5763	5769	12.6569	113.337	17	98.7	1.1	0.2	NCBI	Africa	Y	Sake	N/A	Spirits	Palm Wine	10.1101/gr.185538.114
Saccharomyces cerevisiae	YJM1463	4900	269	673	942	5842	5848	13.3898	106.781	18	98.6	1.1	0.3	NCBI	Ethiopia	Y	Wine/European	N/A	Spirits	White Tecc	10.1101/gr.185538.114
Saccharomyces cerevisiae	YJM1477	4900	266	540	806	5706	5712	12.1849	152.564	18	98.7	1.1	0.2	NCBI	USA	Y	Wine/European	N/A	Beer	Blatz beer	10.1101/gr.185538.114
Saccharomyces cerevisiae	YJM1478	4900	283	597	880	5780	5786	12.7035	112.403	18	98.6	1.1	0.3	NCBI	N/A	Y	Wine/European	N/A	Food	Kefir	10.1101/gr.185538.114
Saccharomyces cerevisiae	YJM1479	4900	282	576	858	5758	5764	12.4266	102.667	18	98.7	1.1	0.2	NCBI	Phillipines	Y	Mosaic	Malaysian, Sake	Spirits	Coconut tuba	10.1101/gr.185538.114
Saccharomyces cerevisiae	YJM1526	4900	266	586	852	5752	5758	12.5274	127.506	18	98.7	1.1	0.2	NCBI	N/A	Y	Wine/European	N/A	Clinical	Clinical (throat)	10.1101/gr.185538.114
Saccharomyces cerevisiae	YJM1527	4900	284	609	893	5793	5800	12.7146	150.513	18	98.6	1.1	0.3	NCBI	Winters, CA	Y	Mosaic	Wine/European	Food	Prune	10.1101/gr.185538.114
Saccharomyces cerevisiae	YJM1549	4900	277	652	929	5829	5836	13.2166	108.488	17	98.6	1.1	0.3	NCBI	Netherlands	Y	Mosaic	Wine/European	Food	Fermenting fruit juice	10.1101/gr.185538.114
Saccharomyces cerevisiae	YJM1573	4900	278	562	840	5740	5746	12.2409	151.706	17	98.7	1.1	0.2	NCBI	India	Y	Mosaic	North American	Food	Fermented food	10.1101/gr.185538.114
Saccharomyces cerevisiae	YJM1574	4900	267	565	832	5732	5738	12.2871	126.044	18	98.7	1.1	0.2	NCBI	N/A	Y	Wine/European	N/A	Wine	Wine	10.1101/gr.185538.114
Saccharomyces cerevisiae	YJM1592	4900	266	575	841	5741	5748	12.3227	103.183	17	98.7	1.1	0.2	NCBI	Thailand	Y	Sake	N/A	Sewage	Sewage	10.1101/gr.185538.114
Saccharomyces cerevisiae	YJM1615	4900	281	597	878	5778	5785	12.7047	116.42	18	98.8	1.1	0.1	NCBI	USA	Y	Mosaic	Sake	Clinical	Clinical	10.1101/gr.185538.114
Saccharomyces cerevisiae	YJM189	4900	289	543	832	5732	5738	12.2614	141.11	18	98.6	1.2	0.2	NCBI	N/A	Y	Wine/European	N/A	Spirits	Distillery	10.1101/gr.185538.114
Saccharomyces cerevisiae	YJM193	4900	276	638	914	5814	5821	13.0078	105.607	18	98.7	1.1	0.2	NCBI	N/A	Y	Wine/European	N/A	Spirits	Distillery	10.1101/gr.185538.114
Saccharomyces cerevisiae	YJM195	4900	283	602	885	5785	5792	12.7524	95.821	17	98.6	1.1	0.3	NCBI	Nigeria	Y	West African	N/A	Spirits	Palm wine	10.1101/gr.185538.114
Saccharomyces cerevisiae	YJM244	4900	279	621	900	5800	5807	12.8576	126.414	18	98.4	1.1	0.5	NCBI	Romania	Y	Wine/European	N/A	Clinical	Clinical	10.1101/gr.185538.114
Saccharomyces cerevisiae	YJM248	4900	283	528	811	5711	5717	12.1126	108.715	18	98.5	1.2	0.3	NCBI	N/A	Y	Wine/European	N/A	Clinical	Clinical (feces)	10.1101/gr.185538.114
Saccharomyces cerevisiae	YJM270	4900	257	554	811	5711	5717	12.3653	123.635	17	98.6	1.2	0.2	NCBI	Slovenia	Y	Wine/European	N/A	Wine	Wine	10.1101/gr.185538.114
Saccharomyces cerevisiae	YJM271	4900	267	700	967	5867	5873	13.421	114.673	18	98.7	1.1	0.2	NCBI	N/A	Y	Wine/European	N/A	Beer	Brewery	10.1101/gr.185538.114
Saccharomyces cerevisiae	YJM320	4900	272	677	949	5849	5856	13.4761	109.236	18	98.6	1.1	0.3	NCBI	USA	Y	Mosaic	Wine/European, Human	Clinical	Clinical	10.1101/gr.185538.114
Saccharomyces cerevisiae	YJM326	4900	289	554	843	5743	5749	12.3508	102.857	18	98.7	1.1	0.2	NCBI	USA	Y	Mosaic	North American	Clinical	Clinical	10.1101/gr.185538.114
Saccharomyces cerevisiae	YJM428	4900	275	567	842	5742	5748	12.2726	96.878	18	98.7	1.1	0.2	NCBI	USA	Y	Mosaic	Sake, Wine/European	Clinical	Clinical	10.1101/gr.185538.114
Saccharomyces cerevisiae	YJM450	4900	270	568	838	5738	5745	12.3888	114.711	18	98.7	1.1	0.2	NCBI	USA	Y	Mosaic	Wine/European	Clinical	Clinical	10.1101/gr.185538.114
Saccharomyces cerevisiae	YJM451	4900	268	569	837	5737	5743	12.1525	103.767	18	98.7	1.1	0.2	NCBI	N/A	Y	Mosaic	Sake	Clinical	Clinical	10.1101/gr.185538.114
Saccharomyces cerevisiae	YJM453	4900	273	592	865	5765	5771	12.7106	122.94	18	98.4	1.2	0.4	NCBI	N/A	Y	Wine/European	N/A	Clinical	Clinical	10.1101/gr.185538.114
Saccharomyces cerevisiae	YJM456	4900	310	557	867	5767	5773	12.2745	112.926	18	98.6	1.1	0.3	NCBI	USA	Y	Mosaic	North American, Wine/European	Clinical	Clinical	10.1101/gr.185538.114
Saccharomyces cerevisiae	YJM470	4900	268	566	834	5734	5741	12.5585	101.785	17	98.7	1.1	0.2	NCBI	USA	Y	Mosaic	Sake	Clinical	Clinical	10.1101/gr.185538.114
Saccharomyces cerevisiae	YJM541	4900	271	632	903	5803	5809	12.9666	102.996	18	98.7	1.1	0.2	NCBI	USA	Y	Mosaic	Wine/European, Human	Clinical	Clinical	10.1101/gr.185538.114
Saccharomyces cerevisiae	YJM554	4900	279	636	915	5815	5821	13.0198	87.416	18	98.7	1.1	0.2	NCBI	USA	Y	Mosaic	Wine/European, Human	Clinical	Clinical	10.1101/gr.185538.114
Saccharomyces cerevisiae	YJM555	4900	273	674	947	5847	5853	13.2955	126.679	18	98.6	1.1	0.3	NCBI	USA	Y	Mosaic	North American	Clinical	Clinical	10.1101/gr.185538.114
Saccharomyces cerevisiae	YJM627	4900	273	598	871	5771	5777	12.5811	83.115	18	98.7	1.1	0.2	NCBI	N/A	Y	West African	N/A	Lab	Laboratory	10.1101/gr.185538.114
Saccharomyces cerevisiae	YJM681	4900	265	539	804	5704	5712	12.3431	55.501	18	98.5	1.2	0.3	NCBI	USA	Y	Mosaic	Wine/European	Clinical	Clinical	10.1101/gr.185538.114
Saccharomyces cerevisiae	YJM682	4900	285	572	857	5757	5763	12.2746	129.343	18	98.7	1.1	0.2	NCBI	USA	Y	Mosaic	Sake, Wine/European	Clinical	Clinical	10.1101/gr.185538.114
Saccharomyces cerevisiae	YJM683	4900	286	584	870	5770	5776	12.4278	144.308	17	98.6	1.1	0.3	NCBI	USA	Y	Mosaic	Sake, Wine/European	Clinical	Clinical	10.1101/gr.185538.114
Saccharomyces cerevisiae	YJM689	4900	274	552	826	5726	5732	12.19	64.098	17	98.7	1.1	0.2	NCBI	USA	Y	Mosaic	Sake, Wine/European	Clinical	Clinical	10.1101/gr.185538.114
Saccharomyces cerevisiae	YJM693	4900	277	660	937	5837	5843	13.1201	109.124	17	98.7	1.1	0.2	NCBI	USA	Y	Mosaic	Wine/European	Clinical	Clinical	10.1101/gr.185538.114
Saccharomyces cerevisiae	YJM789	4900	274	490	764	5664	5670	11.991	429	258	98.4	1.3	0.3	NCBI	USA	N	Mosaic	Wine/European	Clinical	Clinical	10.1073/pnas.0701291104
Saccharomyces cerevisiae	YJM969	4900	255	552	807	5707	5713	12.359	55.447	18	98.6	1.2	0.2	NCBI	Italy	Y	Wine/European	N/A	Clinical	Clinical	10.1101/gr.185538.114
Saccharomyces cerevisiae	YJM972	4900	268	626	894	5794	5800	12.9616	130.007	18	98.7	1.1	0.2	NCBI	Italy	Y	Wine/European	N/A	Clinical	Clinical	10.1101/gr.185538.114
Saccharomyces cerevisiae	YJM975	4900	270	545	815	5715	5721	12.2218	33.426	18	98.6	1.1	0.3	NCBI	Italy	Y	Wine/European	N/A	Clinical	Clinical	10.1101/gr.185538.114
Saccharomyces cerevisiae	YJM978	4900	267	582	849	5749	5755	12.4892	126.687	18	98.7	1.1	0.2	NCBI	Italy	Y	Wine/European	N/A	Clinical	Clinical	10.1101/gr.185538.114
Saccharomyces cerevisiae	YJM981	4900	275	623	898	5798	5805	12.8972	86.169	18	98.7	1.1	0.2	NCBI	Italy	Y	Wine/European	N/A	Clinical	Clinical	10.1101/gr.185538.114
Saccharomyces cerevisiae	YJM984	4900	282	641	923	5823	5830	13.0626	75.94	18	98.5	1.2	0.3	NCBI	Italy	Y	Wine/European	N/A	Clinical	Clinical	10.1101/gr.185538.114
Saccharomyces cerevisiae	YJM987	4900	270	629	899	5799	5805	12.9731	178.834	18	98.6	1.2	0.2	NCBI	Italy	Y	Wine/European	N/A	Clinical	Clinical	10.1101/gr.185538.114
Saccharomyces cerevisiae	YJM990	4900	273	567	840	5740	5746	12.1965	130.453	18	98.7	1.1	0.2	NCBI	Italy	Y	Wine/European	N/A	Clinical	Clinical	10.1101/gr.185538.114
Saccharomyces cerevisiae	YJM993	4900	269	580	849	5749	5755	12.4989	157.5	18	98.6	1.1	0.3	NCBI	Italy	Y	Wine/European	N/A	Clinical	Clinical	10.1101/gr.185538.114
Saccharomyces cerevisiae	YJM996	4900	263	602	865	5765	5771	12.6958	161.101	18	98.7	1.1	0.2	NCBI	Italy	Y	Wine/European	N/A	Clinical	Clinical	10.1101/gr.185538.114
Saccharomyces cerevisiae	YPS163	4900	218	300	518	5418	5424	10.7188	39	607	93.1	1.6	5.3	NCBI	USA	Y	North American	N/A	Wild	Oak	http://www.ncbi.nlm.nih.gov/bioproject/PRJNA260311
Total genes		490000	27511	58429	85940	575940	576578			BUSCO Averages (%)	98.551	1.134	0.315
Average genes		4900	275.11	584.29	859.4	5759.4	5765.78
Pangenome %		85.0783	4.77671	10.145	14.9052	100
Average assembly size (Mb)								12.5376

## Sheet: Candida albicans
Species	Strain	Core genes	Duplicated core genes	Other accessory genes	All accessory genes	Valid genes	Predicted genes	Assembly size (Mb)	Scaffold/Contig N50 (Kb)	Scaffolds/Contigs	Complete BUSCOs (%)	Fragmented BUSCOs (%)	Missing BUSCOs (%)	Source	Origin	de novo	Mating	Isolate source or clinical context	Reference
Candida albicans	12C	5432	212	361	573	6005	6013	14.8	536	50	96.6	2.1	1.3	NCBI	Michigan, USA	Y	a/a	Clinical isolate, oral	https://www.ncbi.nlm.nih.gov/bioproject/75209
Candida albicans	19F	5432	207	350	557	5989	5996	14.6	551	60	96.7	1.8	1.5	NCBI	Michigan, USA	Y	alpha/alpha	Clinical isolate, thrush	https://www.ncbi.nlm.nih.gov/bioproject/PRJNA75221
Candida albicans	3153A	5432	265	353	618	6050	6059	14.9	385	100	96.7	1.9	1.4	NCBI	Unknown	Y	Unknown	Unknown, presumed clinical	https://www.ncbi.nlm.nih.gov/bioproject/73979
Candida albicans	A123	5432	258	360	618	6050	6060	14.6	601.048	75	96.7	1.9	1.4	NCBI	Unknown	Y	Unknown	Unknown, presumed clinical	https://www.ncbi.nlm.nih.gov/bioproject/73979
Candida albicans	A155	5432	219	327	546	5978	5985	14.5	483	84	96.2	2.1	1.7	NCBI	Unknown	Y	Unknown	Unknown, presumed clinical	https://www.ncbi.nlm.nih.gov/bioproject/73980
Candida albicans	A203	5432	232	358	590	6022	6038	14.6	785	71	96.8	1.9	1.3	NCBI	Unknown	Y	Unknown	Unknown, presumed clinical	https://www.ncbi.nlm.nih.gov/bioproject/73982
Candida albicans	A20	5432	244	355	599	6031	6029	14.8	810	50	96.7	1.9	1.4	NCBI	Unknown	Y	Unknown	Unknown, presumed clinical	https://www.ncbi.nlm.nih.gov/bioproject/PRJNA165025
Candida albicans	A48	5432	258	364	622	6054	6061	14.7	422	87	96.6	1.9	1.5	NCBI	Unknown	Y	Unknown	Unknown, presumed clinical	https://www.ncbi.nlm.nih.gov/bioproject/73983
Candida albicans	A67	5432	226	365	591	6023	6032	14.6	581	64	96.6	1.9	1.5	NCBI	Unknown	Y	Unknown	Unknown, presumed clinical	https://www.ncbi.nlm.nih.gov/bioproject/73984
Candida albicans	A84	5432	237	368	605	6037	6044	14.7	535	86	96.8	2	1.2	NCBI	Unknown	Y	Unknown	Unknown, presumed clinical	https://www.ncbi.nlm.nih.gov/bioproject/73985
Candida albicans	A92	5432	222	366	588	6020	6028	14.6	736	54	96.9	1.8	1.3	NCBI	Unknown	Y	Unknown	Unknown, presumed clinical	https://www.ncbi.nlm.nih.gov/bioproject/73986
Candida albicans	Ca529L	5432	169	318	487	5919	5926	14.7	1231	87	95.5	2.2	2.3	NCBI	London, UK	Y	Unknown	Clinical isolate, oral	https://www.ncbi.nlm.nih.gov/bioproject/200311
Candida albicans	Ca6	5432	244	353	597	6029	6037	14.7	400	82	96.5	2.1	1.4	NCBI	Rhode Island, USA	Y	Unknown	Unknown	https://www.ncbi.nlm.nih.gov/bioproject/120431
Candida albicans	CHN1	5432	230	355	585	6017	6025	14.7	479	84	96.5	2	1.5	NCBI	Unknown	Y	Unknown	Unknown, presumed clinical	https://www.ncbi.nlm.nih.gov/bioproject/73980
Candida albicans	GC75	5432	228	341	569	6001	6009	14.7	559	73	96.3	2	1.7	NCBI	Unknown	Y	Unknown	Unknown, presumed clinical	https://www.ncbi.nlm.nih.gov/bioproject/73980
Candida albicans	L26	5432	216	364	580	6012	6019	14.5	577	57	96.6	2	1.4	NCBI	Iowa, USA	Y	a/a	Clinical isolate, a/a mating type	https://www.ncbi.nlm.nih.gov/bioproject/75211
Candida albicans	P34048	5432	209	331	540	5972	5979	14.5	554	52	96.3	2	1.7	NCBI	Turkey	Y	alpha/alpha	Clinical isolate, alpha/alpha mating type	https://www.ncbi.nlm.nih.gov/bioproject/75229
Candida albicans	P37005	5432	207	332	539	5971	5978	14.5	769	45	96	2.1	1.9	NCBI	Florida, USA	Y	a/a	Healthy individual isolate	https://www.ncbi.nlm.nih.gov/bioproject/75217
Candida albicans	P37037	5432	214	356	570	6002	6009	14.5	473	48	96.4	2.2	1.4	NCBI	Wisconsin, USA	Y	a/alpha	Clinical isolate, a/alpha mating type	https://www.ncbi.nlm.nih.gov/bioproject/75231
Candida albicans	P37039	5432	214	334	548	5980	5987	14.5	791	50	96.5	1.9	1.6	NCBI	Unknown	Y	Unknown	Unknown	https://www.ncbi.nlm.nih.gov/bioproject/75233
Candida albicans	P57072	5432	194	335	529	5961	5979	14.5	793	56	96.3	2	1.7	NCBI	Nebraska, USA	Y	a/alpha	Clinical isolate, a/alpha mating type	https://www.ncbi.nlm.nih.gov/bioproject/75239
Candida albicans	P57055	5432	202	337	539	5971	5969	14.5	545	45	96.2	2	1.8	NCBI	Indiana, USA	Y	alpha/alpha	Clinical isolate	https://www.ncbi.nlm.nih.gov/bioproject/75227
Candida albicans	P60002	5432	199	356	555	5987	5995	14.8	1172	47	96.5	1.9	1.6	NCBI	Arizona, USA	Y	a/a	Clinical isolate, a/a mating type	https://www.ncbi.nlm.nih.gov/bioproject/75219
Candida albicans	P75010	5432	187	321	508	5940	5949	14.9	910	56	95.8	2.2	2	NCBI	Unknown	Y	Unknown	Unknown	https://www.ncbi.nlm.nih.gov/bioproject/75235
Candida albicans	P75016	5432	186	331	517	5949	5956	14.7	1306	50	95.8	2.3	1.9	NCBI	Israel	Y	a/alpha	Clinical isolate, a/alpha mating type	https://www.ncbi.nlm.nih.gov/bioproject/75237
Candida albicans	P75063	5432	191	340	531	5963	5970	14.5	741	51	96.5	2	1.5	NCBI	France	Y	a/alpha	Clinical isolate, a/alpha mating type	https://www.ncbi.nlm.nih.gov/bioproject/75241
Candida albicans	P76055	5432	203	330	533	5965	5973	14.5	988	38	96.7	1.8	1.5	NCBI	Iowa, USA	Y	a/alpha	Clinical isolate, a/alpha mating type	https://www.ncbi.nlm.nih.gov/bioproject/75243
Candida albicans	P76067	5432	195	324	519	5951	5959	14.6	784	45	96.4	2	1.6	NCBI	Ontario, Canada	Y	a/alpha	Clinical isolate, a/alpha mating type	https://www.ncbi.nlm.nih.gov/bioproject/75245
Candida albicans	P78042	5432	214	343	557	5989	5996	14.7	479	70	96.2	2	1.8	NCBI	Indiana, USA	Y	a/alpha	Clinical isolate	https://www.ncbi.nlm.nih.gov/bioproject/75247
Candida albicans	P78048	5432	206	338	544	5976	5983	14.5	710	59	96.4	2.3	1.3	NCBI	Manitoba, Canada	Y	alpha/alpha	Clinical isolate	https://www.ncbi.nlm.nih.gov/bioproject/75225
Candida albicans	P87	5432	225	350	575	6007	6015	14.5	858	44	96.4	2.1	1.5	NCBI	South Africa	Y	alpha/alpha	Clinical isolate, HIV+	https://www.ncbi.nlm.nih.gov/bioproject/75225
Candida albicans	P94015	5432	192	337	529	5961	5969	14.7	1053	58	96.1	2.2	1.7	NCBI	Utah, USA	Y	a/a	Clinical isolate	https://www.ncbi.nlm.nih.gov/bioproject/75213
Candida albicans	SC5314	5432	210	384	594	6026	6034	14.2	2231.88	8	97.1	1.7	1.2	NCBI	New York, USA	Y	a/alpha	Clinical isolate	10.1073/pnas.0401648101
Candida albicans	WO-1	5432	197	349	546	5978	5986	14.5	1768.73	17	96	2.2	1.8	NCBI	Iowa, USA	Y	alpha/alpha	Clinical isolate	10.1038/nature08064
Total genes		184688	7312	11786	19098	203786	204047			BUSCO Averages (%)	96.4206	2.01176	1.56765
Average genes		5432	215.059	346.647	561.706	5993.71	6001.38
Pangenome %		90.6284	3.58808	5.78352	9.35961	100
Average assembly size (Mb)								14.6118

## Sheet: Cryptococcus neoformans
Species	Strain	Core genes	Duplicated core genes	Other accessory genes	All accessory genes	Valid genes	Predicted genes	Assembly size (Mb)	Scaffold/Contig N50 (Kb)	Scaffolds/Contigs	Complete BUSCOs (%)	Fragmented BUSCOs (%)	Missing BUSCOs (%)	Source	Origin	de novo	Lineage (Subgroup)	Isolate source or clinical context	Reference
Cryptococcus neoformans var. grubii	125.91	5486	413	1020	1433	6919	6997	18.9	836.747	37	74.6	9.1	16.3	NCBI	Tanzania	Y	VNI (VNIa)	Clinical	10.1101/gr.218727.116
Cryptococcus neoformans var. grubii	A1-35-8	5486	489	830	1319	6805	6876	18.8	154.753	557	73.3	8.8	17.9	NCBI	USA	Y	VNI (VNIb)	Pigeon guano	10.1101/gr.218727.116
Cryptococcus neoformans var. grubii	A2-102-5	5486	419	996	1415	6901	6978	18.6	869.879	47	74.9	9.1	16	NCBI	USA	Y	VNI (VNIa)	Pigeon guano	10.1101/gr.218727.116
Cryptococcus neoformans var. grubii	A5-35-17	5486	481	832	1313	6799	6871	18.8	167.878	592	73.6	8.8	17.6	NCBI	USA	Y	VNI (VNIa)	Pigeon guano	10.1101/gr.218727.116
Cryptococcus neoformans var. grubii	AD2-60A	5486	392	971	1363	6849	6925	18.6	730.974	168	74.4	9.2	16.4	NCBI	France	Y	VNI (VNIb)	Clinical	10.1101/gr.218727.116
Cryptococcus neoformans var. grubii	BK147	5486	349	810	1159	6645	6717	18.5	127.195	1201	72.6	9.1	18.3	NCBI	Vietnam	Y	VNI	Clinical, HIV+	10.1101/189274
Cryptococcus neoformans var. grubii	Br795	5486	363	820	1183	6669	6739	18.9	162.775	625	73.1	9.1	17.8	NCBI	Brazil	Y	VNI (VNIa)	Clinical	10.1101/gr.218727.116
Cryptococcus neoformans var. grubii	Bt1	5486	410	981	1391	6877	6947	18.5	770.391	52	74.3	9.4	16.3	NCBI	Botswana	Y	VNBII	Clinical, HIV+	10.1101/gr.218727.116
Cryptococcus neoformans var. grubii	Bt120	5486	403	972	1375	6861	6935	18.9	1055.6	31	74.5	9.2	16.3	NCBI	Botswana	Y	VNI (VNIc)	Clinical, HIV+	10.1101/gr.218727.116
Cryptococcus neoformans var. grubii	Bt15	5486	421	1015	1436	6922	7000	18.7	1109.86	33	74.5	9.4	16.1	NCBI	Botswana	Y	VNI (VNIc)	Clinical, HIV+	10.1101/gr.218727.116
Cryptococcus neoformans var. grubii	Bt63	5486	388	1005	1393	6879	6950	18.8	775.306	53	74.7	9.2	16.1	NCBI	Botswana	Y	VNBI	Clinical, HIV+	10.1101/gr.218727.116
Cryptococcus neoformans var. grubii	Bt85	5486	396	1002	1398	6884	6960	19.2	948.332	39	74.5	9.4	16.1	NCBI	Botswana	Y	VNBI	Clinical, HIV+	10.1101/gr.218727.116
Cryptococcus neoformans var. grubii	C23	5486	418	1081	1499	6985	7064	18.9	747.818	107	75	9.1	15.9	NCBI	USA	Y	VNI (VNIb)	Clinical, HIV-	10.1101/gr.218727.116
Cryptococcus neoformans var. grubii	C45	5486	302	756	1058	6544	6617	18.2	93.455	164	73	8.8	18.2	NCBI	USA	Y	VNII	Clinical, HIV-	10.1371/journal.pone.0019688
Cryptococcus neoformans var. grubii	C8	5486	400	937	1337	6823	6896	18.6	573.455	158	74.7	9	16.3	NCBI	USA	Y	VNI (VNIa)	Clinical, HIV+	10.1101/gr.218727.116
Cryptococcus neoformans var. grubii	D17-1	5486	344	848	1192	6678	6751	18.6	163.066	537	73.5	9.1	17.4	NCBI	South Africa	Y	VNI (VNIa)	Pigeon guano	10.1101/gr.218727.116
Cryptococcus neoformans var. grubii	Gb118	5486	398	975	1373	6859	6932	18.5	782.51	68	74.7	9.1	16.2	NCBI	Botswana	Y	VNI (VNIa)	Pigeon guano	10.1101/gr.218727.116
Cryptococcus neoformans var. grubii	H99	5486	441	1149	1590	7076	7173	18.9	1422.46	15	75	9.1	15.9	NCBI	USA	Y	VNI	Clinical	10.1371/journal.pone.0019688
Cryptococcus neoformans var. grubii	KN99	5486	440	1147	1587	7073	7170	18.9	1422.46	15	74.9	9.1	16	NCBI	USA	N	Unknown	H99 congenic lab strain produced from 125.91, 8-1 and H99	10.1128/IAI.71.9.4831-4841.2003
Cryptococcus neoformans var. grubii	MW-RSA1955	5486	364	846	1210	6696	6768	18.5	162.169	487	73.5	8.9	17.6	NCBI	South Africa	Y	VNI (VNIa)	Clinical	10.1101/gr.218727.116
Cryptococcus neoformans var. grubii	MW-RSA852	5486	278	686	964	6450	6517	17.9	70.791	574	71.3	8.9	19.8	NCBI	South Africa	Y	VNII	Clinical	10.1101/gr.218727.116
Cryptococcus neoformans var. grubii	Tu295-1	5486	396	960	1356	6842	6914	18.6	794.62	120	74.7	9.1	16.2	NCBI	Botswana	Y	VNBI	Sampled from mopane tree	10.1371/journal.pone.0019688
Cryptococcus neoformans var. grubii	Tu401-1	5486	386	967	1353	6839	6909	18.6	846.909	49	74.4	9.4	16.2	NCBI	Botswana	Y	VNBI	Sampled from mopane tree	10.1101/gr.218727.116
Cryptococcus neoformans var. grubii	V2	5486	335	781	1116	6602	6665	18.4	112.025	669	71.9	9.2	18.9	NCBI	Unknown	Y	Unknown	Broad Institute genome sequence	https://www.ncbi.nlm.nih.gov/bioproject/PRJNA312859
Cryptococcus neoformans var. grubii	Ze90-1	5486	368	910	1278	6764	6834	18.7	464.547	164	73.8	9.4	16.8	NCBI	South Africa	Y	VNBII	Sampled from Eucalyptus tree	10.1101/gr.218727.116
Total genes		137150	9794	23297	33091	170241	172105			BUSCO Averages (%)	73.976	9.12	16.904
Average genes		5486	391.76	931.88	1323.64	6809.64	6884.2
Pangenome %		80.5623	5.75302	13.6847	19.2272	100
Average assembly size (Mb)								18.66

## Sheet: Aspergillus fumigatus
Species	Strain	Core genes	Duplicated core genes	Other accessory genes	All accessory genes	Valid genes	Predicted genes	Assembly size (Mb)	Scaffold/Contig N50 (Kb)	Scaffolds/Contigs	Complete BUSCOs (%)	Fragmented BUSCOs (%)	Missing BUSCOs (%)	Source	Origin	de novo	Isolate source or clinical context	Reference
Aspergillus fumigatus	A1163	8073	799	1095	1894	9967	10047	29.2	3791.21	55	85.1	7.1	7.8	NCBI	Paris, France	Y	Derivative of A. fumigatus CEA10 via CEA17	10.1371/journal.pgen.1000046
Aspergillus fumigatus	AF10	8073	650	934	1584	9657	9732	28.8	156.847	1129	84	6.9	9.1	NCBI	Los Angeles, USA	Y	Isolated from nodular infiltrate of patient on steroids	https://www.ncbi.nlm.nih.gov/bioproject/PRJNA46347/
Aspergillus fumigatus	AF210	8073	674	935	1609	9682	9756	28.9	172.994	447	83.8	7.1	9.1	NCBI	Manchester, UK	Y	Isolated from an ICU-acquired infection	10.1186/1471-2164-13-698
Aspergillus fumigatus	AF293	8073	821	1143	1964	10037	10120	29.4	3948.44	8	85.6	6.9	7.5	NCBI	Shrewsbury, UK	Y	Isolated from patient lung tissue	10.1038/nature04332
Aspergillus fumigatus	HMR AF 270	8073	615	913	1528	9601	9674	29.5	90.675	883	81.8	7.6	10.6	NCBI	Montreal, Canada	Y	Human cavitary pulmonary aspergillosis	https://www.ncbi.nlm.nih.gov/bioproject/PRJNA388488/
Aspergillus fumigatus	HMR AF 706	8073	560	734	1294	9367	9442	28.2	76.555	889	81.1	7.6	11.3	NCBI	Montreal, Canada	Y	Isolated from bronchoalveolar lavage fluid	https://www.ncbi.nlm.nih.gov/bioproject/PRJNA388488/
Aspergillus fumigatus	IF1SW-F4	8073	662	878	1540	9613	9688	28.2	367.421	208	84.8	7	8.2	NCBI	International Space Station	Y	Isolated from polyester wipe off cupola wall in the ISS	10.1128/genomeA.00553-16
Aspergillus fumigatus	ISSFT-021	8073	682	925	1607	9680	9755	28.5	275.468	301	83.5	7.1	9.4	NCBI	International Space Station	Y	Isolated from dust in HEPA filter in the ISS	10.1128/genomeA.00553-16
Aspergillus fumigatus	JCM 10253	8073	715	951	1666	9739	9818	28.4	2594.13	26	85.4	7	7.6	NCBI	New Orleans, USA	Y	Unknown, presumed clinical	https://www.ncbi.nlm.nih.gov/bioproject/PRJDB3633/
Aspergillus fumigatus	LMB-35Aa	8073	651	916	1567	9640	9716	27.5	726.133	228	85.2	6.9	7.9	NCBI	Peru	Y	Isolate from soil of Peruvian rainforest	https://www.ncbi.nlm.nih.gov/bioproject/PRJNA298653/
Aspergillus fumigatus	RP-2014	8073	528	815	1343	9416	9493	27.4	128.808	671	82.7	7.3	10	NCBI	Brazil	Y	Isolated from tropical forest floor	https://www.ncbi.nlm.nih.gov/bioproject/PRJNA237468/
Aspergillus fumigatus	Z5	8073	770	1069	1839	9912	9989	29.4	2295.92	24	85.4	7	7.6	NCBI	Nanjing, China	Y	Compost heaps as biomass-degrading strain	10.1186/s12864-015-1658-2
Total genes		96876	8127	11308	19435	116311	117230			BUSCO Averages (%)	84.0333	7.125	8.84167
Average genes		8073	677.25	942.333	1619.58	9692.58
Pangenome %		83.2905	6.9873	9.72221	16.5785	100
Average assembly size (Mb)								28.6167
