# Supplementary material for: Pan-genome analyses of model fungal species
Source: Microb Genom. 2019 Feb 4;5(2):e000243. doi: 10.1099/mgen.0.000243 (PMC6421352; doi:10.1099/mgen.0.000243)
Supplement: Supplementary File 3 [file mgen-5-243-s003.xlsx]

## Sheet: S. cerevisiae core
# GO	NS	enrichment	name	ratio_in_study	ratio_in_pop	p_uncorrected	depth	study_count	p_fdr	study_items
GO:0009987	BP	e	cellular process	55736/272522	60715/312161	0	1	55736	0	EC1118|FN393058.1_105765_109833, EC1118|FN393058.1_112448_113645, EC1118|FN393058.1_17119_18490, EC1118|FN393058.1_23015_24521, EC1118|FN393058.1_57315_58815, EC1118|FN393058.1_65246_66113, EC1118|FN393058.1_68234_68753, EC1118|FN393058.1_68866_70003, EC1118|FN393058.1_91804_94081, EC1118|FN393060.2_128446_130183, EC1118|FN393060.2_135943_138058, EC1118|FN393060.2_159341_161945, EC1118|FN393060.2…
GO:0008152	BP	e	metabolic process	65573/272522	71868/312161	1.64231e-307	1	65573	0	EC1118|FN393058.1_105765_109833, EC1118|FN393058.1_112448_113645, EC1118|FN393058.1_17119_18490, EC1118|FN393058.1_57315_58815, EC1118|FN393058.1_68234_68753, EC1118|FN393058.1_68866_70003, EC1118|FN393058.1_91804_94081, EC1118|FN393060.2_125700_126423, EC1118|FN393060.2_128446_130183, EC1118|FN393060.2_135943_138058, EC1118|FN393060.2_143104_144139, EC1118|FN393060.2_159341_161945, EC1118|FN3930…
GO:0050896	BP	e	response to stimulus	5700/272522	6194/312161	6.17694e-33	1	5700	0	EC1118|FN393058.1_112448_113645, EC1118|FN393060.2_641031_642663, EC1118|FN393060.2_679905_680391, EC1118|FN393062.1_263622_266675, EC1118|FN393063.1_1026298_1027741, EC1118|FN393063.1_1156336_1158232, EC1118|FN393063.1_251384_252098, EC1118|FN393063.1_495258_495474, EC1118|FN393063.1_531605_535330, EC1118|FN393063.1_72219_74484, EC1118|FN393063.1_780574_781819, EC1118|FN393063.1_7830_8394, EC111…
GO:0071704	BP	e	organic substance metabolic process	61473/272522	67045/312161	0	2	61473	0	EC1118|FN393058.1_105765_109833, EC1118|FN393058.1_112448_113645, EC1118|FN393058.1_17119_18490, EC1118|FN393058.1_57315_58815, EC1118|FN393058.1_68234_68753, EC1118|FN393058.1_68866_70003, EC1118|FN393058.1_91804_94081, EC1118|FN393060.2_125700_126423, EC1118|FN393060.2_128446_130183, EC1118|FN393060.2_135943_138058, EC1118|FN393060.2_159341_161945, EC1118|FN393060.2_176855_177914, EC1118|FN3930…
GO:0006807	BP	e	nitrogen compound metabolic process	48232/272522	51791/312161	0	2	48232	0	EC1118|FN393058.1_105765_109833, EC1118|FN393058.1_112448_113645, EC1118|FN393058.1_17119_18490, EC1118|FN393058.1_57315_58815, EC1118|FN393058.1_68234_68753, EC1118|FN393058.1_68866_70003, EC1118|FN393058.1_91804_94081, EC1118|FN393060.2_125700_126423, EC1118|FN393060.2_128446_130183, EC1118|FN393060.2_135943_138058, EC1118|FN393060.2_159341_161945, EC1118|FN393060.2_176855_177914, EC1118|FN3930…
GO:0044238	BP	e	primary metabolic process	60572/272522	65845/312161	0	2	60572	0	EC1118|FN393058.1_105765_109833, EC1118|FN393058.1_112448_113645, EC1118|FN393058.1_17119_18490, EC1118|FN393058.1_57315_58815, EC1118|FN393058.1_68234_68753, EC1118|FN393058.1_68866_70003, EC1118|FN393058.1_91804_94081, EC1118|FN393060.2_125700_126423, EC1118|FN393060.2_128446_130183, EC1118|FN393060.2_135943_138058, EC1118|FN393060.2_159341_161945, EC1118|FN393060.2_176855_177914, EC1118|FN3930…
GO:0044237	BP	e	cellular metabolic process	49633/272522	53913/312161	2.56914135837e-322	2	49633	0	EC1118|FN393058.1_105765_109833, EC1118|FN393058.1_112448_113645, EC1118|FN393058.1_17119_18490, EC1118|FN393058.1_57315_58815, EC1118|FN393058.1_68234_68753, EC1118|FN393058.1_68866_70003, EC1118|FN393058.1_91804_94081, EC1118|FN393060.2_128446_130183, EC1118|FN393060.2_135943_138058, EC1118|FN393060.2_159341_161945, EC1118|FN393060.2_176855_177914, EC1118|FN393060.2_178530_180108, EC1118|FN3930…
GO:0051641	BP	e	cellular localization	1700/272522	1700/312161	4.17011e-101	2	1700	0	EC1118|FN393060.2_434998_435436, EC1118|FN393063.1_199937_200375, EC1118|FN393063.1_508587_508827, EC1118|FN393063.1_908186_910049, EC1118|FN393064.1_85218_86832, EC1118|FN393070.1_37305_37896, EC1118|FN393070.1_623935_624484, EC1118|FN393073.1_12578_13991, EC1118|FN393074.1_38506_43543, EC1118|FN393075.2_132432_135264, EC1118|FN393077.1_441937_442483, EC1118|FN393077.1_609512_615136, EC1118|FN39…
GO:0044281	BP	e	small molecule metabolic process	14900/272522	16197/312161	9.18559e-85	2	14900	0	EC1118|FN393058.1_17119_18490, EC1118|FN393058.1_57315_58815, EC1118|FN393060.2_128446_130183, EC1118|FN393060.2_143104_144139, EC1118|FN393060.2_21586_23221, EC1118|FN393060.2_288086_289019, EC1118|FN393060.2_454239_456240, EC1118|FN393060.2_464180_465731, EC1118|FN393060.2_520343_521075, EC1118|FN393060.2_542698_544054, EC1118|FN393060.2_556539_557475, EC1118|FN393060.2_585048_586710, EC1118|FN…
GO:0070085	BP	e	glycosylation	2547/272522	2646/312161	1.4148e-57	2	2547	0	EC1118|FN393058.1_91804_94081, EC1118|FN393060.2_240216_242007, EC1118|FN393060.2_591716_593108, EC1118|FN393060.2_606431_607643, EC1118|FN393063.1_1273676_1275002, EC1118|FN393063.1_194216_196667, EC1118|FN393063.1_197065_199294, EC1118|FN393067.1_134129_135419, EC1118|FN393067.1_138923_141209, EC1118|FN393070.1_12855_14529, EC1118|FN393070.1_450421_452575, EC1118|FN393070.1_860215_862492, EC111…
GO:0033036	BP	e	macromolecule localization	800/272522	800/312161	1.05466e-47	2	800	0	EC1118|FN393063.1_199937_200375, EC1118|FN393063.1_508587_508827, EC1118|FN393063.1_908186_910049, EC1118|FN393070.1_623935_624484, EC1118|FN393082.1_360807_361788, EC1118|FN393082.1_50371_51190, EC1118|FN394217.1_132308_134228, EC1118|FN394217.1_682330_683953, RM11-1A|CH408043.1_1189091_1189529, RM11-1A|CH408043.1_472906_474769, RM11-1A|CH408043.1_878034_878274, RM11-1A|CH408044.1_427190_427739,…
GO:0051716	BP	e	cellular response to stimulus	4900/272522	5293/312161	1.94869e-35	2	4900	0	EC1118|FN393058.1_112448_113645, EC1118|FN393060.2_641031_642663, EC1118|FN393062.1_263622_266675, EC1118|FN393063.1_1156336_1158232, EC1118|FN393063.1_251384_252098, EC1118|FN393063.1_495258_495474, EC1118|FN393063.1_531605_535330, EC1118|FN393063.1_72219_74484, EC1118|FN393063.1_7830_8394, EC1118|FN393063.1_85545_88248, EC1118|FN393067.1_438052_438940, EC1118|FN393067.1_477798_480059, EC1118|FN…
GO:0006950	BP	e	response to stress	5600/272522	6094/312161	1.29618e-30	2	5600	0	EC1118|FN393058.1_112448_113645, EC1118|FN393060.2_641031_642663, EC1118|FN393060.2_679905_680391, EC1118|FN393062.1_263622_266675, EC1118|FN393063.1_1026298_1027741, EC1118|FN393063.1_1156336_1158232, EC1118|FN393063.1_251384_252098, EC1118|FN393063.1_495258_495474, EC1118|FN393063.1_531605_535330, EC1118|FN393063.1_72219_74484, EC1118|FN393063.1_780574_781819, EC1118|FN393063.1_7830_8394, EC111…
GO:0007049	BP	e	cell cycle	500/272522	500/312161	5.13993e-30	2	500	0	EC1118|FN393058.1_65246_66113, EC1118|FN393070.1_389570_390311, EC1118|FN393077.1_586193_586592, EC1118|FN394216.1_178186_179539, EC1118|FN394217.1_675154_675583, RM11-1A|CH408044.1_667296_668037, RM11-1A|CH408045.1_183391_184744, RM11-1A|CH408046.1_696611_697040, RM11-1A|CH408051.1_607217_607616, RM11-1A|CH408058.1_138607_139474, S1278B|CM000921.1_63485_64352, S1278B|CM000927.1_387321_388062, S1…
GO:0007059	BP	e	chromosome segregation	400/272522	400/312161	4.8216e-24	2	400	0	EC1118|FN393063.1_835616_836990, EC1118|FN393074.1_351863_353594, EC1118|FN393080.1_168406_170887, EC1118|FN394216.1_442837_444606, RM11-1A|CH408043.1_545956_547330, RM11-1A|CH408045.1_449859_451629, RM11-1A|CH408055.1_60070_61798, RM11-1A|DS981519.1_200432_202913, S1278B|CM000924.1_934017_935391, S1278B|CM000929.1_358237_359953, S1278B|CM000932.1_696031_698512, S1278B|CM000935.1_463530_465300, S…
GO:0009056	BP	e	catabolic process	300/272522	300/312161	4.68546e-18	2	300	0	EC1118|FN393080.1_179252_180302, EC1118|FN393082.1_395969_398882, EC1118|FN394216.1_634017_635076, RM11-1A|CH408045.1_637465_638524, RM11-1A|CH408047.1_397848_400761, RM11-1A|DS981519.1_211278_212328, S1278B|CM000932.1_706876_707926, S1278B|CM000933.1_425528_428441, S1278B|CM000935.1_650083_651142, S288C|BK006945.2_681185_682235, S288C|BK006946.2_426714_429627, S288C|BK006948.2_657263_658322, SK1…
GO:0006457	BP	e	protein folding	2300/272522	2503/312161	2.55943e-13	2	2300	0	EC1118|FN393058.1_23015_24521, EC1118|FN393062.1_225968_226922, EC1118|FN393063.1_1333661_1334066, EC1118|FN393063.1_652816_653302, EC1118|FN393063.1_936913_937588, EC1118|FN393067.1_133580_134001, EC1118|FN393068.1_111064_113455, EC1118|FN393071.1_6923_7538, EC1118|FN393075.2_474557_475736, EC1118|FN393075.2_90213_90540, EC1118|FN393080.1_519223_520399, EC1118|FN393080.1_58942_59284, EC1118|FN39…
GO:0071554	BP	e	cell wall organization or biogenesis	200/272522	200/312161	2.57639e-12	2	200	0	EC1118|FN393063.1_272211_273015, EC1118|FN393075.2_96520_97348, RM11-1A|CH408043.1_1116428_1117232, RM11-1A|CH408050.1_99765_100593, S1278B|CM000924.1_352294_353098, S1278B|CM000930.1_96732_97560, S288C|BK006938.2_365070_365874, S288C|BK006943.2_95091_95919, SK1|CP020177.1_377129_377933, SK1|CP020183.1_104741_105569, YJM1078|CP004102.1_349307_350111, YJM1078|CP004108.1_89314_90142, YJM1083|CP0046…
GO:0043170	BP	e	macromolecule metabolic process	39204/272522	41994/312161	0	3	39204	0	EC1118|FN393058.1_105765_109833, EC1118|FN393058.1_112448_113645, EC1118|FN393058.1_68234_68753, EC1118|FN393058.1_68866_70003, EC1118|FN393058.1_91804_94081, EC1118|FN393060.2_125700_126423, EC1118|FN393060.2_135943_138058, EC1118|FN393060.2_159341_161945, EC1118|FN393060.2_176855_177914, EC1118|FN393060.2_222800_224099, EC1118|FN393060.2_240216_242007, EC1118|FN393060.2_266935_268510, EC1118|FN…
GO:1901360	BP	e	organic cyclic compound metabolic process	23693/272522	25215/312161	2.70569e-286	3	23693	0	EC1118|FN393058.1_112448_113645, EC1118|FN393058.1_57315_58815, EC1118|FN393058.1_68234_68753, EC1118|FN393058.1_68866_70003, EC1118|FN393060.2_128446_130183, EC1118|FN393060.2_135943_138058, EC1118|FN393060.2_159341_161945, EC1118|FN393060.2_21586_23221, EC1118|FN393060.2_288086_289019, EC1118|FN393060.2_317473_320170, EC1118|FN393060.2_454239_456240, EC1118|FN393060.2_464180_465731, EC1118|FN39…
GO:0046483	BP	e	heterocycle metabolic process	23693/272522	25215/312161	2.70569e-286	3	23693	0	EC1118|FN393058.1_112448_113645, EC1118|FN393058.1_57315_58815, EC1118|FN393058.1_68234_68753, EC1118|FN393058.1_68866_70003, EC1118|FN393060.2_128446_130183, EC1118|FN393060.2_135943_138058, EC1118|FN393060.2_159341_161945, EC1118|FN393060.2_21586_23221, EC1118|FN393060.2_288086_289019, EC1118|FN393060.2_317473_320170, EC1118|FN393060.2_454239_456240, EC1118|FN393060.2_464180_465731, EC1118|FN39…
GO:0006725	BP	e	cellular aromatic compound metabolic process	23693/272522	25215/312161	2.70569e-286	3	23693	0	EC1118|FN393058.1_112448_113645, EC1118|FN393058.1_57315_58815, EC1118|FN393058.1_68234_68753, EC1118|FN393058.1_68866_70003, EC1118|FN393060.2_128446_130183, EC1118|FN393060.2_135943_138058, EC1118|FN393060.2_159341_161945, EC1118|FN393060.2_21586_23221, EC1118|FN393060.2_288086_289019, EC1118|FN393060.2_317473_320170, EC1118|FN393060.2_454239_456240, EC1118|FN393060.2_464180_465731, EC1118|FN39…
GO:0034641	BP	e	cellular nitrogen compound metabolic process	23693/272522	25215/312161	2.70569e-286	3	23693	0	EC1118|FN393058.1_112448_113645, EC1118|FN393058.1_57315_58815, EC1118|FN393058.1_68234_68753, EC1118|FN393058.1_68866_70003, EC1118|FN393060.2_128446_130183, EC1118|FN393060.2_135943_138058, EC1118|FN393060.2_159341_161945, EC1118|FN393060.2_21586_23221, EC1118|FN393060.2_288086_289019, EC1118|FN393060.2_317473_320170, EC1118|FN393060.2_454239_456240, EC1118|FN393060.2_464180_465731, EC1118|FN39…
GO:1901564	BP	e	organonitrogen compound metabolic process	28310/272522	30350/312161	3.1212e-275	3	28310	0	EC1118|FN393058.1_105765_109833, EC1118|FN393058.1_17119_18490, EC1118|FN393058.1_91804_94081, EC1118|FN393060.2_125700_126423, EC1118|FN393060.2_176855_177914, EC1118|FN393060.2_222800_224099, EC1118|FN393060.2_240216_242007, EC1118|FN393060.2_266935_268510, EC1118|FN393060.2_326525_328868, EC1118|FN393060.2_329714_333038, EC1118|FN393060.2_409805_414167, EC1118|FN393060.2_454239_456240, EC1118|…
GO:0006793	BP	e	phosphorus metabolic process	11592/272522	12393/312161	2.99281e-118	3	11592	0	EC1118|FN393058.1_105765_109833, EC1118|FN393060.2_176855_177914, EC1118|FN393060.2_266935_268510, EC1118|FN393060.2_329714_333038, EC1118|FN393060.2_409805_414167, EC1118|FN393060.2_532954_533848, EC1118|FN393060.2_5373_8826, EC1118|FN393060.2_721942_723523, EC1118|FN393060.2_729969_732390, EC1118|FN393062.1_116215_118024, EC1118|FN393062.1_229502_233495, EC1118|FN393062.1_261259_263419, EC1118|…
GO:0051649	BP	e	establishment of localization in cell	1700/272522	1700/312161	4.17011e-101	3	1700	0	EC1118|FN393060.2_434998_435436, EC1118|FN393063.1_199937_200375, EC1118|FN393063.1_508587_508827, EC1118|FN393063.1_908186_910049, EC1118|FN393064.1_85218_86832, EC1118|FN393070.1_37305_37896, EC1118|FN393070.1_623935_624484, EC1118|FN393073.1_12578_13991, EC1118|FN393074.1_38506_43543, EC1118|FN393075.2_132432_135264, EC1118|FN393077.1_441937_442483, EC1118|FN393077.1_609512_615136, EC1118|FN39…
GO:0006082	BP	e	organic acid metabolic process	9100/272522	9869/312161	2.15228e-56	3	9100	0	EC1118|FN393058.1_17119_18490, EC1118|FN393058.1_57315_58815, EC1118|FN393060.2_454239_456240, EC1118|FN393060.2_542698_544054, EC1118|FN393060.2_556539_557475, EC1118|FN393060.2_585048_586710, EC1118|FN393060.2_65534_68749, EC1118|FN393060.2_687174_688830, EC1118|FN393060.2_708623_710093, EC1118|FN393062.1_125487_126735, EC1118|FN393062.1_148487_149962, EC1118|FN393062.1_53686_56082, EC1118|FN39…
GO:0008104	BP	e	protein localization	800/272522	800/312161	1.05466e-47	3	800	0	EC1118|FN393063.1_199937_200375, EC1118|FN393063.1_508587_508827, EC1118|FN393063.1_908186_910049, EC1118|FN393070.1_623935_624484, EC1118|FN393082.1_360807_361788, EC1118|FN393082.1_50371_51190, EC1118|FN394217.1_132308_134228, EC1118|FN394217.1_682330_683953, RM11-1A|CH408043.1_1189091_1189529, RM11-1A|CH408043.1_472906_474769, RM11-1A|CH408043.1_878034_878274, RM11-1A|CH408044.1_427190_427739,…
GO:0033554	BP	e	cellular response to stress	4900/272522	5293/312161	1.94869e-35	3	4900	0	EC1118|FN393058.1_112448_113645, EC1118|FN393060.2_641031_642663, EC1118|FN393062.1_263622_266675, EC1118|FN393063.1_1156336_1158232, EC1118|FN393063.1_251384_252098, EC1118|FN393063.1_495258_495474, EC1118|FN393063.1_531605_535330, EC1118|FN393063.1_72219_74484, EC1118|FN393063.1_7830_8394, EC1118|FN393063.1_85545_88248, EC1118|FN393067.1_438052_438940, EC1118|FN393067.1_477798_480059, EC1118|FN…
GO:0000278	BP	e	mitotic cell cycle	500/272522	500/312161	5.13993e-30	3	500	0	EC1118|FN393058.1_65246_66113, EC1118|FN393070.1_389570_390311, EC1118|FN393077.1_586193_586592, EC1118|FN394216.1_178186_179539, EC1118|FN394217.1_675154_675583, RM11-1A|CH408044.1_667296_668037, RM11-1A|CH408045.1_183391_184744, RM11-1A|CH408046.1_696611_697040, RM11-1A|CH408051.1_607217_607616, RM11-1A|CH408058.1_138607_139474, S1278B|CM000921.1_63485_64352, S1278B|CM000927.1_387321_388062, S1…
GO:1901575	BP	e	organic substance catabolic process	300/272522	300/312161	4.68546e-18	3	300	0	EC1118|FN393080.1_179252_180302, EC1118|FN393082.1_395969_398882, EC1118|FN394216.1_634017_635076, RM11-1A|CH408045.1_637465_638524, RM11-1A|CH408047.1_397848_400761, RM11-1A|DS981519.1_211278_212328, S1278B|CM000932.1_706876_707926, S1278B|CM000933.1_425528_428441, S1278B|CM000935.1_650083_651142, S288C|BK006945.2_681185_682235, S288C|BK006946.2_426714_429627, S288C|BK006948.2_657263_658322, SK1…
GO:0044248	BP	e	cellular catabolic process	300/272522	300/312161	4.68546e-18	3	300	0	EC1118|FN393080.1_179252_180302, EC1118|FN393082.1_395969_398882, EC1118|FN394216.1_634017_635076, RM11-1A|CH408045.1_637465_638524, RM11-1A|CH408047.1_397848_400761, RM11-1A|DS981519.1_211278_212328, S1278B|CM000932.1_706876_707926, S1278B|CM000933.1_425528_428441, S1278B|CM000935.1_650083_651142, S288C|BK006945.2_681185_682235, S288C|BK006946.2_426714_429627, S288C|BK006948.2_657263_658322, SK1…
GO:0006139	BP	e	nucleobase-containing compound metabolic process	23693/272522	25215/312161	2.70569e-286	4	23693	0	EC1118|FN393058.1_112448_113645, EC1118|FN393058.1_57315_58815, EC1118|FN393058.1_68234_68753, EC1118|FN393058.1_68866_70003, EC1118|FN393060.2_128446_130183, EC1118|FN393060.2_135943_138058, EC1118|FN393060.2_159341_161945, EC1118|FN393060.2_21586_23221, EC1118|FN393060.2_288086_289019, EC1118|FN393060.2_317473_320170, EC1118|FN393060.2_454239_456240, EC1118|FN393060.2_464180_465731, EC1118|FN39…
GO:0043412	BP	e	macromolecule modification	18539/272522	19737/312161	1.11547e-218	4	18539	0	EC1118|FN393058.1_105765_109833, EC1118|FN393058.1_91804_94081, EC1118|FN393060.2_176855_177914, EC1118|FN393060.2_222800_224099, EC1118|FN393060.2_240216_242007, EC1118|FN393060.2_266935_268510, EC1118|FN393060.2_329714_333038, EC1118|FN393060.2_409805_414167, EC1118|FN393060.2_474716_477197, EC1118|FN393060.2_532954_533848, EC1118|FN393060.2_5373_8826, EC1118|FN393060.2_591716_593108, EC1118|FN…
GO:0019538	BP	e	protein metabolic process	21010/272522	22607/312161	6.71313e-177	4	21010	0	EC1118|FN393058.1_105765_109833, EC1118|FN393058.1_91804_94081, EC1118|FN393060.2_125700_126423, EC1118|FN393060.2_176855_177914, EC1118|FN393060.2_222800_224099, EC1118|FN393060.2_240216_242007, EC1118|FN393060.2_266935_268510, EC1118|FN393060.2_326525_328868, EC1118|FN393060.2_329714_333038, EC1118|FN393060.2_409805_414167, EC1118|FN393060.2_474716_477197, EC1118|FN393060.2_532954_533848, EC111…
GO:0044260	BP	e	cellular macromolecule metabolic process	25040/272522	27226/312161	1.55499e-144	4	25040	0	EC1118|FN393058.1_105765_109833, EC1118|FN393058.1_112448_113645, EC1118|FN393058.1_91804_94081, EC1118|FN393060.2_135943_138058, EC1118|FN393060.2_159341_161945, EC1118|FN393060.2_176855_177914, EC1118|FN393060.2_222800_224099, EC1118|FN393060.2_240216_242007, EC1118|FN393060.2_266935_268510, EC1118|FN393060.2_329714_333038, EC1118|FN393060.2_409805_414167, EC1118|FN393060.2_474716_477197, EC111…
GO:0006796	BP	e	phosphate-containing compound metabolic process	11592/272522	12393/312161	2.99281e-118	4	11592	0	EC1118|FN393058.1_105765_109833, EC1118|FN393060.2_176855_177914, EC1118|FN393060.2_266935_268510, EC1118|FN393060.2_329714_333038, EC1118|FN393060.2_409805_414167, EC1118|FN393060.2_532954_533848, EC1118|FN393060.2_5373_8826, EC1118|FN393060.2_721942_723523, EC1118|FN393060.2_729969_732390, EC1118|FN393062.1_116215_118024, EC1118|FN393062.1_229502_233495, EC1118|FN393062.1_261259_263419, EC1118|…
GO:0071702	BP	e	organic substance transport	1900/272522	1900/312161	6.85729e-113	4	1900	0	EC1118|FN393060.2_166819_168541, EC1118|FN393060.2_434998_435436, EC1118|FN393063.1_199937_200375, EC1118|FN393063.1_508587_508827, EC1118|FN393063.1_908186_910049, EC1118|FN393064.1_81238_82951, EC1118|FN393064.1_85218_86832, EC1118|FN393070.1_362839_364528, EC1118|FN393070.1_37305_37896, EC1118|FN393070.1_579381_581103, EC1118|FN393070.1_623935_624484, EC1118|FN393072.1_21605_23243, EC1118|FN39…
GO:0071705	BP	e	nitrogen compound transport	1800/272522	1800/312161	7.0582e-107	4	1800	0	EC1118|FN393060.2_434998_435436, EC1118|FN393063.1_199937_200375, EC1118|FN393063.1_508587_508827, EC1118|FN393063.1_908186_910049, EC1118|FN393064.1_81238_82951, EC1118|FN393064.1_85218_86832, EC1118|FN393070.1_362839_364528, EC1118|FN393070.1_37305_37896, EC1118|FN393070.1_579381_581103, EC1118|FN393070.1_623935_624484, EC1118|FN393072.1_21605_23243, EC1118|FN393073.1_12578_13991, EC1118|FN3930…
GO:0046907	BP	e	intracellular transport	1700/272522	1700/312161	4.17011e-101	4	1700	0	EC1118|FN393060.2_434998_435436, EC1118|FN393063.1_199937_200375, EC1118|FN393063.1_508587_508827, EC1118|FN393063.1_908186_910049, EC1118|FN393064.1_85218_86832, EC1118|FN393070.1_37305_37896, EC1118|FN393070.1_623935_624484, EC1118|FN393073.1_12578_13991, EC1118|FN393074.1_38506_43543, EC1118|FN393075.2_132432_135264, EC1118|FN393077.1_441937_442483, EC1118|FN393077.1_609512_615136, EC1118|FN39…
GO:0043436	BP	e	oxoacid metabolic process	9100/272522	9869/312161	2.15228e-56	4	9100	0	EC1118|FN393058.1_17119_18490, EC1118|FN393058.1_57315_58815, EC1118|FN393060.2_454239_456240, EC1118|FN393060.2_542698_544054, EC1118|FN393060.2_556539_557475, EC1118|FN393060.2_585048_586710, EC1118|FN393060.2_65534_68749, EC1118|FN393060.2_687174_688830, EC1118|FN393060.2_708623_710093, EC1118|FN393062.1_125487_126735, EC1118|FN393062.1_148487_149962, EC1118|FN393062.1_53686_56082, EC1118|FN39…
GO:0045184	BP	e	establishment of protein localization	800/272522	800/312161	1.05466e-47	4	800	0	EC1118|FN393063.1_199937_200375, EC1118|FN393063.1_508587_508827, EC1118|FN393063.1_908186_910049, EC1118|FN393070.1_623935_624484, EC1118|FN393082.1_360807_361788, EC1118|FN393082.1_50371_51190, EC1118|FN394217.1_132308_134228, EC1118|FN394217.1_682330_683953, RM11-1A|CH408043.1_1189091_1189529, RM11-1A|CH408043.1_472906_474769, RM11-1A|CH408043.1_878034_878274, RM11-1A|CH408044.1_427190_427739,…
GO:0009311	BP	e	oligosaccharide metabolic process	700/272522	700/312161	1.01195e-41	4	700	0	EC1118|FN393060.2_217376_219716, EC1118|FN393060.2_461796_463281, EC1118|FN393063.1_356552_358805, EC1118|FN393063.1_485409_488097, EC1118|FN393070.1_441659_444158, EC1118|FN393082.1_63116_66410, EC1118|FN393082.1_759909_763071, RM11-1A|CH408043.1_1029024_1031277, RM11-1A|CH408043.1_898733_901421, RM11-1A|CH408044.1_607918_610417, RM11-1A|CH408047.1_65236_68530, RM11-1A|CH408047.1_762429_765591, …
GO:0006974	BP	e	cellular response to DNA damage stimulus	4900/272522	5293/312161	1.94869e-35	4	4900	0	EC1118|FN393058.1_112448_113645, EC1118|FN393060.2_641031_642663, EC1118|FN393062.1_263622_266675, EC1118|FN393063.1_1156336_1158232, EC1118|FN393063.1_251384_252098, EC1118|FN393063.1_495258_495474, EC1118|FN393063.1_531605_535330, EC1118|FN393063.1_72219_74484, EC1118|FN393063.1_7830_8394, EC1118|FN393063.1_85545_88248, EC1118|FN393067.1_438052_438940, EC1118|FN393067.1_477798_480059, EC1118|FN…
GO:0051276	BP	e	chromosome organization	400/272522	400/312161	4.8216e-24	4	400	0	EC1118|FN393064.1_58891_61663, EC1118|FN393073.1_3034_5203, EC1118|FN393078.1_152066_152546, EC1118|FN393082.1_141365_143942, RM11-1A|CH408043.1_1415981_1418753, RM11-1A|CH408047.1_143464_146041, RM11-1A|CH408053.1_166572_168741, RM11-1A|CH408054.1_156291_156771, S1278B|CM000924.1_49338_52110, S1278B|CM000928.1_175123_177292, S1278B|CM000932.1_156986_157466, S1278B|CM000933.1_153729_156306, S288C…
GO:0046903	BP	e	secretion	400/272522	400/312161	4.8216e-24	4	400	0	EC1118|FN393074.1_209279_211694, EC1118|FN393075.2_268379_270247, EC1118|FN393075.2_52067_54587, EC1118|FN393080.1_5369_7982, RM11-1A|CH408050.1_271201_273070, RM11-1A|CH408050.1_55283_57803, RM11-1A|CH408055.1_200233_202648, RM11-1A|DS981519.1_31374_33987, S1278B|CM000929.1_210481_212901, S1278B|CM000930.1_274363_276232, S1278B|CM000930.1_52254_54774, S1278B|CM000932.1_527253_529866, S288C|BK006…
GO:1901362	BP	e	organic cyclic compound biosynthetic process	1693/272522	1792/312161	6.15931e-24	4	1693	0	EC1118|FN393063.1_1111830_1112841, EC1118|FN393063.1_112570_117769, EC1118|FN393063.1_632634_634233, EC1118|FN393063.1_673728_674345, EC1118|FN393063.1_90548_91814, EC1118|FN393067.1_448206_448926, EC1118|FN393070.1_298437_299985, EC1118|FN393070.1_41870_43544, EC1118|FN393070.1_502698_503898, EC1118|FN393077.1_320572_320938, EC1118|FN393077.1_549440_550424, EC1118|FN393082.1_223096_224134, EC111…
GO:0018130	BP	e	heterocycle biosynthetic process	1693/272522	1792/312161	6.15931e-24	4	1693	0	EC1118|FN393063.1_1111830_1112841, EC1118|FN393063.1_112570_117769, EC1118|FN393063.1_632634_634233, EC1118|FN393063.1_673728_674345, EC1118|FN393063.1_90548_91814, EC1118|FN393067.1_448206_448926, EC1118|FN393070.1_298437_299985, EC1118|FN393070.1_41870_43544, EC1118|FN393070.1_502698_503898, EC1118|FN393077.1_320572_320938, EC1118|FN393077.1_549440_550424, EC1118|FN393082.1_223096_224134, EC111…
GO:0044271	BP	e	cellular nitrogen compound biosynthetic process	1693/272522	1792/312161	6.15931e-24	4	1693	0	EC1118|FN393063.1_1111830_1112841, EC1118|FN393063.1_112570_117769, EC1118|FN393063.1_632634_634233, EC1118|FN393063.1_673728_674345, EC1118|FN393063.1_90548_91814, EC1118|FN393067.1_448206_448926, EC1118|FN393070.1_298437_299985, EC1118|FN393070.1_41870_43544, EC1118|FN393070.1_502698_503898, EC1118|FN393077.1_320572_320938, EC1118|FN393077.1_549440_550424, EC1118|FN393082.1_223096_224134, EC111…
GO:0019438	BP	e	aromatic compound biosynthetic process	1693/272522	1792/312161	6.15931e-24	4	1693	0	EC1118|FN393063.1_1111830_1112841, EC1118|FN393063.1_112570_117769, EC1118|FN393063.1_632634_634233, EC1118|FN393063.1_673728_674345, EC1118|FN393063.1_90548_91814, EC1118|FN393067.1_448206_448926, EC1118|FN393070.1_298437_299985, EC1118|FN393070.1_41870_43544, EC1118|FN393070.1_502698_503898, EC1118|FN393077.1_320572_320938, EC1118|FN393077.1_549440_550424, EC1118|FN393082.1_223096_224134, EC111…
GO:0009889	BP	e	regulation of biosynthetic process	400/272522	401/312161	2.30768e-22	4	400	0	EC1118|FN393067.1_70784_71255, EC1118|FN393074.1_147182_148457, EC1118|FN393075.2_508394_508865, EC1118|FN393077.1_71921_73523, RM11-1A|CH408050.1_512054_512525, RM11-1A|CH408051.1_86454_88056, RM11-1A|CH408052.1_79240_79711, RM11-1A|CH408055.1_256892_258167, S1278B|CM000925.1_89029_89500, S1278B|CM000929.1_154985_156260, S1278B|CM000930.1_521237_521708, S1278B|CM000931.1_80690_82292, S288C|BK006…
GO:1901361	BP	e	organic cyclic compound catabolic process	300/272522	300/312161	4.68546e-18	4	300	0	EC1118|FN393080.1_179252_180302, EC1118|FN393082.1_395969_398882, EC1118|FN394216.1_634017_635076, RM11-1A|CH408045.1_637465_638524, RM11-1A|CH408047.1_397848_400761, RM11-1A|DS981519.1_211278_212328, S1278B|CM000932.1_706876_707926, S1278B|CM000933.1_425528_428441, S1278B|CM000935.1_650083_651142, S288C|BK006945.2_681185_682235, S288C|BK006946.2_426714_429627, S288C|BK006948.2_657263_658322, SK1…
GO:0046700	BP	e	heterocycle catabolic process	300/272522	300/312161	4.68546e-18	4	300	0	EC1118|FN393080.1_179252_180302, EC1118|FN393082.1_395969_398882, EC1118|FN394216.1_634017_635076, RM11-1A|CH408045.1_637465_638524, RM11-1A|CH408047.1_397848_400761, RM11-1A|DS981519.1_211278_212328, S1278B|CM000932.1_706876_707926, S1278B|CM000933.1_425528_428441, S1278B|CM000935.1_650083_651142, S288C|BK006945.2_681185_682235, S288C|BK006946.2_426714_429627, S288C|BK006948.2_657263_658322, SK1…
GO:0044270	BP	e	cellular nitrogen compound catabolic process	300/272522	300/312161	4.68546e-18	4	300	0	EC1118|FN393080.1_179252_180302, EC1118|FN393082.1_395969_398882, EC1118|FN394216.1_634017_635076, RM11-1A|CH408045.1_637465_638524, RM11-1A|CH408047.1_397848_400761, RM11-1A|DS981519.1_211278_212328, S1278B|CM000932.1_706876_707926, S1278B|CM000933.1_425528_428441, S1278B|CM000935.1_650083_651142, S288C|BK006945.2_681185_682235, S288C|BK006946.2_426714_429627, S288C|BK006948.2_657263_658322, SK1…
GO:0019439	BP	e	aromatic compound catabolic process	300/272522	300/312161	4.68546e-18	4	300	0	EC1118|FN393080.1_179252_180302, EC1118|FN393082.1_395969_398882, EC1118|FN394216.1_634017_635076, RM11-1A|CH408045.1_637465_638524, RM11-1A|CH408047.1_397848_400761, RM11-1A|DS981519.1_211278_212328, S1278B|CM000932.1_706876_707926, S1278B|CM000933.1_425528_428441, S1278B|CM000935.1_650083_651142, S288C|BK006945.2_681185_682235, S288C|BK006946.2_426714_429627, S288C|BK006948.2_657263_658322, SK1…
GO:0009057	BP	e	macromolecule catabolic process	300/272522	300/312161	4.68546e-18	4	300	0	EC1118|FN393080.1_179252_180302, EC1118|FN393082.1_395969_398882, EC1118|FN394216.1_634017_635076, RM11-1A|CH408045.1_637465_638524, RM11-1A|CH408047.1_397848_400761, RM11-1A|DS981519.1_211278_212328, S1278B|CM000932.1_706876_707926, S1278B|CM000933.1_425528_428441, S1278B|CM000935.1_650083_651142, S288C|BK006945.2_681185_682235, S288C|BK006946.2_426714_429627, S288C|BK006948.2_657263_658322, SK1…
GO:0007031	BP	e	peroxisome organization	300/272522	300/312161	4.68546e-18	4	300	0	EC1118|FN393063.1_985364_986687, EC1118|FN393077.1_61628_64757, EC1118|FN393082.1_640135_641395, RM11-1A|CH408043.1_396260_397583, RM11-1A|CH408047.1_642243_643503, RM11-1A|CH408051.1_76137_79266, S1278B|CM000924.1_1092213_1093536, S1278B|CM000931.1_70392_73521, S1278B|CM000933.1_674982_676242, S288C|BK006938.2_1126272_1127595, S288C|BK006944.2_70736_73865, S288C|BK006946.2_670065_671325, SK1|CP0…
GO:0006811	BP	e	ion transport	6698/272522	7445/312161	6.26079e-13	4	6698	0	EC1118|FN393060.2_21586_23221, EC1118|FN393060.2_288086_289019, EC1118|FN393060.2_464180_465731, EC1118|FN393060.2_607955_609350, EC1118|FN393060.2_761584_764161, EC1118|FN393060.2_769150_770872, EC1118|FN393062.1_88895_89198, EC1118|FN393063.1_1220006_1221905, EC1118|FN393063.1_34116_37329, EC1118|FN393063.1_349352_349832, EC1118|FN393063.1_741779_743951, EC1118|FN393063.1_870692_873704, EC1118|…
GO:0007033	BP	e	vacuole organization	200/272522	200/312161	2.57639e-12	4	200	0	EC1118|FN393060.2_630198_630756, EC1118|FN393077.1_441937_442483, RM11-1A|CH408048.1_153412_153970, RM11-1A|CH408051.1_456690_457236, S1278B|CM000922.1_641737_642295, S1278B|CM000931.1_456985_457531, S288C|BK006936.2_657831_658389, S288C|BK006944.2_451433_451985, SK1|CP020175.1_666331_666889, SK1|CP020184.1_463160_463706, YJM1078|CP004100.2_630313_630871, YJM1078|CP004109.1_449647_450193, YJM1083…
GO:0048285	BP	e	organelle fission	200/272522	200/312161	2.57639e-12	4	200	0	EC1118|FN394216.1_33103_33811, EC1118|FN394217.1_315068_316250, RM11-1A|CH408045.1_38420_39128, RM11-1A|CH408046.1_330439_331621, S1278B|CM000935.1_46545_47253, S1278B|CM000936.1_312587_313769, S288C|BK006948.2_47935_48643, S288C|BK006949.2_337438_338620, SK1|CP020188.1_33767_34475, SK1|CP020189.1_337520_338702, YJM1078|CP004113.1_36887_37595, YJM1078|CP004114.1_324187_325369, YJM1083|CP005622.1_…
GO:0016192	BP	e	vesicle-mediated transport	2000/272522	2200/312161	1.28914e-07	4	2000	0	EC1118|FN393060.2_696099_696624, EC1118|FN393063.1_1250550_1251222, EC1118|FN393063.1_670588_673501, EC1118|FN393063.1_824792_825449, EC1118|FN393071.1_87807_90594, EC1118|FN393073.1_10451_12342, EC1118|FN393074.1_132824_135602, EC1118|FN393074.1_192878_193766, EC1118|FN393074.1_209279_211694, EC1118|FN393075.2_132432_135264, EC1118|FN393075.2_268379_270247, EC1118|FN393075.2_52067_54587, EC1118|…
GO:0090304	BP	e	nucleic acid metabolic process	17793/272522	18688/312161	1.1044e-307	5	17793	0	EC1118|FN393058.1_112448_113645, EC1118|FN393058.1_68234_68753, EC1118|FN393058.1_68866_70003, EC1118|FN393060.2_135943_138058, EC1118|FN393060.2_159341_161945, EC1118|FN393060.2_317473_320170, EC1118|FN393060.2_454239_456240, EC1118|FN393060.2_598579_601114, EC1118|FN393060.2_641031_642663, EC1118|FN393060.2_65534_68749, EC1118|FN393060.2_701245_702082, EC1118|FN393062.1_148487_149962, EC1118|FN…
GO:0016310	BP	e	phosphorylation	10892/272522	11494/312161	4.42825e-163	5	10892	0	EC1118|FN393058.1_105765_109833, EC1118|FN393060.2_176855_177914, EC1118|FN393060.2_266935_268510, EC1118|FN393060.2_329714_333038, EC1118|FN393060.2_409805_414167, EC1118|FN393060.2_532954_533848, EC1118|FN393060.2_5373_8826, EC1118|FN393060.2_721942_723523, EC1118|FN393062.1_116215_118024, EC1118|FN393062.1_229502_233495, EC1118|FN393062.1_261259_263419, EC1118|FN393062.1_66907_70018, EC1118|FN…
GO:0044267	BP	e	cellular protein metabolic process	16639/272522	17837/312161	3.59926e-157	5	16639	0	EC1118|FN393058.1_105765_109833, EC1118|FN393058.1_91804_94081, EC1118|FN393060.2_176855_177914, EC1118|FN393060.2_222800_224099, EC1118|FN393060.2_240216_242007, EC1118|FN393060.2_266935_268510, EC1118|FN393060.2_329714_333038, EC1118|FN393060.2_409805_414167, EC1118|FN393060.2_474716_477197, EC1118|FN393060.2_532954_533848, EC1118|FN393060.2_5373_8826, EC1118|FN393060.2_591716_593108, EC1118|FN…
GO:0036211	BP	e	protein modification process	16639/272522	17837/312161	3.59926e-157	5	16639	0	EC1118|FN393058.1_105765_109833, EC1118|FN393058.1_91804_94081, EC1118|FN393060.2_176855_177914, EC1118|FN393060.2_222800_224099, EC1118|FN393060.2_240216_242007, EC1118|FN393060.2_266935_268510, EC1118|FN393060.2_329714_333038, EC1118|FN393060.2_409805_414167, EC1118|FN393060.2_474716_477197, EC1118|FN393060.2_532954_533848, EC1118|FN393060.2_5373_8826, EC1118|FN393060.2_591716_593108, EC1118|FN…
GO:0006508	BP	e	proteolysis	4200/272522	4400/312161	3.49074e-76	5	4200	0	EC1118|FN393060.2_125700_126423, EC1118|FN393060.2_326525_328868, EC1118|FN393060.2_78123_80364, EC1118|FN393063.1_131498_133943, EC1118|FN393063.1_149705_152132, EC1118|FN393063.1_26035_28918, EC1118|FN393063.1_476461_479239, EC1118|FN393063.1_984528_985110, EC1118|FN393067.1_163193_163787, EC1118|FN393067.1_332017_332632, EC1118|FN393067.1_338754_341016, EC1118|FN393067.1_440712_443127, EC1118|…
GO:0043413	BP	e	macromolecule glycosylation	2547/272522	2646/312161	1.4148e-57	5	2547	0	EC1118|FN393058.1_91804_94081, EC1118|FN393060.2_240216_242007, EC1118|FN393060.2_591716_593108, EC1118|FN393060.2_606431_607643, EC1118|FN393063.1_1273676_1275002, EC1118|FN393063.1_194216_196667, EC1118|FN393063.1_197065_199294, EC1118|FN393067.1_134129_135419, EC1118|FN393067.1_138923_141209, EC1118|FN393070.1_12855_14529, EC1118|FN393070.1_450421_452575, EC1118|FN393070.1_860215_862492, EC111…
GO:0019752	BP	e	carboxylic acid metabolic process	9100/272522	9869/312161	2.15228e-56	5	9100	0	EC1118|FN393058.1_17119_18490, EC1118|FN393058.1_57315_58815, EC1118|FN393060.2_454239_456240, EC1118|FN393060.2_542698_544054, EC1118|FN393060.2_556539_557475, EC1118|FN393060.2_585048_586710, EC1118|FN393060.2_65534_68749, EC1118|FN393060.2_687174_688830, EC1118|FN393060.2_708623_710093, EC1118|FN393062.1_125487_126735, EC1118|FN393062.1_148487_149962, EC1118|FN393062.1_53686_56082, EC1118|FN39…
GO:0042886	BP	e	amide transport	800/272522	800/312161	1.05466e-47	5	800	0	EC1118|FN393063.1_199937_200375, EC1118|FN393063.1_508587_508827, EC1118|FN393063.1_908186_910049, EC1118|FN393070.1_623935_624484, EC1118|FN393082.1_360807_361788, EC1118|FN393082.1_50371_51190, EC1118|FN394217.1_132308_134228, EC1118|FN394217.1_682330_683953, RM11-1A|CH408043.1_1189091_1189529, RM11-1A|CH408043.1_472906_474769, RM11-1A|CH408043.1_878034_878274, RM11-1A|CH408044.1_427190_427739,…
GO:0051169	BP	e	nuclear transport	700/272522	700/312161	1.01195e-41	5	700	0	EC1118|FN393060.2_434998_435436, EC1118|FN393064.1_85218_86832, EC1118|FN393070.1_37305_37896, EC1118|FN393073.1_12578_13991, EC1118|FN393074.1_38506_43543, EC1118|FN393077.1_609512_615136, EC1118|FN393086.1_264216_265842, RM11-1A|CH408043.1_1391147_1392761, RM11-1A|CH408044.1_1033110_1033701, RM11-1A|CH408048.1_348753_349190, RM11-1A|CH408049.1_484244_485870, RM11-1A|CH408051.1_630541_636166, RM…
GO:0015849	BP	e	organic acid transport	500/272522	500/312161	5.13993e-30	5	500	0	EC1118|FN393064.1_81238_82951, EC1118|FN393070.1_362839_364528, EC1118|FN393070.1_579381_581103, EC1118|FN393072.1_21605_23243, EC1118|FN393083.2_161853_163536, RM11-1A|CH408043.1_1395028_1396741, RM11-1A|CH408044.1_470645_472367, RM11-1A|CH408044.1_693082_694771, RM11-1A|CH408049.1_48894_50577, RM11-1A|CH408053.1_16387_18025, S1278B|CM000924.1_71361_73074, S1278B|CM000927.1_360577_362266, S1278B…
GO:0006820	BP	e	anion transport	500/272522	500/312161	5.13993e-30	5	500	0	EC1118|FN393064.1_81238_82951, EC1118|FN393070.1_362839_364528, EC1118|FN393070.1_579381_581103, EC1118|FN393072.1_21605_23243, EC1118|FN393083.2_161853_163536, RM11-1A|CH408043.1_1395028_1396741, RM11-1A|CH408044.1_470645_472367, RM11-1A|CH408044.1_693082_694771, RM11-1A|CH408049.1_48894_50577, RM11-1A|CH408053.1_16387_18025, S1278B|CM000924.1_71361_73074, S1278B|CM000927.1_360577_362266, S1278B…
GO:0015931	BP	e	nucleobase-containing compound transport	500/272522	500/312161	5.13993e-30	5	500	0	EC1118|FN393060.2_434998_435436, EC1118|FN393064.1_85218_86832, EC1118|FN393070.1_37305_37896, EC1118|FN393073.1_12578_13991, EC1118|FN394217.1_206695_208492, RM11-1A|CH408043.1_1391147_1392761, RM11-1A|CH408044.1_1033110_1033701, RM11-1A|CH408046.1_222043_223840, RM11-1A|CH408048.1_348753_349190, RM11-1A|CH408053.1_176113_177526, S1278B|CM000922.1_432643_433081, S1278B|CM000924.1_75339_76953, S1…
GO:0032940	BP	e	secretion by cell	400/272522	400/312161	4.8216e-24	5	400	0	EC1118|FN393074.1_209279_211694, EC1118|FN393075.2_268379_270247, EC1118|FN393075.2_52067_54587, EC1118|FN393080.1_5369_7982, RM11-1A|CH408050.1_271201_273070, RM11-1A|CH408050.1_55283_57803, RM11-1A|CH408055.1_200233_202648, RM11-1A|DS981519.1_31374_33987, S1278B|CM000929.1_210481_212901, S1278B|CM000930.1_274363_276232, S1278B|CM000930.1_52254_54774, S1278B|CM000932.1_527253_529866, S288C|BK006…
GO:0032200	BP	e	telomere organization	400/272522	400/312161	4.8216e-24	5	400	0	EC1118|FN393064.1_58891_61663, EC1118|FN393073.1_3034_5203, EC1118|FN393078.1_152066_152546, EC1118|FN393082.1_141365_143942, RM11-1A|CH408043.1_1415981_1418753, RM11-1A|CH408047.1_143464_146041, RM11-1A|CH408053.1_166572_168741, RM11-1A|CH408054.1_156291_156771, S1278B|CM000924.1_49338_52110, S1278B|CM000928.1_175123_177292, S1278B|CM000932.1_156986_157466, S1278B|CM000933.1_153729_156306, S288C…
GO:0034654	BP	e	nucleobase-containing compound biosynthetic process	1693/272522	1792/312161	6.15931e-24	5	1693	0	EC1118|FN393063.1_1111830_1112841, EC1118|FN393063.1_112570_117769, EC1118|FN393063.1_632634_634233, EC1118|FN393063.1_673728_674345, EC1118|FN393063.1_90548_91814, EC1118|FN393067.1_448206_448926, EC1118|FN393070.1_298437_299985, EC1118|FN393070.1_41870_43544, EC1118|FN393070.1_502698_503898, EC1118|FN393077.1_320572_320938, EC1118|FN393077.1_549440_550424, EC1118|FN393082.1_223096_224134, EC111…
GO:0010556	BP	e	regulation of macromolecule biosynthetic process	400/272522	401/312161	2.30768e-22	5	400	0	EC1118|FN393067.1_70784_71255, EC1118|FN393074.1_147182_148457, EC1118|FN393075.2_508394_508865, EC1118|FN393077.1_71921_73523, RM11-1A|CH408050.1_512054_512525, RM11-1A|CH408051.1_86454_88056, RM11-1A|CH408052.1_79240_79711, RM11-1A|CH408055.1_256892_258167, S1278B|CM000925.1_89029_89500, S1278B|CM000929.1_154985_156260, S1278B|CM000930.1_521237_521708, S1278B|CM000931.1_80690_82292, S288C|BK006…
GO:0034248	BP	e	regulation of cellular amide metabolic process	400/272522	401/312161	2.30768e-22	5	400	0	EC1118|FN393067.1_70784_71255, EC1118|FN393074.1_147182_148457, EC1118|FN393075.2_508394_508865, EC1118|FN393077.1_71921_73523, RM11-1A|CH408050.1_512054_512525, RM11-1A|CH408051.1_86454_88056, RM11-1A|CH408052.1_79240_79711, RM11-1A|CH408055.1_256892_258167, S1278B|CM000925.1_89029_89500, S1278B|CM000929.1_154985_156260, S1278B|CM000930.1_521237_521708, S1278B|CM000931.1_80690_82292, S288C|BK006…
GO:0031326	BP	e	regulation of cellular biosynthetic process	400/272522	401/312161	2.30768e-22	5	400	0	EC1118|FN393067.1_70784_71255, EC1118|FN393074.1_147182_148457, EC1118|FN393075.2_508394_508865, EC1118|FN393077.1_71921_73523, RM11-1A|CH408050.1_512054_512525, RM11-1A|CH408051.1_86454_88056, RM11-1A|CH408052.1_79240_79711, RM11-1A|CH408055.1_256892_258167, S1278B|CM000925.1_89029_89500, S1278B|CM000929.1_154985_156260, S1278B|CM000930.1_521237_521708, S1278B|CM000931.1_80690_82292, S288C|BK006…
GO:0010468	BP	e	regulation of gene expression	400/272522	401/312161	2.30768e-22	5	400	0	EC1118|FN393067.1_70784_71255, EC1118|FN393074.1_147182_148457, EC1118|FN393075.2_508394_508865, EC1118|FN393077.1_71921_73523, RM11-1A|CH408050.1_512054_512525, RM11-1A|CH408051.1_86454_88056, RM11-1A|CH408052.1_79240_79711, RM11-1A|CH408055.1_256892_258167, S1278B|CM000925.1_89029_89500, S1278B|CM000929.1_154985_156260, S1278B|CM000930.1_521237_521708, S1278B|CM000931.1_80690_82292, S288C|BK006…
GO:0034655	BP	e	nucleobase-containing compound catabolic process	300/272522	300/312161	4.68546e-18	5	300	0	EC1118|FN393080.1_179252_180302, EC1118|FN393082.1_395969_398882, EC1118|FN394216.1_634017_635076, RM11-1A|CH408045.1_637465_638524, RM11-1A|CH408047.1_397848_400761, RM11-1A|DS981519.1_211278_212328, S1278B|CM000932.1_706876_707926, S1278B|CM000933.1_425528_428441, S1278B|CM000935.1_650083_651142, S288C|BK006945.2_681185_682235, S288C|BK006946.2_426714_429627, S288C|BK006948.2_657263_658322, SK1…
GO:0016569	BP	e	covalent chromatin modification	300/272522	300/312161	4.68546e-18	5	300	0	EC1118|FN393063.1_708359_709802, EC1118|FN393070.1_41870_43544, EC1118|FN393075.2_103650_105849, RM11-1A|CH408043.1_673214_674657, RM11-1A|CH408044.1_1027462_1029136, RM11-1A|CH408050.1_106895_109094, S1278B|CM000924.1_807074_808517, S1278B|CM000927.1_39826_41500, S1278B|CM000930.1_103862_106061, S288C|BK006938.2_825912_827355, S288C|BK006941.2_41497_43171, S288C|BK006943.2_102229_104428, SK1|CP0…
GO:0044265	BP	e	cellular macromolecule catabolic process	300/272522	300/312161	4.68546e-18	5	300	0	EC1118|FN393080.1_179252_180302, EC1118|FN393082.1_395969_398882, EC1118|FN394216.1_634017_635076, RM11-1A|CH408045.1_637465_638524, RM11-1A|CH408047.1_397848_400761, RM11-1A|DS981519.1_211278_212328, S1278B|CM000932.1_706876_707926, S1278B|CM000933.1_425528_428441, S1278B|CM000935.1_650083_651142, S288C|BK006945.2_681185_682235, S288C|BK006946.2_426714_429627, S288C|BK006948.2_657263_658322, SK1…
GO:0055086	BP	e	nucleobase-containing small molecule metabolic process	5900/272522	6527/312161	4.32671e-15	5	5900	0	EC1118|FN393058.1_57315_58815, EC1118|FN393060.2_128446_130183, EC1118|FN393060.2_21586_23221, EC1118|FN393060.2_288086_289019, EC1118|FN393060.2_464180_465731, EC1118|FN393060.2_585048_586710, EC1118|FN393060.2_694974_695415, EC1118|FN393060.2_76895_77873, EC1118|FN393062.1_125487_126735, EC1118|FN393063.1_1123201_1123864, EC1118|FN393063.1_1197377_1197920, EC1118|FN393063.1_1351454_1352555, EC1…
GO:0016197	BP	e	endosomal transport	200/272522	200/312161	2.57639e-12	5	200	0	EC1118|FN393075.2_132432_135264, EC1118|FN393077.1_441937_442483, RM11-1A|CH408050.1_135680_138512, RM11-1A|CH408051.1_456690_457236, S1278B|CM000930.1_138643_141475, S1278B|CM000931.1_456985_457531, S288C|BK006943.2_131103_133935, S288C|BK006944.2_451433_451985, SK1|CP020183.1_141001_143833, SK1|CP020184.1_463160_463706, YJM1078|CP004108.1_125345_128177, YJM1078|CP004109.1_449647_450193, YJM1083…
GO:0019219	BP	e	regulation of nucleobase-containing compound metabolic process	200/272522	200/312161	2.57639e-12	5	200	0	EC1118|FN393060.2_397865_398639, EC1118|FN393082.1_342170_343121, RM11-1A|CH408047.1_344086_345037, RM11-1A|CH408048.1_385544_386318, S1278B|CM000922.1_397351_398125, S1278B|CM000933.1_365604_366555, S288C|BK006936.2_424992_425766, S288C|BK006946.2_366980_367931, SK1|CP020175.1_432992_433766, SK1|CP020186.1_344412_345354, YJM1078|CP004100.2_397974_398748, YJM1078|CP004111.1_348316_349267, YJM1083…
GO:0016070	BP	e	RNA metabolic process	10793/272522	10999/312161	0	6	10793	0	EC1118|FN393058.1_68234_68753, EC1118|FN393058.1_68866_70003, EC1118|FN393060.2_317473_320170, EC1118|FN393060.2_454239_456240, EC1118|FN393060.2_65534_68749, EC1118|FN393060.2_701245_702082, EC1118|FN393062.1_148487_149962, EC1118|FN393062.1_19220_21742, EC1118|FN393063.1_1010889_1012710, EC1118|FN393063.1_1111830_1112841, EC1118|FN393063.1_112570_117769, EC1118|FN393063.1_294529_295915, EC1118|…
GO:0006464	BP	e	cellular protein modification process	16639/272522	17837/312161	3.59926e-157	6	16639	0	EC1118|FN393058.1_105765_109833, EC1118|FN393058.1_91804_94081, EC1118|FN393060.2_176855_177914, EC1118|FN393060.2_222800_224099, EC1118|FN393060.2_240216_242007, EC1118|FN393060.2_266935_268510, EC1118|FN393060.2_329714_333038, EC1118|FN393060.2_409805_414167, EC1118|FN393060.2_474716_477197, EC1118|FN393060.2_532954_533848, EC1118|FN393060.2_5373_8826, EC1118|FN393060.2_591716_593108, EC1118|FN…
GO:0006520	BP	e	cellular amino acid metabolic process	7300/272522	7743/312161	3.52599e-94	6	7300	0	EC1118|FN393058.1_17119_18490, EC1118|FN393060.2_454239_456240, EC1118|FN393060.2_542698_544054, EC1118|FN393060.2_65534_68749, EC1118|FN393060.2_687174_688830, EC1118|FN393060.2_708623_710093, EC1118|FN393062.1_148487_149962, EC1118|FN393062.1_53686_56082, EC1118|FN393063.1_1010889_1012710, EC1118|FN393063.1_368174_368846, EC1118|FN393063.1_390514_391714, EC1118|FN393063.1_395850_397236, EC1118|…
GO:0051603	BP	e	proteolysis involved in cellular protein catabolic process	4200/272522	4400/312161	3.49074e-76	6	4200	0	EC1118|FN393060.2_125700_126423, EC1118|FN393060.2_326525_328868, EC1118|FN393060.2_78123_80364, EC1118|FN393063.1_131498_133943, EC1118|FN393063.1_149705_152132, EC1118|FN393063.1_26035_28918, EC1118|FN393063.1_476461_479239, EC1118|FN393063.1_984528_985110, EC1118|FN393067.1_163193_163787, EC1118|FN393067.1_332017_332632, EC1118|FN393067.1_338754_341016, EC1118|FN393067.1_440712_443127, EC1118|…
GO:0015833	BP	e	peptide transport	800/272522	800/312161	1.05466e-47	6	800	0	EC1118|FN393063.1_199937_200375, EC1118|FN393063.1_508587_508827, EC1118|FN393063.1_908186_910049, EC1118|FN393070.1_623935_624484, EC1118|FN393082.1_360807_361788, EC1118|FN393082.1_50371_51190, EC1118|FN394217.1_132308_134228, EC1118|FN394217.1_682330_683953, RM11-1A|CH408043.1_1189091_1189529, RM11-1A|CH408043.1_472906_474769, RM11-1A|CH408043.1_878034_878274, RM11-1A|CH408044.1_427190_427739,…
GO:0015711	BP	e	organic anion transport	500/272522	500/312161	5.13993e-30	6	500	0	EC1118|FN393064.1_81238_82951, EC1118|FN393070.1_362839_364528, EC1118|FN393070.1_579381_581103, EC1118|FN393072.1_21605_23243, EC1118|FN393083.2_161853_163536, RM11-1A|CH408043.1_1395028_1396741, RM11-1A|CH408044.1_470645_472367, RM11-1A|CH408044.1_693082_694771, RM11-1A|CH408049.1_48894_50577, RM11-1A|CH408053.1_16387_18025, S1278B|CM000924.1_71361_73074, S1278B|CM000927.1_360577_362266, S1278B…
GO:0006259	BP	e	DNA metabolic process	7000/272522	7689/312161	2.22777e-25	6	7000	0	EC1118|FN393058.1_112448_113645, EC1118|FN393060.2_135943_138058, EC1118|FN393060.2_159341_161945, EC1118|FN393060.2_598579_601114, EC1118|FN393060.2_641031_642663, EC1118|FN393062.1_263622_266675, EC1118|FN393063.1_1156336_1158232, EC1118|FN393063.1_184028_187319, EC1118|FN393063.1_251384_252098, EC1118|FN393063.1_495258_495474, EC1118|FN393063.1_531605_535330, EC1118|FN393063.1_72219_74484, EC1…
GO:0006887	BP	e	exocytosis	400/272522	400/312161	4.8216e-24	6	400	0	EC1118|FN393074.1_209279_211694, EC1118|FN393075.2_268379_270247, EC1118|FN393075.2_52067_54587, EC1118|FN393080.1_5369_7982, RM11-1A|CH408050.1_271201_273070, RM11-1A|CH408050.1_55283_57803, RM11-1A|CH408055.1_200233_202648, RM11-1A|DS981519.1_31374_33987, S1278B|CM000929.1_210481_212901, S1278B|CM000930.1_274363_276232, S1278B|CM000930.1_52254_54774, S1278B|CM000932.1_527253_529866, S288C|BK006…
GO:2000112	BP	e	regulation of cellular macromolecule biosynthetic process	400/272522	401/312161	2.30768e-22	6	400	0	EC1118|FN393067.1_70784_71255, EC1118|FN393074.1_147182_148457, EC1118|FN393075.2_508394_508865, EC1118|FN393077.1_71921_73523, RM11-1A|CH408050.1_512054_512525, RM11-1A|CH408051.1_86454_88056, RM11-1A|CH408052.1_79240_79711, RM11-1A|CH408055.1_256892_258167, S1278B|CM000925.1_89029_89500, S1278B|CM000929.1_154985_156260, S1278B|CM000930.1_521237_521708, S1278B|CM000931.1_80690_82292, S288C|BK006…
GO:0010608	BP	e	posttranscriptional regulation of gene expression	400/272522	401/312161	2.30768e-22	6	400	0	EC1118|FN393067.1_70784_71255, EC1118|FN393074.1_147182_148457, EC1118|FN393075.2_508394_508865, EC1118|FN393077.1_71921_73523, RM11-1A|CH408050.1_512054_512525, RM11-1A|CH408051.1_86454_88056, RM11-1A|CH408052.1_79240_79711, RM11-1A|CH408055.1_256892_258167, S1278B|CM000925.1_89029_89500, S1278B|CM000929.1_154985_156260, S1278B|CM000930.1_521237_521708, S1278B|CM000931.1_80690_82292, S288C|BK006…
GO:0051052	BP	e	regulation of DNA metabolic process	200/272522	200/312161	2.57639e-12	6	200	0	EC1118|FN393060.2_397865_398639, EC1118|FN393082.1_342170_343121, RM11-1A|CH408047.1_344086_345037, RM11-1A|CH408048.1_385544_386318, S1278B|CM000922.1_397351_398125, S1278B|CM000933.1_365604_366555, S288C|BK006936.2_424992_425766, S288C|BK006946.2_366980_367931, SK1|CP020175.1_432992_433766, SK1|CP020186.1_344412_345354, YJM1078|CP004100.2_397974_398748, YJM1078|CP004111.1_348316_349267, YJM1083…
GO:0034660	BP	e	ncRNA metabolic process	6500/272522	6607/312161	8.22177e-247	7	6500	0	EC1118|FN393058.1_68234_68753, EC1118|FN393060.2_454239_456240, EC1118|FN393060.2_65534_68749, EC1118|FN393060.2_701245_702082, EC1118|FN393062.1_148487_149962, EC1118|FN393062.1_19220_21742, EC1118|FN393063.1_1010889_1012710, EC1118|FN393063.1_299666_300917, EC1118|FN393063.1_334364_335345, EC1118|FN393063.1_395850_397236, EC1118|FN393063.1_424859_426632, EC1118|FN393063.1_509125_509959, EC1118|…
GO:0043038	BP	e	amino acid activation	3300/272522	3302/312161	3.79434e-191	7	3300	0	EC1118|FN393060.2_454239_456240, EC1118|FN393060.2_65534_68749, EC1118|FN393062.1_148487_149962, EC1118|FN393063.1_1010889_1012710, EC1118|FN393063.1_395850_397236, EC1118|FN393063.1_424859_426632, EC1118|FN393063.1_869021_870158, EC1118|FN393067.1_313902_315630, EC1118|FN393070.1_39395_41519, EC1118|FN393070.1_652040_655352, EC1118|FN393070.1_803570_805295, EC1118|FN393070.1_829067_830249, EC111…
GO:0006468	BP	e	protein phosphorylation	10892/272522	11494/312161	4.42825e-163	7	10892	0	EC1118|FN393058.1_105765_109833, EC1118|FN393060.2_176855_177914, EC1118|FN393060.2_266935_268510, EC1118|FN393060.2_329714_333038, EC1118|FN393060.2_409805_414167, EC1118|FN393060.2_532954_533848, EC1118|FN393060.2_5373_8826, EC1118|FN393060.2_721942_723523, EC1118|FN393062.1_116215_118024, EC1118|FN393062.1_229502_233495, EC1118|FN393062.1_261259_263419, EC1118|FN393062.1_66907_70018, EC1118|FN…
GO:0006396	BP	e	RNA processing	4400/272522	4505/312161	3.14304e-140	7	4400	0	EC1118|FN393058.1_68234_68753, EC1118|FN393058.1_68866_70003, EC1118|FN393060.2_317473_320170, EC1118|FN393060.2_701245_702082, EC1118|FN393062.1_19220_21742, EC1118|FN393063.1_299666_300917, EC1118|FN393063.1_334364_335345, EC1118|FN393063.1_509125_509959, EC1118|FN393063.1_577443_579153, EC1118|FN393063.1_665703_666228, EC1118|FN393063.1_6887_7745, EC1118|FN393070.1_266502_267879, EC1118|FN3930…
GO:0009451	BP	e	RNA modification	1900/272522	1900/312161	6.85729e-113	7	1900	0	EC1118|FN393063.1_294529_295915, EC1118|FN393063.1_6887_7745, EC1118|FN393068.1_160496_161822, EC1118|FN393070.1_384256_385366, EC1118|FN393070.1_530010_530721, EC1118|FN393070.1_797436_798648, EC1118|FN393071.1_30362_30536, EC1118|FN393071.1_71382_71997, EC1118|FN393074.1_319014_319311, EC1118|FN393075.2_186953_188102, EC1118|FN393080.1_4433_5195, EC1118|FN393082.1_694684_695707, EC1118|FN393086…
GO:0016071	BP	e	mRNA metabolic process	1000/272522	1000/312161	1.21456e-59	7	1000	0	EC1118|FN393058.1_68866_70003, EC1118|FN393060.2_317473_320170, EC1118|FN393063.1_665703_666228, EC1118|FN393070.1_266502_267879, EC1118|FN393071.1_218539_225778, EC1118|FN393071.1_46942_50287, EC1118|FN393077.1_158645_159860, EC1118|FN393082.1_139917_141093, EC1118|FN393082.1_362026_364057, EC1118|FN393086.1_209063_209681, RM11-1A|CH408043.1_718624_719149, RM11-1A|CH408044.1_795070_796447, RM11-…
GO:0006486	BP	e	protein glycosylation	2547/272522	2646/312161	1.4148e-57	7	2547	0	EC1118|FN393058.1_91804_94081, EC1118|FN393060.2_240216_242007, EC1118|FN393060.2_591716_593108, EC1118|FN393060.2_606431_607643, EC1118|FN393063.1_1273676_1275002, EC1118|FN393063.1_194216_196667, EC1118|FN393063.1_197065_199294, EC1118|FN393067.1_134129_135419, EC1118|FN393067.1_138923_141209, EC1118|FN393070.1_12855_14529, EC1118|FN393070.1_450421_452575, EC1118|FN393070.1_860215_862492, EC111…
GO:0015031	BP	e	protein transport	800/272522	800/312161	1.05466e-47	7	800	0	EC1118|FN393063.1_199937_200375, EC1118|FN393063.1_508587_508827, EC1118|FN393063.1_908186_910049, EC1118|FN393070.1_623935_624484, EC1118|FN393082.1_360807_361788, EC1118|FN393082.1_50371_51190, EC1118|FN394217.1_132308_134228, EC1118|FN394217.1_682330_683953, RM11-1A|CH408043.1_1189091_1189529, RM11-1A|CH408043.1_472906_474769, RM11-1A|CH408043.1_878034_878274, RM11-1A|CH408044.1_427190_427739,…
GO:0006281	BP	e	DNA repair	4700/272522	5093/312161	2.08065e-30	7	4700	0	EC1118|FN393058.1_112448_113645, EC1118|FN393060.2_641031_642663, EC1118|FN393062.1_263622_266675, EC1118|FN393063.1_1156336_1158232, EC1118|FN393063.1_251384_252098, EC1118|FN393063.1_495258_495474, EC1118|FN393063.1_531605_535330, EC1118|FN393063.1_72219_74484, EC1118|FN393063.1_7830_8394, EC1118|FN393063.1_85545_88248, EC1118|FN393067.1_438052_438940, EC1118|FN393067.1_477798_480059, EC1118|FN…
GO:0046942	BP	e	carboxylic acid transport	500/272522	500/312161	5.13993e-30	7	500	0	EC1118|FN393064.1_81238_82951, EC1118|FN393070.1_362839_364528, EC1118|FN393070.1_579381_581103, EC1118|FN393072.1_21605_23243, EC1118|FN393083.2_161853_163536, RM11-1A|CH408043.1_1395028_1396741, RM11-1A|CH408044.1_470645_472367, RM11-1A|CH408044.1_693082_694771, RM11-1A|CH408049.1_48894_50577, RM11-1A|CH408053.1_16387_18025, S1278B|CM000924.1_71361_73074, S1278B|CM000927.1_360577_362266, S1278B…
GO:0032774	BP	e	RNA biosynthetic process	1693/272522	1792/312161	6.15931e-24	7	1693	0	EC1118|FN393063.1_1111830_1112841, EC1118|FN393063.1_112570_117769, EC1118|FN393063.1_632634_634233, EC1118|FN393063.1_673728_674345, EC1118|FN393063.1_90548_91814, EC1118|FN393067.1_448206_448926, EC1118|FN393070.1_298437_299985, EC1118|FN393070.1_41870_43544, EC1118|FN393070.1_502698_503898, EC1118|FN393077.1_320572_320938, EC1118|FN393077.1_549440_550424, EC1118|FN393082.1_223096_224134, EC111…
GO:0006417	BP	e	regulation of translation	400/272522	401/312161	2.30768e-22	7	400	0	EC1118|FN393067.1_70784_71255, EC1118|FN393074.1_147182_148457, EC1118|FN393075.2_508394_508865, EC1118|FN393077.1_71921_73523, RM11-1A|CH408050.1_512054_512525, RM11-1A|CH408051.1_86454_88056, RM11-1A|CH408052.1_79240_79711, RM11-1A|CH408055.1_256892_258167, S1278B|CM000925.1_89029_89500, S1278B|CM000929.1_154985_156260, S1278B|CM000930.1_521237_521708, S1278B|CM000931.1_80690_82292, S288C|BK006…
GO:0016570	BP	e	histone modification	300/272522	300/312161	4.68546e-18	7	300	0	EC1118|FN393063.1_708359_709802, EC1118|FN393070.1_41870_43544, EC1118|FN393075.2_103650_105849, RM11-1A|CH408043.1_673214_674657, RM11-1A|CH408044.1_1027462_1029136, RM11-1A|CH408050.1_106895_109094, S1278B|CM000924.1_807074_808517, S1278B|CM000927.1_39826_41500, S1278B|CM000930.1_103862_106061, S288C|BK006938.2_825912_827355, S288C|BK006941.2_41497_43171, S288C|BK006943.2_102229_104428, SK1|CP0…
GO:0008213	BP	e	protein alkylation	300/272522	300/312161	4.68546e-18	7	300	0	EC1118|FN393060.2_474716_477197, EC1118|FN393063.1_1145559_1146276, EC1118|FN393075.2_103650_105849, RM11-1A|CH408043.1_235993_236710, RM11-1A|CH408048.1_307017_309498, RM11-1A|CH408050.1_106895_109094, S1278B|CM000922.1_472311_474792, S1278B|CM000924.1_1252396_1253113, S1278B|CM000930.1_103862_106061, S288C|BK006936.2_501806_504287, S288C|BK006938.2_1292374_1293091, S288C|BK006943.2_102229_10442…
GO:0006401	BP	e	RNA catabolic process	300/272522	300/312161	4.68546e-18	7	300	0	EC1118|FN393080.1_179252_180302, EC1118|FN393082.1_395969_398882, EC1118|FN394216.1_634017_635076, RM11-1A|CH408045.1_637465_638524, RM11-1A|CH408047.1_397848_400761, RM11-1A|DS981519.1_211278_212328, S1278B|CM000932.1_706876_707926, S1278B|CM000933.1_425528_428441, S1278B|CM000935.1_650083_651142, S288C|BK006945.2_681185_682235, S288C|BK006946.2_426714_429627, S288C|BK006948.2_657263_658322, SK1…
GO:0006260	BP	e	DNA replication	2300/272522	2497/312161	1.81955e-14	7	2300	0	EC1118|FN393060.2_135943_138058, EC1118|FN393060.2_159341_161945, EC1118|FN393060.2_598579_601114, EC1118|FN393063.1_184028_187319, EC1118|FN393067.1_282285_284949, EC1118|FN393067.1_72047_74960, EC1118|FN393070.1_118312_121353, EC1118|FN393071.1_133003_134308, EC1118|FN393074.1_214321_216928, EC1118|FN393074.1_36491_38204, EC1118|FN393075.2_444225_445686, EC1118|FN393075.2_97592_97958, EC1118|FN…
GO:0018193	BP	e	peptidyl-amino acid modification	1400/272522	1500/312161	3.29483e-14	7	1400	0	EC1118|FN393062.1_225968_226922, EC1118|FN393063.1_652816_653302, EC1118|FN393063.1_708359_709802, EC1118|FN393063.1_936913_937588, EC1118|FN393067.1_134129_135419, EC1118|FN393071.1_6923_7538, EC1118|FN393074.1_147182_148457, EC1118|FN393075.2_103650_105849, EC1118|FN393075.2_474557_475736, EC1118|FN393077.1_71921_73523, EC1118|FN393080.1_82031_83144, EC1118|FN393082.1_103447_103993, EC1118|FN39…
GO:0006399	BP	e	tRNA metabolic process	5500/272522	5607/312161	2.28496e-194	8	5500	0	EC1118|FN393058.1_68234_68753, EC1118|FN393060.2_454239_456240, EC1118|FN393060.2_65534_68749, EC1118|FN393060.2_701245_702082, EC1118|FN393062.1_148487_149962, EC1118|FN393063.1_1010889_1012710, EC1118|FN393063.1_299666_300917, EC1118|FN393063.1_334364_335345, EC1118|FN393063.1_395850_397236, EC1118|FN393063.1_424859_426632, EC1118|FN393063.1_577443_579153, EC1118|FN393063.1_6887_7745, EC1118|FN…
GO:0034470	BP	e	ncRNA processing	3300/272522	3405/312161	1.39999e-87	8	3300	0	EC1118|FN393058.1_68234_68753, EC1118|FN393060.2_701245_702082, EC1118|FN393062.1_19220_21742, EC1118|FN393063.1_299666_300917, EC1118|FN393063.1_334364_335345, EC1118|FN393063.1_509125_509959, EC1118|FN393063.1_577443_579153, EC1118|FN393063.1_6887_7745, EC1118|FN393070.1_530010_530721, EC1118|FN393071.1_11576_12455, EC1118|FN393074.1_319014_319311, EC1118|FN393075.2_186953_188102, EC1118|FN3930…
GO:0016072	BP	e	rRNA metabolic process	1200/272522	1200/312161	2.17018e-71	8	1200	0	EC1118|FN393060.2_701245_702082, EC1118|FN393062.1_19220_21742, EC1118|FN393063.1_334364_335345, EC1118|FN393063.1_509125_509959, EC1118|FN393077.1_246367_247117, EC1118|FN393080.1_434041_436858, EC1118|FN393080.1_89252_91703, EC1118|FN393082.1_343286_345707, EC1118|FN393082.1_423236_424775, EC1118|FN393082.1_694684_695707, EC1118|FN393082.1_75581_78278, EC1118|FN394217.1_20746_21700, RM11-1A|CH4…
GO:0006397	BP	e	mRNA processing	1000/272522	1000/312161	1.21456e-59	8	1000	0	EC1118|FN393058.1_68866_70003, EC1118|FN393060.2_317473_320170, EC1118|FN393063.1_665703_666228, EC1118|FN393070.1_266502_267879, EC1118|FN393071.1_218539_225778, EC1118|FN393071.1_46942_50287, EC1118|FN393077.1_158645_159860, EC1118|FN393082.1_139917_141093, EC1118|FN393082.1_362026_364057, EC1118|FN393086.1_209063_209681, RM11-1A|CH408043.1_718624_719149, RM11-1A|CH408044.1_795070_796447, RM11-…
GO:0006886	BP	e	intracellular protein transport	800/272522	800/312161	1.05466e-47	8	800	0	EC1118|FN393063.1_199937_200375, EC1118|FN393063.1_508587_508827, EC1118|FN393063.1_908186_910049, EC1118|FN393070.1_623935_624484, EC1118|FN393082.1_360807_361788, EC1118|FN393082.1_50371_51190, EC1118|FN394217.1_132308_134228, EC1118|FN394217.1_682330_683953, RM11-1A|CH408043.1_1189091_1189529, RM11-1A|CH408043.1_472906_474769, RM11-1A|CH408043.1_878034_878274, RM11-1A|CH408044.1_427190_427739,…
GO:0006865	BP	e	amino acid transport	500/272522	500/312161	5.13993e-30	8	500	0	EC1118|FN393064.1_81238_82951, EC1118|FN393070.1_362839_364528, EC1118|FN393070.1_579381_581103, EC1118|FN393072.1_21605_23243, EC1118|FN393083.2_161853_163536, RM11-1A|CH408043.1_1395028_1396741, RM11-1A|CH408044.1_470645_472367, RM11-1A|CH408044.1_693082_694771, RM11-1A|CH408049.1_48894_50577, RM11-1A|CH408053.1_16387_18025, S1278B|CM000924.1_71361_73074, S1278B|CM000927.1_360577_362266, S1278B…
GO:0097659	BP	e	nucleic acid-templated transcription	400/272522	400/312161	4.8216e-24	8	400	0	EC1118|FN393063.1_1111830_1112841, EC1118|FN393063.1_112570_117769, EC1118|FN393063.1_90548_91814, EC1118|FN393082.1_69759_70260, RM11-1A|CH408043.1_1271905_1277104, RM11-1A|CH408043.1_1297861_1299127, RM11-1A|CH408043.1_269750_270761, RM11-1A|CH408047.1_71880_72381, S1278B|CM000924.1_1218715_1219726, S1278B|CM000924.1_170438_171704, S1278B|CM000924.1_192459_197658, S1278B|CM000933.1_82079_82580,…
GO:0006352	BP	e	DNA-templated transcription, initiation	1293/272522	1392/312161	1.7337e-11	8	1293	0	EC1118|FN393063.1_632634_634233, EC1118|FN393063.1_673728_674345, EC1118|FN393067.1_448206_448926, EC1118|FN393070.1_298437_299985, EC1118|FN393070.1_41870_43544, EC1118|FN393070.1_502698_503898, EC1118|FN393077.1_320572_320938, EC1118|FN393077.1_549440_550424, EC1118|FN393082.1_223096_224134, EC1118|FN393082.1_257187_258351, EC1118|FN393082.1_692675_694444, EC1118|FN393082.1_713028_713499, EC111…
GO:0043039	BP	e	tRNA aminoacylation	3300/272522	3302/312161	3.79434e-191	9	3300	0	EC1118|FN393060.2_454239_456240, EC1118|FN393060.2_65534_68749, EC1118|FN393062.1_148487_149962, EC1118|FN393063.1_1010889_1012710, EC1118|FN393063.1_395850_397236, EC1118|FN393063.1_424859_426632, EC1118|FN393063.1_869021_870158, EC1118|FN393067.1_313902_315630, EC1118|FN393070.1_39395_41519, EC1118|FN393070.1_652040_655352, EC1118|FN393070.1_803570_805295, EC1118|FN393070.1_829067_830249, EC111…
GO:0006364	BP	e	rRNA processing	1200/272522	1200/312161	2.17018e-71	9	1200	0	EC1118|FN393060.2_701245_702082, EC1118|FN393062.1_19220_21742, EC1118|FN393063.1_334364_335345, EC1118|FN393063.1_509125_509959, EC1118|FN393077.1_246367_247117, EC1118|FN393080.1_434041_436858, EC1118|FN393080.1_89252_91703, EC1118|FN393082.1_343286_345707, EC1118|FN393082.1_423236_424775, EC1118|FN393082.1_694684_695707, EC1118|FN393082.1_75581_78278, EC1118|FN394217.1_20746_21700, RM11-1A|CH4…
GO:0006605	BP	e	protein targeting	800/272522	800/312161	1.05466e-47	9	800	0	EC1118|FN393063.1_199937_200375, EC1118|FN393063.1_508587_508827, EC1118|FN393063.1_908186_910049, EC1118|FN393070.1_623935_624484, EC1118|FN393082.1_360807_361788, EC1118|FN393082.1_50371_51190, EC1118|FN394217.1_132308_134228, EC1118|FN394217.1_682330_683953, RM11-1A|CH408043.1_1189091_1189529, RM11-1A|CH408043.1_472906_474769, RM11-1A|CH408043.1_878034_878274, RM11-1A|CH408044.1_427190_427739,…
GO:0008033	BP	e	tRNA processing	2300/272522	2405/312161	2.94644e-44	9	2300	0	EC1118|FN393058.1_68234_68753, EC1118|FN393060.2_701245_702082, EC1118|FN393063.1_299666_300917, EC1118|FN393063.1_334364_335345, EC1118|FN393063.1_577443_579153, EC1118|FN393063.1_6887_7745, EC1118|FN393070.1_530010_530721, EC1118|FN393071.1_11576_12455, EC1118|FN393074.1_319014_319311, EC1118|FN393075.2_186953_188102, EC1118|FN393075.2_265557_268038, EC1118|FN393077.1_576560_579074, EC1118|FN39…
GO:0006351	BP	e	transcription, DNA-templated	400/272522	400/312161	4.8216e-24	9	400	0	EC1118|FN393063.1_1111830_1112841, EC1118|FN393063.1_112570_117769, EC1118|FN393063.1_90548_91814, EC1118|FN393082.1_69759_70260, RM11-1A|CH408043.1_1271905_1277104, RM11-1A|CH408043.1_1297861_1299127, RM11-1A|CH408043.1_269750_270761, RM11-1A|CH408047.1_71880_72381, S1278B|CM000924.1_1218715_1219726, S1278B|CM000924.1_170438_171704, S1278B|CM000924.1_192459_197658, S1278B|CM000933.1_82079_82580,…
GO:0006418	BP	e	tRNA aminoacylation for protein translation	3300/272522	3302/312161	3.79434e-191	10	3300	0	EC1118|FN393060.2_454239_456240, EC1118|FN393060.2_65534_68749, EC1118|FN393062.1_148487_149962, EC1118|FN393063.1_1010889_1012710, EC1118|FN393063.1_395850_397236, EC1118|FN393063.1_424859_426632, EC1118|FN393063.1_869021_870158, EC1118|FN393067.1_313902_315630, EC1118|FN393070.1_39395_41519, EC1118|FN393070.1_652040_655352, EC1118|FN393070.1_803570_805295, EC1118|FN393070.1_829067_830249, EC111…
GO:0006366	BP	e	transcription by RNA polymerase II	300/272522	300/312161	4.68546e-18	10	300	0	EC1118|FN393063.1_1111830_1112841, EC1118|FN393063.1_112570_117769, EC1118|FN393082.1_69759_70260, RM11-1A|CH408043.1_1271905_1277104, RM11-1A|CH408043.1_269750_270761, RM11-1A|CH408047.1_71880_72381, S1278B|CM000924.1_1218715_1219726, S1278B|CM000924.1_192459_197658, S1278B|CM000933.1_82079_82580, S288C|BK006938.2_1258695_1259706, S288C|BK006938.2_205362_210561, S288C|BK006946.2_77266_77767, SK1…
GO:0055114	BP	e	oxidation-reduction process	100/272522	100/312161	2.59928e-06	2	100	0.002	EC1118|FN393082.1_311907_313035, RM11-1A|CH408047.1_313811_314938, S1278B|CM000933.1_335328_336456, S288C|BK006946.2_330792_331920, SK1|CP020186.1_314127_315255, YJM1078|CP004111.1_318066_319194, YJM1083|CP005426.1_314444_315572, YJM1129|CP005427.1_315065_316193, YJM1133|CP005428.1_313210_314338, YJM1190|CP005429.1_312588_313716, YJM1199|CP005430.1_312798_313926, YJM1202|CP005431.1_313272_314400,…
GO:0022402	BP	e	cell cycle process	100/272522	100/312161	2.59928e-06	2	100	0.002	EC1118|FN394216.1_412984_415639, RM11-1A|CH408045.1_418413_421068, S1278B|CM000935.1_432428_435083, S288C|BK006948.2_433690_436345, SK1|CP020188.1_414730_417385, YJM1078|CP004113.1_417639_420294, YJM1083|CP005622.1_408496_411151, YJM1129|CP005623.1_416276_418931, YJM1133|CP005624.1_401917_404572, YJM1190|CP005625.1_416065_418720, YJM1199|CP005626.1_414483_417138, YJM1202|CP005627.1_469162_471817,…
GO:0061024	BP	e	membrane organization	100/272522	100/312161	2.59928e-06	3	100	0.002	EC1118|FN393063.1_252809_258179, RM11-1A|CH408043.1_1131268_1136638, S1278B|CM000924.1_332865_338223, S288C|BK006938.2_345664_351034, SK1|CP020177.1_357707_363065, YJM1078|CP004102.1_329902_335272, YJM1083|CP004694.1_340267_345625, YJM1129|CP004695.1_344614_349984, YJM1133|CP004696.1_343660_349018, YJM1190|CP004697.1_346558_351916, YJM1199|CP004698.1_342521_347891, YJM1202|CP004699.1_344932_35030…
GO:0000910	BP	e	cytokinesis	100/272522	100/312161	2.59928e-06	3	100	0.002	EC1118|FN394216.1_412984_415639, RM11-1A|CH408045.1_418413_421068, S1278B|CM000935.1_432428_435083, S288C|BK006948.2_433690_436345, SK1|CP020188.1_414730_417385, YJM1078|CP004113.1_417639_420294, YJM1083|CP005622.1_408496_411151, YJM1129|CP005623.1_416276_418931, YJM1133|CP005624.1_401917_404572, YJM1190|CP005625.1_416065_418720, YJM1199|CP005626.1_414483_417138, YJM1202|CP005627.1_469162_471817,…
GO:0006629	BP	e	lipid metabolic process	5700/272522	6394/312161	5.2149e-06	3	5700	0.002	EC1118|FN393060.2_221240_222659, EC1118|FN393060.2_222800_224099, EC1118|FN393060.2_568927_569875, EC1118|FN393062.1_21916_23164, EC1118|FN393062.1_224127_225687, EC1118|FN393063.1_108928_109777, EC1118|FN393063.1_333005_333935, EC1118|FN393063.1_459242_460220, EC1118|FN393063.1_750642_752979, EC1118|FN393063.1_901035_901911, EC1118|FN393063.1_921569_922616, EC1118|FN393063.1_932762_933419, EC111…
GO:0016050	BP	e	vesicle organization	100/272522	100/312161	2.59928e-06	4	100	0.002	EC1118|FN393063.1_252809_258179, RM11-1A|CH408043.1_1131268_1136638, S1278B|CM000924.1_332865_338223, S288C|BK006938.2_345664_351034, SK1|CP020177.1_357707_363065, YJM1078|CP004102.1_329902_335272, YJM1083|CP004694.1_340267_345625, YJM1129|CP004695.1_344614_349984, YJM1133|CP004696.1_343660_349018, YJM1190|CP004697.1_346558_351916, YJM1199|CP004698.1_342521_347891, YJM1202|CP004699.1_344932_35030…
GO:0061025	BP	e	membrane fusion	100/272522	100/312161	2.59928e-06	4	100	0.002	EC1118|FN393063.1_252809_258179, RM11-1A|CH408043.1_1131268_1136638, S1278B|CM000924.1_332865_338223, S288C|BK006938.2_345664_351034, SK1|CP020177.1_357707_363065, YJM1078|CP004102.1_329902_335272, YJM1083|CP004694.1_340267_345625, YJM1129|CP004695.1_344614_349984, YJM1133|CP004696.1_343660_349018, YJM1190|CP004697.1_346558_351916, YJM1199|CP004698.1_342521_347891, YJM1202|CP004699.1_344932_35030…
GO:0048308	BP	e	organelle inheritance	100/272522	100/312161	2.59928e-06	4	100	0.002	EC1118|FN393082.1_640135_641395, RM11-1A|CH408047.1_642243_643503, S1278B|CM000933.1_674982_676242, S288C|BK006946.2_670065_671325, SK1|CP020186.1_643124_644384, YJM1078|CP004111.1_645534_646794, YJM1083|CP005426.1_641921_643181, YJM1129|CP005427.1_643041_644301, YJM1133|CP005428.1_643109_644369, YJM1190|CP005429.1_641982_643242, YJM1199|CP005430.1_641918_643178, YJM1202|CP005431.1_620733_621993,…
GO:0015980	BP	e	energy derivation by oxidation of organic compounds	100/272522	100/312161	2.59928e-06	4	100	0.002	EC1118|FN393082.1_311907_313035, RM11-1A|CH408047.1_313811_314938, S1278B|CM000933.1_335328_336456, S288C|BK006946.2_330792_331920, SK1|CP020186.1_314127_315255, YJM1078|CP004111.1_318066_319194, YJM1083|CP005426.1_314444_315572, YJM1129|CP005427.1_315065_316193, YJM1133|CP005428.1_313210_314338, YJM1190|CP005429.1_312588_313716, YJM1199|CP005430.1_312798_313926, YJM1202|CP005431.1_313272_314400,…
GO:0048284	BP	e	organelle fusion	100/272522	100/312161	2.59928e-06	4	100	0.002	EC1118|FN393063.1_252809_258179, RM11-1A|CH408043.1_1131268_1136638, S1278B|CM000924.1_332865_338223, S288C|BK006938.2_345664_351034, SK1|CP020177.1_357707_363065, YJM1078|CP004102.1_329902_335272, YJM1083|CP004694.1_340267_345625, YJM1129|CP004695.1_344614_349984, YJM1133|CP004696.1_343660_349018, YJM1190|CP004697.1_346558_351916, YJM1199|CP004698.1_342521_347891, YJM1202|CP004699.1_344932_35030…
GO:0098657	BP	e	import into cell	100/272522	100/312161	2.59928e-06	4	100	0.002	EC1118|FN393086.1_449950_450997, RM11-1A|CH408049.1_299009_300056, S1278B|CM000934.1_465203_466250, S288C|BK006947.3_470055_471102, SK1|CP020187.1_473169_474216, YJM1078|CP004112.1_455190_456237, YJM1083|CP005528.1_459308_460355, YJM1129|CP005529.1_461412_462459, YJM1133|CP005530.1_455249_456296, YJM1190|CP005531.1_463257_464304, YJM1199|CP005532.1_464553_465600, YJM1202|CP005533.1_456416_457463,…
GO:0006869	BP	e	lipid transport	100/272522	100/312161	2.59928e-06	5	100	0.002	EC1118|FN393060.2_166819_168541, RM11-1A|CH408048.1_621376_623098, S1278B|CM000922.1_166608_168330, S288C|BK006936.2_182400_184122, SK1|CP020175.1_200585_202307, YJM1078|CP004100.2_168230_169952, YJM1083|CP004603.1_167719_169441, YJM1129|CP004604.1_173917_175639, YJM1133|CP004605.1_168765_170487, YJM1190|CP004606.1_170463_172185, YJM1199|CP004607.1_169479_171201, YJM1202|CP004608.1_170721_172443,…
GO:0045333	BP	e	cellular respiration	100/272522	100/312161	2.59928e-06	5	100	0.002	EC1118|FN393082.1_311907_313035, RM11-1A|CH408047.1_313811_314938, S1278B|CM000933.1_335328_336456, S288C|BK006946.2_330792_331920, SK1|CP020186.1_314127_315255, YJM1078|CP004111.1_318066_319194, YJM1083|CP005426.1_314444_315572, YJM1129|CP005427.1_315065_316193, YJM1133|CP005428.1_313210_314338, YJM1190|CP005429.1_312588_313716, YJM1199|CP005430.1_312798_313926, YJM1202|CP005431.1_313272_314400,…
GO:0006897	BP	e	endocytosis	100/272522	100/312161	2.59928e-06	5	100	0.002	EC1118|FN393086.1_449950_450997, RM11-1A|CH408049.1_299009_300056, S1278B|CM000934.1_465203_466250, S288C|BK006947.3_470055_471102, SK1|CP020187.1_473169_474216, YJM1078|CP004112.1_455190_456237, YJM1083|CP005528.1_459308_460355, YJM1129|CP005529.1_461412_462459, YJM1133|CP005530.1_455249_456296, YJM1190|CP005531.1_463257_464304, YJM1199|CP005532.1_464553_465600, YJM1202|CP005533.1_456416_457463,…
GO:0043543	BP	e	protein acylation	100/272522	100/312161	2.59928e-06	7	100	0.002	EC1118|FN393063.1_708359_709802, RM11-1A|CH408043.1_673214_674657, S1278B|CM000924.1_807074_808517, S288C|BK006938.2_825912_827355, SK1|CP020177.1_814086_815529, YJM1078|CP004102.1_797111_798554, YJM1083|CP004694.1_805731_807174, YJM1129|CP004695.1_805681_807124, YJM1133|CP005624.1_924683_926126, YJM1190|CP004697.1_808041_809484, YJM1199|CP004698.1_799969_801412, YJM1202|CP004699.1_802236_803679,…
GO:0070647	BP	e	protein modification by small protein conjugation or removal	100/272522	100/312161	2.59928e-06	7	100	0.002	EC1118|FN393063.1_26035_28918, RM11-1A|CH408043.1_1359412_1362295, S1278B|CM000924.1_105801_108684, S288C|BK006938.2_118709_121592, SK1|CP020177.1_132320_135203, YJM1078|CP004102.1_102714_105597, YJM1083|CP004694.1_113453_116336, YJM1129|CP004695.1_117851_120734, YJM1133|CP004696.1_116874_119757, YJM1190|CP004697.1_116437_119320, YJM1199|CP004698.1_115725_118608, YJM1202|CP004699.1_118118_121001,…
GO:0006383	BP	e	transcription by RNA polymerase III	100/272522	100/312161	2.59928e-06	10	100	0.002	EC1118|FN393063.1_90548_91814, RM11-1A|CH408043.1_1297861_1299127, S1278B|CM000924.1_170438_171704, S288C|BK006938.2_183342_184608, SK1|CP020177.1_195494_196760, YJM1078|CP004102.1_167248_168514, YJM1083|CP004694.1_177985_179251, YJM1129|CP004695.1_182368_183634, YJM1133|CP004696.1_181382_182648, YJM1190|CP004697.1_180955_182221, YJM1199|CP004698.1_180282_181548, YJM1202|CP004699.1_182671_183937,…
GO:0009058	BP	e	biosynthetic process	4694/272522	5289/312161	0.00124423	2	4694	0.152	EC1118|FN393060.2_135943_138058, EC1118|FN393060.2_159341_161945, EC1118|FN393060.2_598579_601114, EC1118|FN393063.1_1111830_1112841, EC1118|FN393063.1_112570_117769, EC1118|FN393063.1_137090_137709, EC1118|FN393063.1_184028_187319, EC1118|FN393063.1_216958_217276, EC1118|FN393063.1_632634_634233, EC1118|FN393063.1_673728_674345, EC1118|FN393063.1_90548_91814, EC1118|FN393067.1_282285_284949, EC1…
GO:1901576	BP	e	organic substance biosynthetic process	4694/272522	5289/312161	0.00124423	3	4694	0.152	EC1118|FN393060.2_135943_138058, EC1118|FN393060.2_159341_161945, EC1118|FN393060.2_598579_601114, EC1118|FN393063.1_1111830_1112841, EC1118|FN393063.1_112570_117769, EC1118|FN393063.1_137090_137709, EC1118|FN393063.1_184028_187319, EC1118|FN393063.1_216958_217276, EC1118|FN393063.1_632634_634233, EC1118|FN393063.1_673728_674345, EC1118|FN393063.1_90548_91814, EC1118|FN393067.1_282285_284949, EC1…
GO:0044249	BP	e	cellular biosynthetic process	4694/272522	5289/312161	0.00124423	3	4694	0.152	EC1118|FN393060.2_135943_138058, EC1118|FN393060.2_159341_161945, EC1118|FN393060.2_598579_601114, EC1118|FN393063.1_1111830_1112841, EC1118|FN393063.1_112570_117769, EC1118|FN393063.1_137090_137709, EC1118|FN393063.1_184028_187319, EC1118|FN393063.1_216958_217276, EC1118|FN393063.1_632634_634233, EC1118|FN393063.1_673728_674345, EC1118|FN393063.1_90548_91814, EC1118|FN393067.1_282285_284949, EC1…
GO:0009059	BP	e	macromolecule biosynthetic process	4694/272522	5289/312161	0.00124423	4	4694	0.152	EC1118|FN393060.2_135943_138058, EC1118|FN393060.2_159341_161945, EC1118|FN393060.2_598579_601114, EC1118|FN393063.1_1111830_1112841, EC1118|FN393063.1_112570_117769, EC1118|FN393063.1_137090_137709, EC1118|FN393063.1_184028_187319, EC1118|FN393063.1_216958_217276, EC1118|FN393063.1_632634_634233, EC1118|FN393063.1_673728_674345, EC1118|FN393063.1_90548_91814, EC1118|FN393067.1_282285_284949, EC1…
GO:0065007	BP	e	biological regulation	2400/272522	2698/312161	0.00895343	1	2400	0.672	EC1118|FN393060.2_397865_398639, EC1118|FN393067.1_70784_71255, EC1118|FN393068.1_239593_239965, EC1118|FN393070.1_256020_257319, EC1118|FN393070.1_347698_349978, EC1118|FN393070.1_834775_837838, EC1118|FN393070.1_89013_90369, EC1118|FN393071.1_226003_227881, EC1118|FN393074.1_147182_148457, EC1118|FN393074.1_220214_220676, EC1118|FN393074.1_234785_235640, EC1118|FN393074.1_380526_381627, EC1118|…
GO:0050789	BP	e	regulation of biological process	2400/272522	2698/312161	0.00895343	2	2400	0.672	EC1118|FN393060.2_397865_398639, EC1118|FN393067.1_70784_71255, EC1118|FN393068.1_239593_239965, EC1118|FN393070.1_256020_257319, EC1118|FN393070.1_347698_349978, EC1118|FN393070.1_834775_837838, EC1118|FN393070.1_89013_90369, EC1118|FN393071.1_226003_227881, EC1118|FN393074.1_147182_148457, EC1118|FN393074.1_220214_220676, EC1118|FN393074.1_234785_235640, EC1118|FN393074.1_380526_381627, EC1118|…
GO:0050794	BP	e	regulation of cellular process	2400/272522	2698/312161	0.00895343	3	2400	0.672	EC1118|FN393060.2_397865_398639, EC1118|FN393067.1_70784_71255, EC1118|FN393068.1_239593_239965, EC1118|FN393070.1_256020_257319, EC1118|FN393070.1_347698_349978, EC1118|FN393070.1_834775_837838, EC1118|FN393070.1_89013_90369, EC1118|FN393071.1_226003_227881, EC1118|FN393074.1_147182_148457, EC1118|FN393074.1_220214_220676, EC1118|FN393074.1_234785_235640, EC1118|FN393074.1_380526_381627, EC1118|…
GO:0005576	CC	e	extracellular region	200/272522	200/312161	2.57639e-12	1	200	0	EC1118|FN393070.1_345373_345733, EC1118|FN394217.1_171645_172140, RM11-1A|CH408044.1_711879_712239, RM11-1A|CH408046.1_187047_187479, S1278B|CM000927.1_343143_343503, S1278B|CM000936.1_168798_169293, S288C|BK006941.2_344793_345153, S288C|BK006949.2_193647_194142, SK1|CP020180.1_346274_346634, SK1|CP020189.1_193438_193870, YJM1078|CP004105.1_338960_339320, YJM1078|CP004114.1_180374_180869, YJM1083…
GO:0043227	CC	e	membrane-bounded organelle	16684/272522	18829/312161	1.87045e-08	2	16684	0	EC1118|FN393058.1_23015_24521, EC1118|FN393058.1_34113_37254, EC1118|FN393058.1_54267_55074, EC1118|FN393058.1_65246_66113, EC1118|FN393058.1_78427_80011, EC1118|FN393060.2_103855_106351, EC1118|FN393060.2_159341_161945, EC1118|FN393060.2_194019_196536, EC1118|FN393060.2_201834_204762, EC1118|FN393060.2_274455_277212, EC1118|FN393060.2_317473_320170, EC1118|FN393060.2_382035_383493, EC1118|FN3930…
GO:0005737	CC	e	cytoplasm	4697/272522	5152/312161	1.41225e-18	3	4697	0	EC1118|FN393060.2_217376_219716, EC1118|FN393060.2_235545_236406, EC1118|FN393060.2_630198_630756, EC1118|FN393062.1_118490_119285, EC1118|FN393063.1_1010889_1012710, EC1118|FN393063.1_1103320_1104766, EC1118|FN393063.1_125877_126483, EC1118|FN393063.1_252809_258179, EC1118|FN393063.1_299666_300917, EC1118|FN393063.1_318827_320000, EC1118|FN393063.1_333005_333935, EC1118|FN393063.1_356552_358805,…
GO:0044428	CC	e	nuclear part	200/272522	200/312161	2.57639e-12	4	200	0	EC1118|FN393070.1_675264_677079, EC1118|FN393082.1_423236_424775, RM11-1A|CH408044.1_374541_376356, RM11-1A|CH408047.1_425171_426710, S1278B|CM000927.1_682055_683870, S1278B|CM000933.1_452801_454340, S288C|BK006941.2_695416_697231, S288C|BK006946.2_454014_455553, SK1|CP020180.1_688957_690772, SK1|CP020186.1_426043_427582, YJM1078|CP004105.1_668586_670401, YJM1078|CP004111.1_429412_430951, YJM1083…
GO:0044430	CC	e	cytoskeletal part	200/272522	200/312161	2.57639e-12	4	200	0	EC1118|FN393071.1_237164_239633, EC1118|FN393086.1_367158_369696, RM11-1A|CH408049.1_380358_382896, RM11-1A|CH408053.1_448669_451138, S1278B|CM000928.1_458025_460494, S1278B|CM000934.1_382355_384893, S288C|BK006934.2_448334_450803, S288C|BK006947.3_387226_389764, SK1|CP020181.1_442502_444971, SK1|CP020187.1_390430_392968, YJM1078|CP004106.1_440025_442494, YJM1078|CP004112.1_372393_374931, YJM1083…
GO:0043231	CC	e	intracellular membrane-bounded organelle	16684/272522	18829/312161	1.87045e-08	4	16684	0	EC1118|FN393058.1_23015_24521, EC1118|FN393058.1_34113_37254, EC1118|FN393058.1_54267_55074, EC1118|FN393058.1_65246_66113, EC1118|FN393058.1_78427_80011, EC1118|FN393060.2_103855_106351, EC1118|FN393060.2_159341_161945, EC1118|FN393060.2_194019_196536, EC1118|FN393060.2_201834_204762, EC1118|FN393060.2_274455_277212, EC1118|FN393060.2_317473_320170, EC1118|FN393060.2_382035_383493, EC1118|FN3930…
GO:0005783	CC	e	endoplasmic reticulum	700/272522	700/312161	1.01195e-41	5	700	0	EC1118|FN393058.1_23015_24521, EC1118|FN393058.1_78427_80011, EC1118|FN393060.2_538084_538279, EC1118|FN393060.2_54258_55632, EC1118|FN393075.2_428256_429681, EC1118|FN393082.1_4007_5696, EC1118|FN394216.1_893274_895080, RM11-1A|CH408045.1_896293_898099, RM11-1A|CH408047.1_6098_7787, RM11-1A|CH408048.1_245921_246116, RM11-1A|CH408048.1_734349_735723, RM11-1A|CH408050.1_431867_433295, RM11-1A|CH40…
GO:0042579	CC	e	microbody	400/272522	400/312161	4.8216e-24	5	400	0	EC1118|FN393063.1_243400_244426, EC1118|FN393070.1_109168_111412, EC1118|FN393077.1_61628_64757, EC1118|FN393080.1_47208_48364, RM11-1A|CH408043.1_1145023_1146049, RM11-1A|CH408044.1_959551_961795, RM11-1A|CH408051.1_76137_79266, RM11-1A|DS981519.1_73216_74374, S1278B|CM000924.1_323471_324497, S1278B|CM000927.1_106505_108749, S1278B|CM000931.1_70392_73521, S1278B|CM000932.1_569089_570247, S288C|B…
GO:0005730	CC	e	nucleolus	200/272522	200/312161	2.57639e-12	5	200	0	EC1118|FN393070.1_675264_677079, EC1118|FN393082.1_423236_424775, RM11-1A|CH408044.1_374541_376356, RM11-1A|CH408047.1_425171_426710, S1278B|CM000927.1_682055_683870, S1278B|CM000933.1_452801_454340, S288C|BK006941.2_695416_697231, S288C|BK006946.2_454014_455553, SK1|CP020180.1_688957_690772, SK1|CP020186.1_426043_427582, YJM1078|CP004105.1_668586_670401, YJM1078|CP004111.1_429412_430951, YJM1083…
GO:0005815	CC	e	microtubule organizing center	200/272522	200/312161	2.57639e-12	5	200	0	EC1118|FN393071.1_237164_239633, EC1118|FN393086.1_367158_369696, RM11-1A|CH408049.1_380358_382896, RM11-1A|CH408053.1_448669_451138, S1278B|CM000928.1_458025_460494, S1278B|CM000934.1_382355_384893, S288C|BK006934.2_448334_450803, S288C|BK006947.3_387226_389764, SK1|CP020181.1_442502_444971, SK1|CP020187.1_390430_392968, YJM1078|CP004106.1_440025_442494, YJM1078|CP004112.1_372393_374931, YJM1083…
GO:0005777	CC	e	peroxisome	400/272522	400/312161	4.8216e-24	6	400	0	EC1118|FN393063.1_243400_244426, EC1118|FN393070.1_109168_111412, EC1118|FN393077.1_61628_64757, EC1118|FN393080.1_47208_48364, RM11-1A|CH408043.1_1145023_1146049, RM11-1A|CH408044.1_959551_961795, RM11-1A|CH408051.1_76137_79266, RM11-1A|DS981519.1_73216_74374, S1278B|CM000924.1_323471_324497, S1278B|CM000927.1_106505_108749, S1278B|CM000931.1_70392_73521, S1278B|CM000932.1_569089_570247, S288C|B…
GO:0005886	CC	e	plasma membrane	100/272522	100/312161	2.59928e-06	2	100	0.002	EC1118|FN393063.1_1365112_1366621, RM11-1A|CH408043.1_15535_17044, S1278B|CM000924.1_1470885_1472394, S288C|BK006938.2_1512093_1513602, SK1|CP020177.1_1473419_1474927, YJM1078|CP004102.1_1458367_1459876, YJM1083|CP004694.1_1457891_1459400, YJM1129|CP004695.1_1458985_1460494, YJM1133|CP004696.1_1191328_1192837, YJM1190|CP004697.1_1455905_1457414, YJM1199|CP004698.1_1457649_1459158, YJM1202|CP00469…
GO:0099568	CC	e	cytoplasmic region	97/272522	97/312161	3.97068e-06	4	97	0.002	EC1118|FN393063.1_643160_648173, RM11-1A|CH408043.1_736674_746368, S288C|BK006938.2_755627_763871, SK1|CP020177.1_748754_753929, YJM1078|CP004102.1_730121_735130, YJM1083|CP004694.1_740060_745589, YJM1129|CP004695.1_739030_743566, YJM1133|CP005624.1_986323_991063, YJM1199|CP004698.1_735847_740113, YJM1202|CP004699.1_738033_742377, YJM1208|CP004700.1_732902_737246, YJM1242|CP004701.1_726717_731655…
GO:0005773	CC	e	vacuole	100/272522	100/312161	2.59928e-06	5	100	0.002	EC1118|FN393082.1_831948_833544, RM11-1A|CH408047.1_840095_841691, S1278B|CM000933.1_867029_868625, S288C|BK006946.2_861921_863517, SK1|CP020186.1_834173_835769, YJM1078|CP004111.1_837480_839076, YJM1083|CP005426.1_834042_835638, YJM1129|CP005427.1_834901_836497, YJM1133|CP005428.1_835005_836601, YJM1190|CP005429.1_833239_834835, YJM1199|CP005430.1_834141_835737, YJM1202|CP005431.1_812360_813956,…
GO:0005938	CC	e	cell cortex	97/272522	97/312161	3.97068e-06	5	97	0.002	EC1118|FN393063.1_643160_648173, RM11-1A|CH408043.1_736674_746368, S288C|BK006938.2_755627_763871, SK1|CP020177.1_748754_753929, YJM1078|CP004102.1_730121_735130, YJM1083|CP004694.1_740060_745589, YJM1129|CP004695.1_739030_743566, YJM1133|CP005624.1_986323_991063, YJM1199|CP004698.1_735847_740113, YJM1202|CP004699.1_738033_742377, YJM1208|CP004700.1_732902_737246, YJM1242|CP004701.1_726717_731655…
GO:0005739	CC	e	mitochondrion	900/272522	1001/312161	0.0117228	5	900	0.772	EC1118|FN393058.1_54267_55074, EC1118|FN393063.1_136343_136601, EC1118|FN393063.1_42507_42762, EC1118|FN393077.1_267835_268507, EC1118|FN393077.1_440929_441721, EC1118|FN393078.1_204009_204258, EC1118|FN393082.1_311907_313035, EC1118|FN393082.1_728562_728874, EC1118|FN393086.1_28594_29548, RM11-1A|CH408043.1_1253072_1253330, RM11-1A|CH408043.1_1346930_1347185, RM11-1A|CH408047.1_313811_314938, RM…
GO:0003824	MF	e	catalytic activity	104887/272522	117424/312161	4.5276e-156	1	104887	0	EC1118|FN393058.1_105765_109833, EC1118|FN393058.1_169772_171833, EC1118|FN393058.1_17119_18490, EC1118|FN393058.1_19000_20251, EC1118|FN393058.1_20707_21853, EC1118|FN393058.1_37407_38145, EC1118|FN393058.1_54267_55074, EC1118|FN393058.1_57315_58815, EC1118|FN393058.1_61958_64961, EC1118|FN393058.1_68234_68753, EC1118|FN393058.1_73386_77799, EC1118|FN393058.1_91804_94081, EC1118|FN393060.2_10005…
GO:0098772	MF	e	molecular function regulator	4600/272522	4803/312161	7.06289e-91	1	4600	0	EC1118|FN393058.1_48389_50951, EC1118|FN393058.1_87097_91402, EC1118|FN393060.2_477764_478214, EC1118|FN393060.2_490263_499538, EC1118|FN393060.2_92411_94472, EC1118|FN393063.1_125877_126483, EC1118|FN393063.1_1340780_1342226, EC1118|FN393063.1_136343_136601, EC1118|FN393063.1_42507_42762, EC1118|FN393063.1_680472_686478, EC1118|FN393064.1_30886_33124, EC1118|FN393064.1_47761_48817, EC1118|FN3930…
GO:0005488	MF	e	binding	100356/272522	113171/312161	9.99485e-69	1	100356	0	EC1118|FN393058.1_100459_103852, EC1118|FN393058.1_105765_109833, EC1118|FN393058.1_112448_113645, EC1118|FN393058.1_116338_117520, EC1118|FN393058.1_19000_20251, EC1118|FN393058.1_20707_21853, EC1118|FN393058.1_23015_24521, EC1118|FN393058.1_34113_37254, EC1118|FN393058.1_48389_50951, EC1118|FN393058.1_57315_58815, EC1118|FN393058.1_60577_61684, EC1118|FN393058.1_61958_64961, EC1118|FN393058.1_7…
GO:0016740	MF	e	transferase activity	39833/272522	43183/312161	3.40391e-270	2	39833	0	EC1118|FN393058.1_105765_109833, EC1118|FN393058.1_169772_171833, EC1118|FN393058.1_57315_58815, EC1118|FN393058.1_91804_94081, EC1118|FN393060.2_103855_106351, EC1118|FN393060.2_135943_138058, EC1118|FN393060.2_176855_177914, EC1118|FN393060.2_187933_190186, EC1118|FN393060.2_220143_221001, EC1118|FN393060.2_222800_224099, EC1118|FN393060.2_246940_248038, EC1118|FN393060.2_266935_268510, EC1118|…
GO:0016874	MF	e	ligase activity	7395/272522	7736/312161	2.82109e-139	2	7395	0	EC1118|FN393060.2_128446_130183, EC1118|FN393060.2_379498_380037, EC1118|FN393060.2_383920_386845, EC1118|FN393060.2_454239_456240, EC1118|FN393060.2_57562_59185, EC1118|FN393060.2_609515_615020, EC1118|FN393060.2_631076_634616, EC1118|FN393060.2_65534_68749, EC1118|FN393062.1_148487_149962, EC1118|FN393063.1_1010889_1012710, EC1118|FN393063.1_1108074_1109982, EC1118|FN393063.1_244635_245216, EC1…
GO:0043167	MF	e	ion binding	75760/272522	84475/312161	1.02781e-135	2	75760	0	EC1118|FN393058.1_100459_103852, EC1118|FN393058.1_105765_109833, EC1118|FN393058.1_116338_117520, EC1118|FN393058.1_19000_20251, EC1118|FN393058.1_20707_21853, EC1118|FN393058.1_23015_24521, EC1118|FN393058.1_34113_37254, EC1118|FN393058.1_57315_58815, EC1118|FN393058.1_60577_61684, EC1118|FN393058.1_61958_64961, EC1118|FN393058.1_73386_77799, EC1118|FN393058.1_81160_85225, EC1118|FN393060.2_159…
GO:0140096	MF	e	catalytic activity, acting on a protein	7400/272522	7984/312161	1.82105e-55	2	7400	0	EC1118|FN393060.2_125700_126423, EC1118|FN393060.2_162295_165694, EC1118|FN393060.2_326525_328868, EC1118|FN393060.2_488574_490098, EC1118|FN393060.2_78123_80364, EC1118|FN393062.1_12569_14705, EC1118|FN393062.1_195077_196550, EC1118|FN393063.1_1031463_1033251, EC1118|FN393063.1_149705_152132, EC1118|FN393063.1_476461_479239, EC1118|FN393063.1_630212_632000, EC1118|FN393063.1_988678_989911, EC111…
GO:0030234	MF	e	enzyme regulator activity	3500/272522	3701/312161	1.1916e-49	2	3500	0	EC1118|FN393060.2_477764_478214, EC1118|FN393060.2_490263_499538, EC1118|FN393063.1_125877_126483, EC1118|FN393063.1_1340780_1342226, EC1118|FN393063.1_136343_136601, EC1118|FN393063.1_42507_42762, EC1118|FN393064.1_30886_33124, EC1118|FN393064.1_47761_48817, EC1118|FN393067.1_182305_183874, EC1118|FN393067.1_386145_387624, EC1118|FN393068.1_100486_101977, EC1118|FN393070.1_158321_159503, EC1118|…
GO:0016787	MF	e	hydrolase activity	34255/272522	38238/312161	1.59029e-48	2	34255	0	EC1118|FN393058.1_37407_38145, EC1118|FN393058.1_61958_64961, EC1118|FN393058.1_68234_68753, EC1118|FN393058.1_73386_77799, EC1118|FN393060.2_100052_101306, EC1118|FN393060.2_125700_126423, EC1118|FN393060.2_143104_144139, EC1118|FN393060.2_159341_161945, EC1118|FN393060.2_162295_165694, EC1118|FN393060.2_21586_23221, EC1118|FN393060.2_217376_219716, EC1118|FN393060.2_235545_236406, EC1118|FN3930…
GO:0016853	MF	e	isomerase activity	3800/272522	4105/312161	1.11128e-27	2	3800	0	EC1118|FN393060.2_248766_250863, EC1118|FN393060.2_585048_586710, EC1118|FN393062.1_225968_226922, EC1118|FN393063.1_294529_295915, EC1118|FN393063.1_368174_368846, EC1118|FN393063.1_652816_653302, EC1118|FN393063.1_936913_937588, EC1118|FN393067.1_143142_144521, EC1118|FN393067.1_28368_30039, EC1118|FN393068.1_160496_161822, EC1118|FN393068.1_63695_64457, EC1118|FN393070.1_384256_385366, EC1118|…
GO:0008565	MF	e	protein transporter activity	300/272522	301/312161	1.1335e-16	2	300	0	EC1118|FN393063.1_252809_258179, EC1118|FN393086.1_264216_265842, EC1118|FN394217.1_347466_348288, RM11-1A|CH408043.1_1131268_1136638, RM11-1A|CH408046.1_362843_363665, RM11-1A|CH408049.1_484244_485870, S1278B|CM000924.1_332865_338223, S1278B|CM000934.1_279417_281043, S1278B|CM000936.1_344990_345812, S288C|BK006938.2_345664_351034, S288C|BK006947.3_284259_285885, S288C|BK006949.2_369841_370663, S…
GO:0005515	MF	e	protein binding	7101/272522	7899/312161	5.48376e-13	2	7101	0	EC1118|FN393058.1_23015_24521, EC1118|FN393058.1_48389_50951, EC1118|FN393058.1_87097_91402, EC1118|FN393060.2_196999_200731, EC1118|FN393060.2_86366_89699, EC1118|FN393060.2_92411_94472, EC1118|FN393062.1_251930_253706, EC1118|FN393063.1_1116458_1119290, EC1118|FN393063.1_131498_133943, EC1118|FN393063.1_470183_470630, EC1118|FN393063.1_674606_676124, EC1118|FN393063.1_680472_686478, EC1118|FN39…
GO:0016772	MF	e	transferase activity, transferring phosphorus-containing groups	18692/272522	20180/312161	4.84467e-139	3	18692	0	EC1118|FN393058.1_105765_109833, EC1118|FN393060.2_135943_138058, EC1118|FN393060.2_176855_177914, EC1118|FN393060.2_246940_248038, EC1118|FN393060.2_266935_268510, EC1118|FN393060.2_329714_333038, EC1118|FN393060.2_35546_43907, EC1118|FN393060.2_409805_414167, EC1118|FN393060.2_478575_485679, EC1118|FN393060.2_521248_521893, EC1118|FN393060.2_532954_533848, EC1118|FN393060.2_5373_8826, EC1118|FN…
GO:0016757	MF	e	transferase activity, transferring glycosyl groups	5047/272522	5243/312161	3.07465e-113	3	5047	0	EC1118|FN393058.1_91804_94081, EC1118|FN393060.2_222800_224099, EC1118|FN393060.2_284409_287298, EC1118|FN393060.2_54258_55632, EC1118|FN393060.2_591716_593108, EC1118|FN393060.2_606431_607643, EC1118|FN393063.1_1043819_1044959, EC1118|FN393063.1_1273676_1275002, EC1118|FN393063.1_194216_196667, EC1118|FN393063.1_197065_199294, EC1118|FN393067.1_134129_135419, EC1118|FN393067.1_250272_251163, EC1…
GO:0016741	MF	e	transferase activity, transferring one-carbon groups	4100/272522	4321/312161	1.46968e-63	3	4100	0	EC1118|FN393060.2_337663_338593, EC1118|FN393060.2_474716_477197, EC1118|FN393060.2_499936_500947, EC1118|FN393060.2_707194_707890, EC1118|FN393062.1_15725_16730, EC1118|FN393062.1_19220_21742, EC1118|FN393062.1_197657_198482, EC1118|FN393063.1_1145559_1146276, EC1118|FN393063.1_1185854_1186837, EC1118|FN393063.1_1195353_1197099, EC1118|FN393063.1_166071_170379, EC1118|FN393063.1_334364_335345, E…
GO:0008233	MF	e	peptidase activity	7400/272522	7984/312161	1.82105e-55	3	7400	0	EC1118|FN393060.2_125700_126423, EC1118|FN393060.2_162295_165694, EC1118|FN393060.2_326525_328868, EC1118|FN393060.2_488574_490098, EC1118|FN393060.2_78123_80364, EC1118|FN393062.1_12569_14705, EC1118|FN393062.1_195077_196550, EC1118|FN393063.1_1031463_1033251, EC1118|FN393063.1_149705_152132, EC1118|FN393063.1_476461_479239, EC1118|FN393063.1_630212_632000, EC1118|FN393063.1_988678_989911, EC111…
GO:0019899	MF	e	enzyme binding	3303/272522	3502/312161	1.81123e-43	3	3303	0	EC1118|FN393058.1_48389_50951, EC1118|FN393058.1_87097_91402, EC1118|FN393060.2_92411_94472, EC1118|FN393063.1_1116458_1119290, EC1118|FN393063.1_131498_133943, EC1118|FN393063.1_674606_676124, EC1118|FN393063.1_680472_686478, EC1118|FN393067.1_362045_365384, EC1118|FN393067.1_459244_465745, EC1118|FN393067.1_96522_100899, EC1118|FN393070.1_256020_257319, EC1118|FN393070.1_45817_48828, EC1118|FN3…
GO:0008134	MF	e	transcription factor binding	300/272522	300/312161	4.68546e-18	3	300	0	EC1118|FN393070.1_944471_946259, EC1118|FN394216.1_475932_480876, EC1118|FN394217.1_681027_682062, RM11-1A|CH408044.1_105168_106956, RM11-1A|CH408045.1_482950_487894, RM11-1A|CH408046.1_702484_703519, S1278B|CM000927.1_969846_971634, S1278B|CM000935.1_496273_501217, S1278B|CM000936.1_679102_680137, S288C|BK006941.2_982484_984272, S288C|BK006948.2_497508_502452, S288C|BK006949.2_710100_711135, SK1…
GO:0008092	MF	e	cytoskeletal protein binding	2002/272522	2199/312161	3.66768e-08	3	2002	0	EC1118|FN393060.2_196999_200731, EC1118|FN393060.2_86366_89699, EC1118|FN393062.1_251930_253706, EC1118|FN393063.1_470183_470630, EC1118|FN393067.1_173633_174665, EC1118|FN393067.1_21657_24657, EC1118|FN393070.1_621902_622898, EC1118|FN393070.1_85916_88331, EC1118|FN393074.1_265112_265973, EC1118|FN393077.1_277229_279197, EC1118|FN393078.1_23694_24111, EC1118|FN393080.1_301695_304147, EC1118|FN39…
GO:0051020	MF	e	GTPase binding	1400/272522	1402/312161	4.48951e-79	4	1400	0	EC1118|FN393058.1_48389_50951, EC1118|FN393058.1_87097_91402, EC1118|FN393060.2_92411_94472, EC1118|FN393063.1_680472_686478, EC1118|FN393067.1_459244_465745, EC1118|FN393067.1_96522_100899, EC1118|FN393070.1_608160_611166, EC1118|FN393075.2_470064_474288, EC1118|FN393078.1_96706_100465, EC1118|FN393080.1_251098_255865, EC1118|FN393080.1_362379_366444, EC1118|FN393080.1_471262_475182, EC1118|FN39…
GO:0016301	MF	e	kinase activity	13492/272522	14681/312161	1.46169e-73	4	13492	0	EC1118|FN393058.1_105765_109833, EC1118|FN393060.2_176855_177914, EC1118|FN393060.2_266935_268510, EC1118|FN393060.2_329714_333038, EC1118|FN393060.2_35546_43907, EC1118|FN393060.2_409805_414167, EC1118|FN393060.2_478575_485679, EC1118|FN393060.2_532954_533848, EC1118|FN393060.2_5373_8826, EC1118|FN393060.2_721942_723523, EC1118|FN393062.1_116215_118024, EC1118|FN393062.1_125487_126735, EC1118|FN…
GO:0016779	MF	e	nucleotidyltransferase activity	5200/272522	5499/312161	3.83495e-73	4	5200	0	EC1118|FN393060.2_135943_138058, EC1118|FN393060.2_246940_248038, EC1118|FN393060.2_521248_521893, EC1118|FN393062.1_25609_26572, EC1118|FN393063.1_112570_117769, EC1118|FN393063.1_1129793_1130306, EC1118|FN393063.1_1156336_1158232, EC1118|FN393063.1_1350018_1350993, EC1118|FN393063.1_182307_183738, EC1118|FN393063.1_184028_187319, EC1118|FN393063.1_262821_263904, EC1118|FN393063.1_439498_439828,…
GO:0008168	MF	e	methyltransferase activity	4100/272522	4321/312161	1.46968e-63	4	4100	0	EC1118|FN393060.2_337663_338593, EC1118|FN393060.2_474716_477197, EC1118|FN393060.2_499936_500947, EC1118|FN393060.2_707194_707890, EC1118|FN393062.1_15725_16730, EC1118|FN393062.1_19220_21742, EC1118|FN393062.1_197657_198482, EC1118|FN393063.1_1145559_1146276, EC1118|FN393063.1_1185854_1186837, EC1118|FN393063.1_1195353_1197099, EC1118|FN393063.1_166071_170379, EC1118|FN393063.1_334364_335345, E…
GO:0003723	MF	e	RNA binding	9194/272522	10340/312161	3.51883e-07	4	9194	0	EC1118|FN393060.2_144629_145772, EC1118|FN393060.2_577742_578318, EC1118|FN393060.2_655792_657031, EC1118|FN393060.2_693753_694674, EC1118|FN393060.2_701245_702082, EC1118|FN393063.1_1129793_1130306, EC1118|FN393063.1_1212445_1213318, EC1118|FN393063.1_1293965_1295932, EC1118|FN393063.1_166071_170379, EC1118|FN393063.1_199937_200375, EC1118|FN393063.1_207376_208159, EC1118|FN393063.1_294529_29591…
GO:0005085	MF	e	guanyl-nucleotide exchange factor activity	1400/272522	1402/312161	4.48951e-79	5	1400	0	EC1118|FN393058.1_48389_50951, EC1118|FN393058.1_87097_91402, EC1118|FN393060.2_92411_94472, EC1118|FN393063.1_680472_686478, EC1118|FN393067.1_459244_465745, EC1118|FN393067.1_96522_100899, EC1118|FN393070.1_608160_611166, EC1118|FN393075.2_470064_474288, EC1118|FN393078.1_96706_100465, EC1118|FN393080.1_251098_255865, EC1118|FN393080.1_362379_366444, EC1118|FN393080.1_471262_475182, EC1118|FN39…
GO:0019843	MF	e	rRNA binding	700/272522	701/312161	6.69451e-40	5	700	0	EC1118|FN393060.2_577742_578318, EC1118|FN393070.1_228121_228694, EC1118|FN393071.1_181431_182073, EC1118|FN393071.1_182323_182872, EC1118|FN393077.1_427609_428002, EC1118|FN393086.1_479553_480126, EC1118|FN394217.1_383095_383677, RM11-1A|CH408044.1_834264_834837, RM11-1A|CH408046.1_398491_399073, RM11-1A|CH408048.1_205875_206451, RM11-1A|CH408049.1_269864_270437, RM11-1A|CH408051.1_442356_442749…
GO:0004386	MF	e	helicase activity	1900/272522	1900/312161	6.85729e-113	7	1900	0	EC1118|FN393060.2_159341_161945, EC1118|FN393063.1_723052_724441, EC1118|FN393067.1_164199_167634, EC1118|FN393067.1_504224_506558, EC1118|FN393070.1_281903_284203, EC1118|FN393073.1_3034_5203, EC1118|FN393077.1_279471_281676, EC1118|FN393077.1_589627_592840, EC1118|FN393080.1_452081_456386, EC1118|FN393082.1_141365_143942, EC1118|FN393082.1_395969_398882, EC1118|FN393082.1_447515_449402, EC1118|…
GO:0060090	MF	e	molecular adaptor activity	100/272522	100/312161	2.59928e-06	2	100	0.002	EC1118|FN393060.2_196999_200731, RM11-1A|CH408048.1_589166_592898, S1278B|CM000922.1_196844_200576, S288C|BK006936.2_212634_216366, SK1|CP020175.1_231489_235221, YJM1078|CP004100.2_198769_202516, YJM1083|CP004603.1_199312_203029, YJM1129|CP004604.1_204462_208194, YJM1133|CP004605.1_199183_202915, YJM1190|CP004606.1_200378_204110, YJM1199|CP004607.1_199693_203425, YJM1202|CP004608.1_200936_204668,…
GO:0030674	MF	e	protein binding, bridging	100/272522	100/312161	2.59928e-06	3	100	0.002	EC1118|FN393060.2_196999_200731, RM11-1A|CH408048.1_589166_592898, S1278B|CM000922.1_196844_200576, S288C|BK006936.2_212634_216366, SK1|CP020175.1_231489_235221, YJM1078|CP004100.2_198769_202516, YJM1083|CP004603.1_199312_203029, YJM1129|CP004604.1_204462_208194, YJM1133|CP004605.1_199183_202915, YJM1190|CP004606.1_200378_204110, YJM1199|CP004607.1_199693_203425, YJM1202|CP004608.1_200936_204668,…
GO:0003729	MF	e	mRNA binding	100/272522	100/312161	2.59928e-06	5	100	0.002	EC1118|FN393063.1_207376_208159, RM11-1A|CH408043.1_1181306_1182089, S1278B|CM000924.1_287443_288226, S288C|BK006938.2_300216_300999, SK1|CP020177.1_312312_313095, YJM1078|CP004102.1_284456_285239, YJM1083|CP004694.1_294860_295643, YJM1129|CP004695.1_299189_299972, YJM1133|CP004696.1_298245_299028, YJM1190|CP004697.1_301147_301930, YJM1199|CP004698.1_297101_297884, YJM1202|CP004699.1_299487_30027…
GO:0016887	MF	e	ATPase activity	4899/272522	5490/312161	9.9192e-06	7	4899	0.002	EC1118|FN393060.2_162295_165694, EC1118|FN393060.2_21586_23221, EC1118|FN393060.2_288086_289019, EC1118|FN393060.2_464180_465731, EC1118|FN393062.1_121469_124616, EC1118|FN393063.1_1132395_1136982, EC1118|FN393063.1_34116_37329, EC1118|FN393063.1_349352_349832, EC1118|FN393063.1_372274_376777, EC1118|FN393063.1_465680_467297, EC1118|FN393063.1_518340_520164, EC1118|FN393063.1_608898_613443, EC111…
GO:0016798	MF	e	hydrolase activity, acting on glycosyl bonds	2400/272522	2707/312161	0.0342625	3	2400	0.972	EC1118|FN393060.2_217376_219716, EC1118|FN393060.2_648723_651585, EC1118|FN393063.1_1072562_1074095, EC1118|FN393063.1_356552_358805, EC1118|FN393063.1_848026_849712, EC1118|FN393067.1_118213_120325, EC1118|FN393067.1_63163_64558, EC1118|FN393070.1_1010826_1011984, EC1118|FN393070.1_1019809_1020748, EC1118|FN393070.1_210786_214035, EC1118|FN393070.1_441659_444158, EC1118|FN393071.1_301096_303484,…
GO:0008150	BP	p	biological_process	175719/272522	203226/312161	2.07143e-83	0	175719	0	EC1118|FN393058.1_105765_109833, EC1118|FN393058.1_112448_113645, EC1118|FN393058.1_123239_123884, EC1118|FN393058.1_17119_18490, EC1118|FN393058.1_19000_20251, EC1118|FN393058.1_20707_21853, EC1118|FN393058.1_23015_24521, EC1118|FN393058.1_28434_30573, EC1118|FN393058.1_34113_37254, EC1118|FN393058.1_48389_50951, EC1118|FN393058.1_57315_58815, EC1118|FN393058.1_65246_66113, EC1118|FN393058.1_682…
GO:0051179	BP	p	localization	20720/272522	24759/312161	1.88284e-66	1	20720	0	EC1118|FN393060.2_166819_168541, EC1118|FN393060.2_21586_23221, EC1118|FN393060.2_230997_232641, EC1118|FN393060.2_288086_289019, EC1118|FN393060.2_294388_296455, EC1118|FN393060.2_346719_348546, EC1118|FN393060.2_349432_351288, EC1118|FN393060.2_434998_435436, EC1118|FN393060.2_464180_465731, EC1118|FN393060.2_472562_474350, EC1118|FN393060.2_562559_564275, EC1118|FN393060.2_607955_609350, EC111…
GO:0051234	BP	p	establishment of localization	20720/272522	24759/312161	1.88284e-66	2	20720	0	EC1118|FN393060.2_166819_168541, EC1118|FN393060.2_21586_23221, EC1118|FN393060.2_230997_232641, EC1118|FN393060.2_288086_289019, EC1118|FN393060.2_294388_296455, EC1118|FN393060.2_346719_348546, EC1118|FN393060.2_349432_351288, EC1118|FN393060.2_434998_435436, EC1118|FN393060.2_464180_465731, EC1118|FN393060.2_472562_474350, EC1118|FN393060.2_562559_564275, EC1118|FN393060.2_607955_609350, EC111…
GO:0042221	BP	p	response to chemical	100/272522	199/312161	1.15611e-36	2	100	0	EC1118|FN393077.1_441937_442483, RM11-1A|CH408051.1_456690_457236, S1278B|CM000931.1_456985_457531, S288C|BK006944.2_451433_451985, SK1|CP020184.1_463160_463706, YJM1078|CP004109.1_449647_450193, YJM1083|CP005325.1_448793_449339, YJM1129|CP005326.1_449391_449937, YJM1133|CP005327.1_448850_449396, YJM1190|CP005328.1_466467_467013, YJM1199|CP005329.1_449412_449958, YJM1202|CP005330.1_448905_449451,…
GO:0022607	BP	p	cellular component assembly	100/272522	298/312161	6.05399e-103	3	100	0	EC1118|FN393060.2_630198_630756, RM11-1A|CH408048.1_153412_153970, S1278B|CM000922.1_641737_642295, S288C|BK006936.2_657831_658389, SK1|CP020175.1_666331_666889, YJM1078|CP004100.2_630313_630871, YJM1083|CP004603.1_632534_633092, YJM1129|CP004604.1_637620_638178, YJM1133|CP004605.1_636388_636946, YJM1190|CP004606.1_634033_634591, YJM1199|CP004607.1_634752_635310, YJM1202|CP004608.1_634831_635389,…
GO:0043933	BP	p	protein-containing complex subunit organization	0/272522	99/312161	1.67578e-89	3	0	0
GO:0051186	BP	p	cofactor metabolic process	4200/272522	5374/312161	1.9304e-78	3	4200	0	EC1118|FN393058.1_57315_58815, EC1118|FN393060.2_178530_180108, EC1118|FN393060.2_383920_386845, EC1118|FN393060.2_556539_557475, EC1118|FN393060.2_585048_586710, EC1118|FN393060.2_622731_623553, EC1118|FN393062.1_125487_126735, EC1118|FN393063.1_1305844_1306996, EC1118|FN393063.1_1351454_1352555, EC1118|FN393063.1_1365112_1366621, EC1118|FN393063.1_153076_153598, EC1118|FN393063.1_438161_439145,…
GO:0006810	BP	p	transport	20720/272522	24759/312161	1.88284e-66	3	20720	0	EC1118|FN393060.2_166819_168541, EC1118|FN393060.2_21586_23221, EC1118|FN393060.2_230997_232641, EC1118|FN393060.2_288086_289019, EC1118|FN393060.2_294388_296455, EC1118|FN393060.2_346719_348546, EC1118|FN393060.2_349432_351288, EC1118|FN393060.2_434998_435436, EC1118|FN393060.2_464180_465731, EC1118|FN393060.2_472562_474350, EC1118|FN393060.2_562559_564275, EC1118|FN393060.2_607955_609350, EC111…
GO:0006766	BP	p	vitamin metabolic process	1000/272522	1255/312161	3.61366e-14	3	1000	0	EC1118|FN393060.2_143104_144139, EC1118|FN393060.2_520343_521075, EC1118|FN393060.2_556539_557475, EC1118|FN393063.1_1280878_1281502, EC1118|FN393063.1_805744_806398, EC1118|FN393074.1_51826_52753, EC1118|FN393082.1_426509_427181, EC1118|FN393082.1_427629_428520, EC1118|FN394216.1_39786_40293, EC1118|FN394217.1_126589_128209, RM11-1A|CH408043.1_100566_101190, RM11-1A|CH408043.1_576550_577204, RM1…
GO:0006413	BP	p	translational initiation	800/272522	998/312161	1.88987e-10	3	800	0	EC1118|FN393063.1_569834_571528, EC1118|FN393075.2_456827_457421, EC1118|FN393082.1_759081_759540, EC1118|FN393082.1_863011_865447, EC1118|FN393086.1_488532_489966, EC1118|FN394216.1_45553_46192, EC1118|FN394217.1_619611_620826, EC1118|FN394217.1_78532_79387, RM11-1A|CH408043.1_816726_818421, RM11-1A|CH408045.1_50871_51510, RM11-1A|CH408046.1_641072_642287, RM11-1A|CH408046.1_93893_94748, RM11-1A…
GO:0005975	BP	p	carbohydrate metabolic process	8540/272522	9985/312161	1.05065e-07	3	8540	0	EC1118|FN393058.1_57315_58815, EC1118|FN393060.2_217376_219716, EC1118|FN393060.2_246940_248038, EC1118|FN393060.2_248766_250863, EC1118|FN393060.2_461796_463281, EC1118|FN393060.2_585048_586710, EC1118|FN393060.2_648723_651585, EC1118|FN393062.1_102732_104112, EC1118|FN393062.1_125487_126735, EC1118|FN393062.1_233873_234818, EC1118|FN393062.1_38600_40100, EC1118|FN393063.1_1072562_1074095, EC111…
GO:0055085	BP	p	transmembrane transport	15719/272522	19408/312161	1.67241e-146	4	15719	0	EC1118|FN393060.2_21586_23221, EC1118|FN393060.2_230997_232641, EC1118|FN393060.2_288086_289019, EC1118|FN393060.2_294388_296455, EC1118|FN393060.2_346719_348546, EC1118|FN393060.2_349432_351288, EC1118|FN393060.2_464180_465731, EC1118|FN393060.2_472562_474350, EC1118|FN393060.2_562559_564275, EC1118|FN393060.2_607955_609350, EC1118|FN393060.2_659264_662624, EC1118|FN393060.2_748915_750196, EC111…
GO:0070925	BP	p	organelle assembly	100/272522	298/312161	6.05399e-103	4	100	0	EC1118|FN393060.2_630198_630756, RM11-1A|CH408048.1_153412_153970, S1278B|CM000922.1_641737_642295, S288C|BK006936.2_657831_658389, SK1|CP020175.1_666331_666889, YJM1078|CP004100.2_630313_630871, YJM1083|CP004603.1_632534_633092, YJM1129|CP004604.1_637620_638178, YJM1133|CP004605.1_636388_636946, YJM1190|CP004606.1_634033_634591, YJM1199|CP004607.1_634752_635310, YJM1202|CP004608.1_634831_635389,…
GO:0065003	BP	p	protein-containing complex assembly	0/272522	99/312161	1.67578e-89	4	0	0
GO:0071826	BP	p	ribonucleoprotein complex subunit organization	0/272522	99/312161	1.67578e-89	4	0	0
GO:0007005	BP	p	mitochondrion organization	200/272522	299/312161	5.52139e-20	4	200	0	EC1118|FN393071.1_283434_285171, EC1118|FN394216.1_583360_585226, RM11-1A|CH408045.1_586218_588083, RM11-1A|CH408053.1_489205_490943, S1278B|CM000928.1_498345_500082, S1278B|CM000935.1_599418_601284, S288C|BK006934.2_488656_490393, S288C|BK006948.2_606606_608472, SK1|CP020181.1_483316_485053, SK1|CP020188.1_583151_585017, YJM1078|CP004106.1_480809_482546, YJM1078|CP004113.1_585237_587103, YJM1083…
GO:0051604	BP	p	protein maturation	271/272522	569/312161	1.61006e-114	5	271	0	EC1118|FN393063.1_34116_37329, EC1118|FN393078.1_246236_246788, EC1118|FN393082.1_157198_157732, RM11-1A|CH408047.1_159297_159831, RM11-1A|CH408054.1_250181_250733, S1278B|CM000924.1_113879_117092, S1278B|CM000932.1_262706_263258, S1278B|CM000933.1_169566_170100, S288C|BK006938.2_126786_129999, S288C|BK006945.2_267168_267720, S288C|BK006946.2_164789_165323, SK1|CP020185.1_261981_262533, SK1|CP020…
GO:0034622	BP	p	cellular protein-containing complex assembly	0/272522	99/312161	1.67578e-89	5	0	0
GO:0016311	BP	p	dephosphorylation	700/272522	899/312161	5.63768e-15	5	700	0	EC1118|FN393060.2_729969_732390, EC1118|FN393064.1_39343_40348, EC1118|FN393067.1_291745_294529, EC1118|FN393074.1_126000_126627, EC1118|FN393086.1_362290_363592, EC1118|FN393086.1_503793_505260, EC1118|FN394216.1_704310_706560, RM11-1A|CH408043.1_1437380_1438385, RM11-1A|CH408045.1_707803_710053, RM11-1A|CH408048.1_51764_54185, RM11-1A|CH408049.1_244746_246213, RM11-1A|CH408049.1_386462_387764, …
GO:0022618	BP	p	ribonucleoprotein complex assembly	0/272522	99/312161	1.67578e-89	6	0	0
GO:0006414	BP	p	translational elongation	701/272522	1000/312161	1.52634e-46	6	701	0	EC1118|FN393063.1_137090_137709, EC1118|FN393063.1_216958_217276, EC1118|FN393067.1_70784_71255, EC1118|FN393075.2_508394_508865, EC1118|FN393077.1_273524_275086, EC1118|FN393080.1_304926_305862, EC1118|FN394217.1_435357_436602, RM11-1A|CH408043.1_1172185_1172503, RM11-1A|CH408043.1_1251964_1252583, RM11-1A|CH408046.1_450770_452015, RM11-1A|CH408050.1_512054_512525, RM11-1A|CH408051.1_287951_2895…
GO:0042255	BP	p	ribosome assembly	0/272522	99/312161	1.67578e-89	7	0	0
GO:0006470	BP	p	protein dephosphorylation	700/272522	899/312161	5.63768e-15	7	700	0	EC1118|FN393060.2_729969_732390, EC1118|FN393064.1_39343_40348, EC1118|FN393067.1_291745_294529, EC1118|FN393074.1_126000_126627, EC1118|FN393086.1_362290_363592, EC1118|FN393086.1_503793_505260, EC1118|FN394216.1_704310_706560, RM11-1A|CH408043.1_1437380_1438385, RM11-1A|CH408045.1_707803_710053, RM11-1A|CH408048.1_51764_54185, RM11-1A|CH408049.1_244746_246213, RM11-1A|CH408049.1_386462_387764, …
GO:0031399	BP	p	regulation of protein modification process	700/272522	897/312161	1.28918e-14	7	700	0	EC1118|FN393070.1_256020_257319, EC1118|FN393070.1_89013_90369, EC1118|FN393074.1_234785_235640, EC1118|FN393077.1_441937_442483, EC1118|FN393082.1_866937_867624, EC1118|FN394216.1_304535_305414, EC1118|FN394217.1_114771_116247, RM11-1A|CH408044.1_805630_806929, RM11-1A|CH408044.1_980625_981982, RM11-1A|CH408045.1_309764_310643, RM11-1A|CH408046.1_130160_131636, RM11-1A|CH408047.1_875052_875739, …
GO:0006497	BP	p	protein lipidation	800/272522	998/312161	1.88987e-10	7	800	0	EC1118|FN393060.2_222800_224099, EC1118|FN393062.1_21916_23164, EC1118|FN393063.1_932762_933419, EC1118|FN393070.1_885335_887162, EC1118|FN393075.2_256644_258113, EC1118|FN393077.1_128817_131574, EC1118|FN394217.1_196401_197739, EC1118|FN394217.1_388078_388918, RM11-1A|CH408043.1_449519_450176, RM11-1A|CH408044.1_164410_166237, RM11-1A|CH408046.1_211749_213087, RM11-1A|CH408046.1_403474_404314, R…
GO:0006996	BP	p	organelle organization	2203/272522	2599/312161	0.000134392	3	2203	0.01	EC1118|FN393060.2_630198_630756, EC1118|FN393063.1_252809_258179, EC1118|FN393063.1_384830_385112, EC1118|FN393063.1_985364_986687, EC1118|FN393064.1_58891_61663, EC1118|FN393071.1_237164_239633, EC1118|FN393071.1_283434_285171, EC1118|FN393073.1_3034_5203, EC1118|FN393074.1_265112_265973, EC1118|FN393077.1_441937_442483, EC1118|FN393077.1_61628_64757, EC1118|FN393078.1_152066_152546, EC1118|FN39…
GO:0071840	BP	p	cellular component organization or biogenesis	3603/272522	4198/312161	0.00440225	1	3603	0.45	EC1118|FN393060.2_194019_196536, EC1118|FN393060.2_630198_630756, EC1118|FN393060.2_680530_683916, EC1118|FN393060.2_752009_754727, EC1118|FN393063.1_252809_258179, EC1118|FN393063.1_283876_285562, EC1118|FN393063.1_384830_385112, EC1118|FN393063.1_708359_709802, EC1118|FN393063.1_985364_986687, EC1118|FN393064.1_58891_61663, EC1118|FN393070.1_41870_43544, EC1118|FN393071.1_237164_239633, EC1118|…
GO:0016043	BP	p	cellular component organization	3603/272522	4198/312161	0.00440225	2	3603	0.45	EC1118|FN393060.2_194019_196536, EC1118|FN393060.2_630198_630756, EC1118|FN393060.2_680530_683916, EC1118|FN393060.2_752009_754727, EC1118|FN393063.1_252809_258179, EC1118|FN393063.1_283876_285562, EC1118|FN393063.1_384830_385112, EC1118|FN393063.1_708359_709802, EC1118|FN393063.1_985364_986687, EC1118|FN393064.1_58891_61663, EC1118|FN393070.1_41870_43544, EC1118|FN393071.1_237164_239633, EC1118|…
GO:0051246	BP	p	regulation of protein metabolic process	1100/272522	1298/312161	0.00659188	5	1100	0.586	EC1118|FN393067.1_70784_71255, EC1118|FN393070.1_256020_257319, EC1118|FN393070.1_89013_90369, EC1118|FN393074.1_147182_148457, EC1118|FN393074.1_234785_235640, EC1118|FN393075.2_508394_508865, EC1118|FN393077.1_441937_442483, EC1118|FN393077.1_71921_73523, EC1118|FN393082.1_866937_867624, EC1118|FN394216.1_304535_305414, EC1118|FN394217.1_114771_116247, RM11-1A|CH408044.1_805630_806929, RM11-1A|…
GO:0032268	BP	p	regulation of cellular protein metabolic process	1100/272522	1298/312161	0.00659188	6	1100	0.586	EC1118|FN393067.1_70784_71255, EC1118|FN393070.1_256020_257319, EC1118|FN393070.1_89013_90369, EC1118|FN393074.1_147182_148457, EC1118|FN393074.1_234785_235640, EC1118|FN393075.2_508394_508865, EC1118|FN393077.1_441937_442483, EC1118|FN393077.1_71921_73523, EC1118|FN393082.1_866937_867624, EC1118|FN394216.1_304535_305414, EC1118|FN394217.1_114771_116247, RM11-1A|CH408044.1_805630_806929, RM11-1A|…
GO:0006091	BP	p	generation of precursor metabolites and energy	1300/272522	1529/312161	0.00878872	3	1300	0.668	EC1118|FN393058.1_57315_58815, EC1118|FN393060.2_585048_586710, EC1118|FN393062.1_125487_126735, EC1118|FN393063.1_1349392_1349773, EC1118|FN393068.1_187587_189710, EC1118|FN393070.1_821797_821992, EC1118|FN393070.1_932761_935722, EC1118|FN393071.1_240155_241467, EC1118|FN393080.1_158813_160928, EC1118|FN393082.1_311907_313035, EC1118|FN393082.1_641959_644836, EC1118|FN394216.1_948740_950258, EC1…
GO:0005575	CC	p	cellular_component	89597/272522	105836/312161	2.12608e-216	0	89597	0	EC1118|FN393058.1_123239_123884, EC1118|FN393058.1_23015_24521, EC1118|FN393058.1_34113_37254, EC1118|FN393058.1_54267_55074, EC1118|FN393058.1_65246_66113, EC1118|FN393058.1_68866_70003, EC1118|FN393058.1_73386_77799, EC1118|FN393058.1_78427_80011, EC1118|FN393058.1_87097_91402, EC1118|FN393058.1_91804_94081, EC1118|FN393058.1_94408_95959, EC1118|FN393060.2_103855_106351, EC1118|FN393060.2_12279…
GO:0044464	CC	p	cell part	32268/272522	40373/312161	0	1	32268	0	EC1118|FN393058.1_23015_24521, EC1118|FN393058.1_34113_37254, EC1118|FN393058.1_54267_55074, EC1118|FN393058.1_65246_66113, EC1118|FN393058.1_78427_80011, EC1118|FN393060.2_103855_106351, EC1118|FN393060.2_130627_131323, EC1118|FN393060.2_153237_153801, EC1118|FN393060.2_159341_161945, EC1118|FN393060.2_194019_196536, EC1118|FN393060.2_201834_204762, EC1118|FN393060.2_217376_219716, EC1118|FN3930…
GO:0043226	CC	p	organelle	26884/272522	33924/312161	0	1	26884	0	EC1118|FN393058.1_23015_24521, EC1118|FN393058.1_34113_37254, EC1118|FN393058.1_54267_55074, EC1118|FN393058.1_65246_66113, EC1118|FN393058.1_78427_80011, EC1118|FN393060.2_103855_106351, EC1118|FN393060.2_130627_131323, EC1118|FN393060.2_153237_153801, EC1118|FN393060.2_159341_161945, EC1118|FN393060.2_194019_196536, EC1118|FN393060.2_201834_204762, EC1118|FN393060.2_274455_277212, EC1118|FN3930…
GO:0032991	CC	p	protein-containing complex	8701/272522	13299/312161	0	1	8701	0	EC1118|FN393060.2_130627_131323, EC1118|FN393060.2_153237_153801, EC1118|FN393060.2_30502_30892, EC1118|FN393060.2_33349_33880, EC1118|FN393060.2_508156_508990, EC1118|FN393060.2_579481_579949, EC1118|FN393060.2_693753_694674, EC1118|FN393062.1_164557_164962, EC1118|FN393062.1_196856_197363, EC1118|FN393062.1_227019_227457, EC1118|FN393063.1_1005403_1006261, EC1118|FN393063.1_1212445_1213318, EC1…
GO:0044422	CC	p	organelle part	800/272522	998/312161	1.88987e-10	1	800	0	EC1118|FN393063.1_700394_700937, EC1118|FN393070.1_675264_677079, EC1118|FN393070.1_821797_821992, EC1118|FN393071.1_237164_239633, EC1118|FN393080.1_3818_4316, EC1118|FN393082.1_423236_424775, EC1118|FN393086.1_367158_369696, EC1118|FN394216.1_844785_845361, RM11-1A|CH408043.1_682080_682623, RM11-1A|CH408044.1_229589_229784, RM11-1A|CH408044.1_374541_376356, RM11-1A|CH408045.1_847785_848361, RM1…
GO:0044424	CC	p	intracellular part	31681/272522	39373/312161	0	2	31681	0	EC1118|FN393058.1_23015_24521, EC1118|FN393058.1_34113_37254, EC1118|FN393058.1_54267_55074, EC1118|FN393058.1_65246_66113, EC1118|FN393058.1_78427_80011, EC1118|FN393060.2_103855_106351, EC1118|FN393060.2_130627_131323, EC1118|FN393060.2_153237_153801, EC1118|FN393060.2_159341_161945, EC1118|FN393060.2_194019_196536, EC1118|FN393060.2_201834_204762, EC1118|FN393060.2_217376_219716, EC1118|FN3930…
GO:0043228	CC	p	non-membrane-bounded organelle	10201/272522	15096/312161	0	2	10201	0	EC1118|FN393060.2_130627_131323, EC1118|FN393060.2_153237_153801, EC1118|FN393060.2_30502_30892, EC1118|FN393060.2_33349_33880, EC1118|FN393060.2_508156_508990, EC1118|FN393060.2_579481_579949, EC1118|FN393060.2_693753_694674, EC1118|FN393060.2_752009_754727, EC1118|FN393062.1_164557_164962, EC1118|FN393062.1_196856_197363, EC1118|FN393062.1_227019_227457, EC1118|FN393063.1_1005403_1006261, EC111…
GO:1990904	CC	p	ribonucleoprotein complex	8701/272522	13299/312161	0	2	8701	0	EC1118|FN393060.2_130627_131323, EC1118|FN393060.2_153237_153801, EC1118|FN393060.2_30502_30892, EC1118|FN393060.2_33349_33880, EC1118|FN393060.2_508156_508990, EC1118|FN393060.2_579481_579949, EC1118|FN393060.2_693753_694674, EC1118|FN393062.1_164557_164962, EC1118|FN393062.1_196856_197363, EC1118|FN393062.1_227019_227457, EC1118|FN393063.1_1005403_1006261, EC1118|FN393063.1_1212445_1213318, EC1…
GO:0030312	CC	p	external encapsulating structure	487/272522	900/312161	4.72972e-132	2	487	0	EC1118|FN393071.1_148383_148860, EC1118|FN393075.2_119361_120222, EC1118|FN393075.2_122011_123028, EC1118|FN393075.2_123609_124284, EC1118|FN393077.1_249896_250172, RM11-1A|CH408050.1_122608_123469, RM11-1A|CH408050.1_125259_126276, RM11-1A|CH408050.1_126857_127528, RM11-1A|CH408051.1_264307_264583, RM11-1A|CH408053.1_359639_360116, S1278B|CM000928.1_369396_369873, S1278B|CM000930.1_125508_126369…
GO:0031975	CC	p	envelope	400/272522	598/312161	2.81856e-38	2	400	0	EC1118|FN393063.1_700394_700937, EC1118|FN393070.1_821797_821992, EC1118|FN393080.1_3818_4316, EC1118|FN394216.1_844785_845361, RM11-1A|CH408043.1_682080_682623, RM11-1A|CH408044.1_229589_229784, RM11-1A|CH408045.1_847785_848361, RM11-1A|DS981519.1_29823_30321, S1278B|CM000924.1_799108_799651, S1278B|CM000927.1_840326_840521, S1278B|CM000932.1_525702_526200, S1278B|CM000935.1_875614_876190, S288C…
GO:0043229	CC	p	intracellular organelle	26884/272522	33924/312161	0	3	26884	0	EC1118|FN393058.1_23015_24521, EC1118|FN393058.1_34113_37254, EC1118|FN393058.1_54267_55074, EC1118|FN393058.1_65246_66113, EC1118|FN393058.1_78427_80011, EC1118|FN393060.2_103855_106351, EC1118|FN393060.2_130627_131323, EC1118|FN393060.2_153237_153801, EC1118|FN393060.2_159341_161945, EC1118|FN393060.2_194019_196536, EC1118|FN393060.2_201834_204762, EC1118|FN393060.2_274455_277212, EC1118|FN3930…
GO:0044444	CC	p	cytoplasmic part	11297/272522	16194/312161	0	3	11297	0	EC1118|FN393058.1_23015_24521, EC1118|FN393058.1_54267_55074, EC1118|FN393058.1_78427_80011, EC1118|FN393060.2_130627_131323, EC1118|FN393060.2_153237_153801, EC1118|FN393060.2_30502_30892, EC1118|FN393060.2_33349_33880, EC1118|FN393060.2_508156_508990, EC1118|FN393060.2_538084_538279, EC1118|FN393060.2_54258_55632, EC1118|FN393060.2_579481_579949, EC1118|FN393060.2_693753_694674, EC1118|FN393062…
GO:0005618	CC	p	cell wall	487/272522	900/312161	4.72972e-132	3	487	0	EC1118|FN393071.1_148383_148860, EC1118|FN393075.2_119361_120222, EC1118|FN393075.2_122011_123028, EC1118|FN393075.2_123609_124284, EC1118|FN393077.1_249896_250172, RM11-1A|CH408050.1_122608_123469, RM11-1A|CH408050.1_125259_126276, RM11-1A|CH408050.1_126857_127528, RM11-1A|CH408051.1_264307_264583, RM11-1A|CH408053.1_359639_360116, S1278B|CM000928.1_369396_369873, S1278B|CM000930.1_125508_126369…
GO:0044446	CC	p	intracellular organelle part	800/272522	998/312161	1.88987e-10	3	800	0	EC1118|FN393063.1_700394_700937, EC1118|FN393070.1_675264_677079, EC1118|FN393070.1_821797_821992, EC1118|FN393071.1_237164_239633, EC1118|FN393080.1_3818_4316, EC1118|FN393082.1_423236_424775, EC1118|FN393086.1_367158_369696, EC1118|FN394216.1_844785_845361, RM11-1A|CH408043.1_682080_682623, RM11-1A|CH408044.1_229589_229784, RM11-1A|CH408044.1_374541_376356, RM11-1A|CH408045.1_847785_848361, RM1…
GO:0043232	CC	p	intracellular non-membrane-bounded organelle	10201/272522	15096/312161	0	4	10201	0	EC1118|FN393060.2_130627_131323, EC1118|FN393060.2_153237_153801, EC1118|FN393060.2_30502_30892, EC1118|FN393060.2_33349_33880, EC1118|FN393060.2_508156_508990, EC1118|FN393060.2_579481_579949, EC1118|FN393060.2_693753_694674, EC1118|FN393060.2_752009_754727, EC1118|FN393062.1_164557_164962, EC1118|FN393062.1_196856_197363, EC1118|FN393062.1_227019_227457, EC1118|FN393063.1_1005403_1006261, EC111…
GO:0044429	CC	p	mitochondrial part	400/272522	598/312161	2.81856e-38	4	400	0	EC1118|FN393063.1_700394_700937, EC1118|FN393070.1_821797_821992, EC1118|FN393080.1_3818_4316, EC1118|FN394216.1_844785_845361, RM11-1A|CH408043.1_682080_682623, RM11-1A|CH408044.1_229589_229784, RM11-1A|CH408045.1_847785_848361, RM11-1A|DS981519.1_29823_30321, S1278B|CM000924.1_799108_799651, S1278B|CM000927.1_840326_840521, S1278B|CM000932.1_525702_526200, S1278B|CM000935.1_875614_876190, S288C…
GO:0031967	CC	p	organelle envelope	400/272522	598/312161	2.81856e-38	4	400	0	EC1118|FN393063.1_700394_700937, EC1118|FN393070.1_821797_821992, EC1118|FN393080.1_3818_4316, EC1118|FN394216.1_844785_845361, RM11-1A|CH408043.1_682080_682623, RM11-1A|CH408044.1_229589_229784, RM11-1A|CH408045.1_847785_848361, RM11-1A|DS981519.1_29823_30321, S1278B|CM000924.1_799108_799651, S1278B|CM000927.1_840326_840521, S1278B|CM000932.1_525702_526200, S1278B|CM000935.1_875614_876190, S288C…
GO:0005840	CC	p	ribosome	8701/272522	13299/312161	0	5	8701	0	EC1118|FN393060.2_130627_131323, EC1118|FN393060.2_153237_153801, EC1118|FN393060.2_30502_30892, EC1118|FN393060.2_33349_33880, EC1118|FN393060.2_508156_508990, EC1118|FN393060.2_579481_579949, EC1118|FN393060.2_693753_694674, EC1118|FN393062.1_164557_164962, EC1118|FN393062.1_196856_197363, EC1118|FN393062.1_227019_227457, EC1118|FN393063.1_1005403_1006261, EC1118|FN393063.1_1212445_1213318, EC1…
GO:0005740	CC	p	mitochondrial envelope	400/272522	598/312161	2.81856e-38	5	400	0	EC1118|FN393063.1_700394_700937, EC1118|FN393070.1_821797_821992, EC1118|FN393080.1_3818_4316, EC1118|FN394216.1_844785_845361, RM11-1A|CH408043.1_682080_682623, RM11-1A|CH408044.1_229589_229784, RM11-1A|CH408045.1_847785_848361, RM11-1A|DS981519.1_29823_30321, S1278B|CM000924.1_799108_799651, S1278B|CM000927.1_840326_840521, S1278B|CM000932.1_525702_526200, S1278B|CM000935.1_875614_876190, S288C…
GO:0005856	CC	p	cytoskeleton	300/272522	399/312161	4.54362e-11	5	300	0	EC1118|FN393074.1_220214_220676, EC1118|FN393077.1_408046_408559, EC1118|FN393080.1_361386_361920, RM11-1A|CH408051.1_422787_423300, RM11-1A|CH408055.1_191249_191711, RM11-1A|DS981519.1_392617_393151, S1278B|CM000929.1_221429_221891, S1278B|CM000931.1_423082_423595, S1278B|CM000932.1_894127_894661, S288C|BK006942.2_244000_244462, S288C|BK006944.2_417510_418023, S288C|BK006945.2_861720_862254, SK1…
GO:0005694	CC	p	chromosome	1000/272522	1198/312161	0.000126259	5	1000	0.01	EC1118|FN393060.2_752009_754727, EC1118|FN393063.1_351008_352706, EC1118|FN393068.1_139585_143259, EC1118|FN393068.1_229226_232736, EC1118|FN393072.1_58388_59582, EC1118|FN393075.2_103650_105849, EC1118|FN393075.2_294775_298465, EC1118|FN393078.1_281310_285563, EC1118|FN393080.1_275433_276710, EC1118|FN394216.1_292370_294677, RM11-1A|CH408043.1_1035124_1036822, RM11-1A|CH408045.1_297610_299917, R…
GO:0005198	MF	p	structural molecule activity	10188/272522	15200/312161	0	1	10188	0	EC1118|FN393060.2_130627_131323, EC1118|FN393060.2_153237_153801, EC1118|FN393060.2_30502_30892, EC1118|FN393060.2_31092_31705, EC1118|FN393060.2_33349_33880, EC1118|FN393060.2_508156_508990, EC1118|FN393060.2_579481_579949, EC1118|FN393060.2_693753_694674, EC1118|FN393062.1_100403_100952, EC1118|FN393062.1_164557_164962, EC1118|FN393062.1_196856_197363, EC1118|FN393062.1_227019_227457, EC1118|FN…
GO:0005215	MF	p	transporter activity	11097/272522	14057/312161	1.35526e-176	1	11097	0	EC1118|FN393058.1_94408_95959, EC1118|FN393060.2_122796_124714, EC1118|FN393060.2_21586_23221, EC1118|FN393060.2_253951_255850, EC1118|FN393060.2_288086_289019, EC1118|FN393060.2_464180_465731, EC1118|FN393060.2_607955_609350, EC1118|FN393060.2_635364_637044, EC1118|FN393060.2_761584_764161, EC1118|FN393060.2_769150_770872, EC1118|FN393062.1_284401_285957, EC1118|FN393062.1_88895_89198, EC1118|FN…
GO:0140110	MF	p	transcription regulator activity	7481/272522	9110/312161	9.42567e-47	1	7481	0	EC1118|FN393058.1_34113_37254, EC1118|FN393060.2_201834_204762, EC1118|FN393060.2_274455_277212, EC1118|FN393060.2_382035_383493, EC1118|FN393060.2_514150_517378, EC1118|FN393060.2_81152_84596, EC1118|FN393062.1_216221_217913, EC1118|FN393063.1_1164917_1167767, EC1118|FN393063.1_1170926_1172153, EC1118|FN393063.1_1334324_1336640, EC1118|FN393063.1_416073_418443, EC1118|FN393063.1_63546_65130, EC1…
GO:0003735	MF	p	structural constituent of ribosome	8801/272522	13400/312161	0	2	8801	0	EC1118|FN393060.2_130627_131323, EC1118|FN393060.2_153237_153801, EC1118|FN393060.2_30502_30892, EC1118|FN393060.2_33349_33880, EC1118|FN393060.2_508156_508990, EC1118|FN393060.2_579481_579949, EC1118|FN393060.2_693753_694674, EC1118|FN393062.1_100403_100952, EC1118|FN393062.1_164557_164962, EC1118|FN393062.1_196856_197363, EC1118|FN393062.1_227019_227457, EC1118|FN393063.1_1005403_1006261, EC111…
GO:0022857	MF	p	transmembrane transporter activity	10797/272522	13756/312161	1.91015e-190	2	10797	0	EC1118|FN393058.1_94408_95959, EC1118|FN393060.2_122796_124714, EC1118|FN393060.2_21586_23221, EC1118|FN393060.2_253951_255850, EC1118|FN393060.2_288086_289019, EC1118|FN393060.2_464180_465731, EC1118|FN393060.2_607955_609350, EC1118|FN393060.2_635364_637044, EC1118|FN393060.2_761584_764161, EC1118|FN393060.2_769150_770872, EC1118|FN393062.1_284401_285957, EC1118|FN393062.1_88895_89198, EC1118|FN…
GO:0016491	MF	p	oxidoreductase activity	18504/272522	22247/312161	4.06097e-76	2	18504	0	EC1118|FN393058.1_17119_18490, EC1118|FN393058.1_19000_20251, EC1118|FN393058.1_20707_21853, EC1118|FN393060.2_225444_226935, EC1118|FN393060.2_239230_239839, EC1118|FN393060.2_278783_279467, EC1118|FN393060.2_303369_304371, EC1118|FN393060.2_383920_386845, EC1118|FN393060.2_506660_507713, EC1118|FN393060.2_520343_521075, EC1118|FN393060.2_531565_532606, EC1118|FN393060.2_542698_544054, EC1118|FN…
GO:0016829	MF	p	lyase activity	2900/272522	3717/312161	6.39448e-56	2	2900	0	EC1118|FN393058.1_54267_55074, EC1118|FN393063.1_1280878_1281502, EC1118|FN393063.1_1365112_1366621, EC1118|FN393063.1_443374_444460, EC1118|FN393063.1_590374_595138, EC1118|FN393063.1_915499_917266, EC1118|FN393067.1_268584_270255, EC1118|FN393067.1_321234_322755, EC1118|FN393067.1_52743_53904, EC1118|FN393070.1_226763_227891, EC1118|FN393070.1_417551_418577, EC1118|FN393070.1_444429_446550, EC1…
GO:0003700	MF	p	DNA binding transcription factor activity	7481/272522	9110/312161	9.42567e-47	2	7481	0	EC1118|FN393058.1_34113_37254, EC1118|FN393060.2_201834_204762, EC1118|FN393060.2_274455_277212, EC1118|FN393060.2_382035_383493, EC1118|FN393060.2_514150_517378, EC1118|FN393060.2_81152_84596, EC1118|FN393062.1_216221_217913, EC1118|FN393063.1_1164917_1167767, EC1118|FN393063.1_1170926_1172153, EC1118|FN393063.1_1334324_1336640, EC1118|FN393063.1_416073_418443, EC1118|FN393063.1_63546_65130, EC1…
GO:0008289	MF	p	lipid binding	1496/272522	1876/312161	3.26232e-20	2	1496	0	EC1118|FN393060.2_593679_595332, EC1118|FN393063.1_1172940_1174815, EC1118|FN393063.1_163792_165712, EC1118|FN393063.1_643160_648173, EC1118|FN393070.1_92463_93411, EC1118|FN393070.1_936865_938569, EC1118|FN393071.1_113428_114070, EC1118|FN393071.1_209187_211116, EC1118|FN393075.2_373701_374970, EC1118|FN393077.1_574720_576475, EC1118|FN393082.1_255154_256687, EC1118|FN393082.1_51442_54823, EC111…
GO:1901363	MF	p	heterocyclic compound binding	26520/272522	30879/312161	7.21396e-15	2	26520	0	EC1118|FN393058.1_100459_103852, EC1118|FN393058.1_112448_113645, EC1118|FN393060.2_135943_138058, EC1118|FN393060.2_144629_145772, EC1118|FN393060.2_159341_161945, EC1118|FN393060.2_166081_166513, EC1118|FN393060.2_201834_204762, EC1118|FN393060.2_213834_214230, EC1118|FN393060.2_214925_215318, EC1118|FN393060.2_355947_358822, EC1118|FN393060.2_397865_398639, EC1118|FN393060.2_414369_416442, EC1…
GO:0097159	MF	p	organic cyclic compound binding	26520/272522	30879/312161	7.21396e-15	2	26520	0	EC1118|FN393058.1_100459_103852, EC1118|FN393058.1_112448_113645, EC1118|FN393060.2_135943_138058, EC1118|FN393060.2_144629_145772, EC1118|FN393060.2_159341_161945, EC1118|FN393060.2_166081_166513, EC1118|FN393060.2_201834_204762, EC1118|FN393060.2_213834_214230, EC1118|FN393060.2_214925_215318, EC1118|FN393060.2_355947_358822, EC1118|FN393060.2_397865_398639, EC1118|FN393060.2_414369_416442, EC1…
GO:0032182	MF	p	ubiquitin-like protein binding	100/272522	199/312161	1.15611e-36	3	100	0	EC1118|FN393060.2_196999_200731, RM11-1A|CH408048.1_589166_592898, S1278B|CM000922.1_196844_200576, S288C|BK006936.2_212634_216366, SK1|CP020175.1_231489_235221, YJM1078|CP004100.2_198769_202516, YJM1083|CP004603.1_199312_203029, YJM1129|CP004604.1_204462_208194, YJM1133|CP004605.1_199183_202915, YJM1190|CP004606.1_200378_204110, YJM1199|CP004607.1_199693_203425, YJM1202|CP004608.1_200936_204668,…
GO:0016788	MF	p	hydrolase activity, acting on ester bonds	4471/272522	5484/312161	1.36147e-34	3	4471	0	EC1118|FN393058.1_68234_68753, EC1118|FN393060.2_100052_101306, EC1118|FN393060.2_402418_403819, EC1118|FN393060.2_414369_416442, EC1118|FN393060.2_538576_540331, EC1118|FN393060.2_701245_702082, EC1118|FN393060.2_729969_732390, EC1118|FN393063.1_1099218_1101114, EC1118|FN393063.1_1271072_1272770, EC1118|FN393063.1_34116_37329, EC1118|FN393064.1_39343_40348, EC1118|FN393067.1_218167_220444, EC111…
GO:0042393	MF	p	histone binding	200/272522	299/312161	5.52139e-20	3	200	0	EC1118|FN393074.1_93404_97481, EC1118|FN394216.1_825162_830280, RM11-1A|CH408045.1_828160_833278, RM11-1A|CH408055.1_308046_312123, S1278B|CM000929.1_101271_105348, S1278B|CM000935.1_855999_861126, S288C|BK006942.2_117991_122068, S288C|BK006948.2_855149_860258, SK1|CP020182.1_108326_112403, SK1|CP020188.1_825637_830746, YJM1078|CP004107.1_99799_103876, YJM1078|CP004113.1_828617_833735, YJM1083|CP…
GO:0003676	MF	p	nucleic acid binding	26520/272522	30879/312161	7.21396e-15	3	26520	0	EC1118|FN393058.1_100459_103852, EC1118|FN393058.1_112448_113645, EC1118|FN393060.2_135943_138058, EC1118|FN393060.2_144629_145772, EC1118|FN393060.2_159341_161945, EC1118|FN393060.2_166081_166513, EC1118|FN393060.2_201834_204762, EC1118|FN393060.2_213834_214230, EC1118|FN393060.2_214925_215318, EC1118|FN393060.2_355947_358822, EC1118|FN393060.2_397865_398639, EC1118|FN393060.2_414369_416442, EC1…
GO:0042578	MF	p	phosphoric ester hydrolase activity	1600/272522	2114/312161	3.13097e-48	4	1600	0	EC1118|FN393060.2_402418_403819, EC1118|FN393060.2_729969_732390, EC1118|FN393063.1_1271072_1272770, EC1118|FN393064.1_39343_40348, EC1118|FN393067.1_291745_294529, EC1118|FN393074.1_126000_126627, EC1118|FN393076.1_91043_93107, EC1118|FN393080.1_373416_374460, EC1118|FN393080.1_437164_440602, EC1118|FN393082.1_592332_593292, EC1118|FN393086.1_209063_209681, EC1118|FN393086.1_362290_363592, EC111…
GO:0003677	MF	p	DNA binding	17326/272522	20539/312161	2.96194e-37	4	17326	0	EC1118|FN393058.1_100459_103852, EC1118|FN393058.1_112448_113645, EC1118|FN393060.2_135943_138058, EC1118|FN393060.2_159341_161945, EC1118|FN393060.2_166081_166513, EC1118|FN393060.2_201834_204762, EC1118|FN393060.2_213834_214230, EC1118|FN393060.2_214925_215318, EC1118|FN393060.2_355947_358822, EC1118|FN393060.2_397865_398639, EC1118|FN393060.2_414369_416442, EC1118|FN393060.2_440125_442495, EC1…
GO:0016791	MF	p	phosphatase activity	1600/272522	2114/312161	3.13097e-48	5	1600	0	EC1118|FN393060.2_402418_403819, EC1118|FN393060.2_729969_732390, EC1118|FN393063.1_1271072_1272770, EC1118|FN393064.1_39343_40348, EC1118|FN393067.1_291745_294529, EC1118|FN393074.1_126000_126627, EC1118|FN393076.1_91043_93107, EC1118|FN393080.1_373416_374460, EC1118|FN393080.1_437164_440602, EC1118|FN393082.1_592332_593292, EC1118|FN393086.1_209063_209681, EC1118|FN393086.1_362290_363592, EC111…
GO:0008135	MF	p	translation factor activity, RNA binding	1600/272522	1998/312161	9.61796e-20	5	1600	0	EC1118|FN393063.1_569834_571528, EC1118|FN393067.1_70784_71255, EC1118|FN393070.1_235084_236323, EC1118|FN393075.2_446043_446955, EC1118|FN393075.2_456827_457421, EC1118|FN393075.2_508394_508865, EC1118|FN393077.1_273524_275086, EC1118|FN393080.1_48729_49524, EC1118|FN393082.1_759081_759540, EC1118|FN393082.1_863011_865447, EC1118|FN393086.1_488532_489966, EC1118|FN394216.1_45553_46192, EC1118|FN…
GO:0003924	MF	p	GTPase activity	2100/272522	2648/312161	7.4163e-31	7	2100	0	EC1118|FN393058.1_61958_64961, EC1118|FN393060.2_559369_561934, EC1118|FN393063.1_690735_692790, EC1118|FN393067.1_190606_192187, EC1118|FN393068.1_76399_77770, EC1118|FN393072.1_102546_103962, EC1118|FN393075.2_226864_229321, EC1118|FN393077.1_113410_116433, EC1118|FN393077.1_431119_433231, EC1118|FN393077.1_586828_588661, EC1118|FN393078.1_132403_134674, EC1118|FN393078.1_250700_252983, EC1118|…
GO:0004518	MF	p	nuclease activity	2871/272522	3370/312161	0.000297264	4	2871	0.038	EC1118|FN393058.1_68234_68753, EC1118|FN393060.2_100052_101306, EC1118|FN393060.2_414369_416442, EC1118|FN393060.2_538576_540331, EC1118|FN393060.2_701245_702082, EC1118|FN393063.1_1099218_1101114, EC1118|FN393063.1_34116_37329, EC1118|FN393067.1_218167_220444, EC1118|FN393070.1_175940_180524, EC1118|FN393070.1_969669_972762, EC1118|FN393071.1_11576_12455, EC1118|FN393071.1_46942_50287, EC1118|FN…

## Sheet: S. cerevisiae accessory
# GO	NS	enrichment	name	ratio_in_study	ratio_in_pop	p_uncorrected	depth	study_count	p_fdr	study_items
GO:0008150	BP	e	biological_process	27398/39530	203226/312161	5.72006e-80	0	27398	0	EC1118|FN393058.1_10708_12838, EC1118|FN393058.1_127683_128669, EC1118|FN393058.1_139586_140243, EC1118|FN393058.1_142272_144135, EC1118|FN393058.1_144481_145306, EC1118|FN393058.1_149984_151289, EC1118|FN393058.1_151800_154722, EC1118|FN393058.1_155815_156183, EC1118|FN393058.1_38353_40339, EC1118|FN393058.1_6076_7854, EC1118|FN393058.1_642_1004, EC1118|FN393060.2_186451_187654, EC1118|FN393060.…
GO:0051179	BP	e	localization	4038/39530	24759/312161	1.15696e-67	1	4038	0	EC1118|FN393058.1_6076_7854, EC1118|FN393060.2_674970_676434, EC1118|FN393063.1_1013299_1015012, EC1118|FN393063.1_1018693_1020403, EC1118|FN393064.1_3145_4951, EC1118|FN393064.1_8818_10100, EC1118|FN393067.1_443433_444645, EC1118|FN393067.1_49824_50280, EC1118|FN393067.1_5781_7200, EC1118|FN393067.1_7396_8365, EC1118|FN393068.1_21314_22780, EC1118|FN393068.1_5474_7177, EC1118|FN393070.1_1035168_…
GO:0051234	BP	e	establishment of localization	4038/39530	24759/312161	1.15696e-67	2	4038	0	EC1118|FN393058.1_6076_7854, EC1118|FN393060.2_674970_676434, EC1118|FN393063.1_1013299_1015012, EC1118|FN393063.1_1018693_1020403, EC1118|FN393064.1_3145_4951, EC1118|FN393064.1_8818_10100, EC1118|FN393067.1_443433_444645, EC1118|FN393067.1_49824_50280, EC1118|FN393067.1_5781_7200, EC1118|FN393067.1_7396_8365, EC1118|FN393068.1_21314_22780, EC1118|FN393068.1_5474_7177, EC1118|FN393070.1_1035168_…
GO:0042221	BP	e	response to chemical	99/39530	199/312161	9.15374e-37	2	99	0	EC1118|FN393086.1_456826_457924, RM11-1A|CH408049.1_292082_293180, S1278B|CM000934.1_472080_473178, S288C|BK006947.3_476934_478032, SK1|CP020187.1_480066_481164, YJM1078|CP004112.1_462066_463164, YJM1083|CP005528.1_466205_467303, YJM1129|CP005529.1_468288_469386, YJM1133|CP005530.1_462146_463244, YJM1190|CP005531.1_470133_471231, YJM1199|CP005532.1_471429_472527, YJM1202|CP005533.1_463292_464390,…
GO:0022607	BP	e	cellular component assembly	198/39530	298/312161	3.64695e-103	3	198	0	EC1118|FN393063.1_76597_76837, EC1118|FN394217.1_563253_563988, RM11-1A|CH408043.1_1312842_1313082, RM11-1A|CH408046.1_584691_585426, S1278B|CM000924.1_156464_156704, S1278B|CM000936.1_561245_561980, S288C|BK006938.2_169368_169608, S288C|BK006949.2_592334_593069, SK1|CP020177.1_181527_181767, SK1|CP020189.1_591929_592664, YJM1078|CP004102.1_153287_153527, YJM1078|CP004114.1_572731_573466, YJM1083…
GO:0043933	BP	e	protein-containing complex subunit organization	99/39530	99/312161	1.2755e-89	3	99	0	EC1118|FN394217.1_563253_563988, RM11-1A|CH408046.1_584691_585426, S1278B|CM000936.1_561245_561980, S288C|BK006949.2_592334_593069, SK1|CP020189.1_591929_592664, YJM1078|CP004114.1_572731_573466, YJM1083|CP006153.1_592723_593458, YJM1129|CP006154.1_222084_222819, YJM1133|CP006155.1_577416_578151, YJM1190|CP006156.1_569299_570034, YJM1199|CP006157.1_578803_579538, YJM1202|CP006158.1_579100_579835,…
GO:0051186	BP	e	cofactor metabolic process	1167/39530	5374/312161	4.47333e-77	3	1167	0	EC1118|FN393067.1_61055_62539, EC1118|FN393070.1_962924_964235, EC1118|FN393075.2_510370_511960, EC1118|FN393076.1_187550_188444, EC1118|FN393076.1_188836_189502, EC1118|FN393080.1_25200_26345, EC1118|FN394216.1_1043899_1045210, EC1118|FN394216.1_217952_219425, EC1118|FN394216.1_639153_640332, EC1118|FN394216.1_731994_732462, EC1118|FN394217.1_169405_170647, RM11-1A|CH408044.1_87186_88497, RM11-1…
GO:0006810	BP	e	transport	4038/39530	24759/312161	1.15696e-67	3	4038	0	EC1118|FN393058.1_6076_7854, EC1118|FN393060.2_674970_676434, EC1118|FN393063.1_1013299_1015012, EC1118|FN393063.1_1018693_1020403, EC1118|FN393064.1_3145_4951, EC1118|FN393064.1_8818_10100, EC1118|FN393067.1_443433_444645, EC1118|FN393067.1_49824_50280, EC1118|FN393067.1_5781_7200, EC1118|FN393067.1_7396_8365, EC1118|FN393068.1_21314_22780, EC1118|FN393068.1_5474_7177, EC1118|FN393070.1_1035168_…
GO:0006766	BP	e	vitamin metabolic process	255/39530	1255/312161	2.44641e-14	3	255	0	EC1118|FN393076.1_187550_188444, EC1118|FN393076.1_188836_189502, RM11-1A|CH408049.1_771596_772490, RM11-1A|CH408049.1_772885_773551, RM11-1A|CH408050.1_716980_717876, RM11-1A|CH408050.1_718272_718940, S288C|BK006940.2_10303_10969, S288C|BK006940.2_11362_12256, S288C|BK006947.3_12210_12876, S288C|BK006947.3_13266_14160, SK1|CP020179.1_12239_12905, SK1|CP020179.1_13290_14184, YJM1078|CP004112.1_30…
GO:0006413	BP	e	translational initiation	198/39530	998/312161	1.73881e-10	3	198	0	EC1118|FN393067.1_456940_457702, EC1118|FN393086.1_167165_167489, RM11-1A|CH408049.1_582643_582967, RM11-1A|CH408052.1_459726_460488, S1278B|CM000925.1_489039_489801, S1278B|CM000934.1_182315_182639, S288C|BK006939.2_474043_474805, S288C|BK006947.3_187172_187496, SK1|CP020178.1_493774_494536, SK1|CP020187.1_190441_190765, YJM1078|CP004103.1_454511_455273, YJM1078|CP004112.1_172427_172751, YJM1083…
GO:0005975	BP	e	carbohydrate metabolic process	1438/39530	9985/312161	1.81853e-07	3	1438	0	EC1118|FN393068.1_12371_14479, EC1118|FN393070.1_1029244_1031214, EC1118|FN393070.1_1037789_1039541, EC1118|FN393070.1_839399_840905, EC1118|FN393070.1_962924_964235, EC1118|FN393074.1_159690_161337, EC1118|FN393075.2_18217_19984, EC1118|FN393075.2_25803_27546, EC1118|FN393076.1_180096_181179, EC1118|FN393080.1_513601_514900, EC1118|FN393083.2_200673_201699, EC1118|FN394216.1_1043899_1045210, EC1…
GO:0055085	BP	e	transmembrane transport	3688/39530	19408/312161	4.01473e-148	4	3688	0	EC1118|FN393058.1_6076_7854, EC1118|FN393060.2_674970_676434, EC1118|FN393063.1_1013299_1015012, EC1118|FN393063.1_1018693_1020403, EC1118|FN393064.1_3145_4951, EC1118|FN393064.1_8818_10100, EC1118|FN393067.1_443433_444645, EC1118|FN393067.1_5781_7200, EC1118|FN393067.1_7396_8365, EC1118|FN393068.1_21314_22780, EC1118|FN393068.1_5474_7177, EC1118|FN393070.1_1035168_1036824, EC1118|FN393070.1_9393…
GO:0070925	BP	e	organelle assembly	198/39530	298/312161	3.64695e-103	4	198	0	EC1118|FN393063.1_76597_76837, EC1118|FN394217.1_563253_563988, RM11-1A|CH408043.1_1312842_1313082, RM11-1A|CH408046.1_584691_585426, S1278B|CM000924.1_156464_156704, S1278B|CM000936.1_561245_561980, S288C|BK006938.2_169368_169608, S288C|BK006949.2_592334_593069, SK1|CP020177.1_181527_181767, SK1|CP020189.1_591929_592664, YJM1078|CP004102.1_153287_153527, YJM1078|CP004114.1_572731_573466, YJM1083…
GO:0065003	BP	e	protein-containing complex assembly	99/39530	99/312161	1.2755e-89	4	99	0	EC1118|FN394217.1_563253_563988, RM11-1A|CH408046.1_584691_585426, S1278B|CM000936.1_561245_561980, S288C|BK006949.2_592334_593069, SK1|CP020189.1_591929_592664, YJM1078|CP004114.1_572731_573466, YJM1083|CP006153.1_592723_593458, YJM1129|CP006154.1_222084_222819, YJM1133|CP006155.1_577416_578151, YJM1190|CP006156.1_569299_570034, YJM1199|CP006157.1_578803_579538, YJM1202|CP006158.1_579100_579835,…
GO:0071826	BP	e	ribonucleoprotein complex subunit organization	99/39530	99/312161	1.2755e-89	4	99	0	EC1118|FN394217.1_563253_563988, RM11-1A|CH408046.1_584691_585426, S1278B|CM000936.1_561245_561980, S288C|BK006949.2_592334_593069, SK1|CP020189.1_591929_592664, YJM1078|CP004114.1_572731_573466, YJM1083|CP006153.1_592723_593458, YJM1129|CP006154.1_222084_222819, YJM1133|CP006155.1_577416_578151, YJM1190|CP006156.1_569299_570034, YJM1199|CP006157.1_578803_579538, YJM1202|CP006158.1_579100_579835,…
GO:0007005	BP	e	mitochondrion organization	99/39530	299/312161	4.54679e-20	4	99	0	EC1118|FN393076.1_158291_159098, RM11-1A|CH408050.1_687614_688421, S1278B|CM000930.1_702372_703179, S288C|BK006943.2_700881_701688, SK1|CP020183.1_700471_701278, YJM1078|CP004108.1_677032_677839, YJM1083|CP005111.1_669939_670746, YJM1129|CP005112.1_682202_683009, YJM1133|CP005113.1_697538_698345, YJM1190|CP005133.1_662632_663439, YJM1199|CP005134.1_687853_688660, YJM1202|CP005135.1_702083_702890,…
GO:0051604	BP	e	protein maturation	298/39530	569/312161	7.87063e-115	5	298	0	EC1118|FN393064.1_42917_44675, EC1118|FN393071.1_20833_21994, EC1118|FN393075.2_453075_453357, RM11-1A|CH408050.1_456702_456984, RM11-1A|CH408053.1_231501_232662, S1278B|CM000924.1_33362_35120, S1278B|CM000928.1_241818_242979, S1278B|CM000930.1_459929_460211, S288C|BK006934.2_232132_233293, S288C|BK006938.2_46273_48031, S288C|BK006943.2_458079_458361, SK1|CP020177.1_59536_61294, SK1|CP020181.1_22…
GO:0034622	BP	e	cellular protein-containing complex assembly	99/39530	99/312161	1.2755e-89	5	99	0	EC1118|FN394217.1_563253_563988, RM11-1A|CH408046.1_584691_585426, S1278B|CM000936.1_561245_561980, S288C|BK006949.2_592334_593069, SK1|CP020189.1_591929_592664, YJM1078|CP004114.1_572731_573466, YJM1083|CP006153.1_592723_593458, YJM1129|CP006154.1_222084_222819, YJM1133|CP006155.1_577416_578151, YJM1190|CP006156.1_569299_570034, YJM1199|CP006157.1_578803_579538, YJM1202|CP006158.1_579100_579835,…
GO:0016311	BP	e	dephosphorylation	199/39530	899/312161	3.53038e-15	5	199	0	EC1118|FN393068.1_221096_222749, EC1118|FN393074.1_381740_382830, RM11-1A|CH408055.1_31129_32221, RM11-1A|CH408057.1_188838_190491, S1278B|CM000926.1_194431_196084, S1278B|CM000929.1_387168_388260, S288C|BK006940.2_208415_210068, S288C|BK006942.2_404875_405967, SK1|CP020179.1_231079_232732, SK1|CP020182.1_395898_396990, YJM1078|CP004104.1_171808_173461, YJM1078|CP004107.1_378581_379673, YJM1083|C…
GO:0022618	BP	e	ribonucleoprotein complex assembly	99/39530	99/312161	1.2755e-89	6	99	0	EC1118|FN394217.1_563253_563988, RM11-1A|CH408046.1_584691_585426, S1278B|CM000936.1_561245_561980, S288C|BK006949.2_592334_593069, SK1|CP020189.1_591929_592664, YJM1078|CP004114.1_572731_573466, YJM1083|CP006153.1_592723_593458, YJM1129|CP006154.1_222084_222819, YJM1133|CP006155.1_577416_578151, YJM1190|CP006156.1_569299_570034, YJM1199|CP006157.1_578803_579538, YJM1202|CP006158.1_579100_579835,…
GO:0006414	BP	e	translational elongation	299/39530	1000/312161	6.64081e-47	6	299	0	EC1118|FN393058.1_127683_128669, EC1118|FN393063.1_1092631_1092961, EC1118|FN394216.1_233629_233947, RM11-1A|CH408043.1_289635_289965, RM11-1A|CH408045.1_238829_239147, RM11-1A|CH408058.1_76017_77004, S1278B|CM000921.1_125938_126925, S1278B|CM000924.1_1199511_1199841, S1278B|CM000935.1_252992_253310, S288C|BK006935.2_142173_143157, S288C|BK006938.2_1239491_1239821, S288C|BK006948.2_254296_254614,…
GO:0042255	BP	e	ribosome assembly	99/39530	99/312161	1.2755e-89	7	99	0	EC1118|FN394217.1_563253_563988, RM11-1A|CH408046.1_584691_585426, S1278B|CM000936.1_561245_561980, S288C|BK006949.2_592334_593069, SK1|CP020189.1_591929_592664, YJM1078|CP004114.1_572731_573466, YJM1083|CP006153.1_592723_593458, YJM1129|CP006154.1_222084_222819, YJM1133|CP006155.1_577416_578151, YJM1190|CP006156.1_569299_570034, YJM1199|CP006157.1_578803_579538, YJM1202|CP006158.1_579100_579835,…
GO:0006470	BP	e	protein dephosphorylation	199/39530	899/312161	3.53038e-15	7	199	0	EC1118|FN393068.1_221096_222749, EC1118|FN393074.1_381740_382830, RM11-1A|CH408055.1_31129_32221, RM11-1A|CH408057.1_188838_190491, S1278B|CM000926.1_194431_196084, S1278B|CM000929.1_387168_388260, S288C|BK006940.2_208415_210068, S288C|BK006942.2_404875_405967, SK1|CP020179.1_231079_232732, SK1|CP020182.1_395898_396990, YJM1078|CP004104.1_171808_173461, YJM1078|CP004107.1_378581_379673, YJM1083|C…
GO:0031399	BP	e	regulation of protein modification process	197/39530	897/312161	1.12214e-14	7	197	0	EC1118|FN393067.1_257993_259253, EC1118|FN393071.1_25703_26390, RM11-1A|CH408052.1_264968_266228, RM11-1A|CH408053.1_236376_237063, S1278B|CM000925.1_287579_288839, S1278B|CM000928.1_246698_247385, S288C|BK006934.2_237003_237690, S288C|BK006939.2_272623_273883, SK1|CP020178.1_292064_293324, SK1|CP020181.1_229755_230442, YJM1078|CP004103.1_258719_259976, YJM1078|CP004106.1_228024_228711, YJM1083|C…
GO:0006497	BP	e	protein lipidation	198/39530	998/312161	1.73881e-10	7	198	0	EC1118|FN393075.2_455379_456588, EC1118|FN393080.1_546046_547228, RM11-1A|CH408050.1_459006_460215, RM11-1A|DS981519.1_577640_578822, S1278B|CM000930.1_462231_463440, S1278B|CM000932.1_1078782_1079964, S288C|BK006943.2_460381_461590, S288C|BK006945.2_1057333_1058515, SK1|CP020183.1_471582_472791, SK1|CP020185.1_1012833_1014015, YJM1078|CP004108.1_448144_449353, YJM1083|CP005111.1_441339_442548, Y…
GO:0006996	BP	e	organelle organization	396/39530	2599/312161	0.000116308	3	396	0.022	EC1118|FN393063.1_76597_76837, EC1118|FN393076.1_158291_159098, EC1118|FN393077.1_419833_420637, EC1118|FN394217.1_563253_563988, RM11-1A|CH408043.1_1312842_1313082, RM11-1A|CH408046.1_584691_585426, RM11-1A|CH408050.1_687614_688421, RM11-1A|CH408051.1_434576_435380, S1278B|CM000924.1_156464_156704, S1278B|CM000930.1_702372_703179, S1278B|CM000931.1_434871_435675, S1278B|CM000936.1_561245_561980,…
GO:0071840	BP	e	cellular component organization or biogenesis	595/39530	4198/312161	0.00348704	1	595	0.414	EC1118|FN393063.1_76597_76837, EC1118|FN393075.2_197718_198555, EC1118|FN393076.1_158291_159098, EC1118|FN393077.1_419833_420637, EC1118|FN393077.1_515169_516420, EC1118|FN394217.1_563253_563988, RM11-1A|CH408043.1_1312842_1313082, RM11-1A|CH408046.1_584691_585426, RM11-1A|CH408050.1_200859_201696, RM11-1A|CH408050.1_687614_688421, RM11-1A|CH408051.1_434576_435380, RM11-1A|CH408051.1_535906_53715…
GO:0016043	BP	e	cellular component organization	595/39530	4198/312161	0.00348704	2	595	0.414	EC1118|FN393063.1_76597_76837, EC1118|FN393075.2_197718_198555, EC1118|FN393076.1_158291_159098, EC1118|FN393077.1_419833_420637, EC1118|FN393077.1_515169_516420, EC1118|FN394217.1_563253_563988, RM11-1A|CH408043.1_1312842_1313082, RM11-1A|CH408046.1_584691_585426, RM11-1A|CH408050.1_200859_201696, RM11-1A|CH408050.1_687614_688421, RM11-1A|CH408051.1_434576_435380, RM11-1A|CH408051.1_535906_53715…
GO:0051246	BP	e	regulation of protein metabolic process	198/39530	1298/312161	0.00575697	5	198	0.572	EC1118|FN393067.1_257993_259253, EC1118|FN393071.1_25703_26390, RM11-1A|CH408052.1_264968_266228, RM11-1A|CH408053.1_236376_237063, S1278B|CM000925.1_287579_288839, S1278B|CM000928.1_246698_247385, S288C|BK006934.2_237003_237690, S288C|BK006939.2_272623_273883, SK1|CP020178.1_292064_293324, SK1|CP020181.1_229755_230442, YJM1078|CP004103.1_258719_259976, YJM1078|CP004106.1_228024_228711, YJM1083|C…
GO:0032268	BP	e	regulation of cellular protein metabolic process	198/39530	1298/312161	0.00575697	6	198	0.572	EC1118|FN393067.1_257993_259253, EC1118|FN393071.1_25703_26390, RM11-1A|CH408052.1_264968_266228, RM11-1A|CH408053.1_236376_237063, S1278B|CM000925.1_287579_288839, S1278B|CM000928.1_246698_247385, S288C|BK006934.2_237003_237690, S288C|BK006939.2_272623_273883, SK1|CP020178.1_292064_293324, SK1|CP020181.1_229755_230442, YJM1078|CP004103.1_258719_259976, YJM1078|CP004106.1_228024_228711, YJM1083|C…
GO:0006091	BP	e	generation of precursor metabolites and energy	222/39530	1529/312161	0.0308291	3	222	0.978	EC1118|FN393070.1_962924_964235, EC1118|FN394216.1_1043899_1045210, RM11-1A|CH408044.1_87186_88497, RM11-1A|CH408045.1_1048318_1049629, S1278B|CM000927.1_988287_989598, S1278B|CM000935.1_1077113_1078424, S288C|BK006941.2_1000926_1002237, S288C|BK006948.2_1080276_1081589, S288C|BK006949.2_9559_10870, SK1|CP020180.1_986517_987828, SK1|CP020188.1_1044271_1045584, SK1|CP020189.1_11703_13014, YJM1078|…
GO:0005575	CC	e	cellular_component	16132/39530	105836/312161	2.41241e-206	0	16132	0	EC1118|FN393058.1_127683_128669, EC1118|FN393058.1_139586_140243, EC1118|FN393058.1_142272_144135, EC1118|FN393058.1_38353_40339, EC1118|FN393058.1_6076_7854, EC1118|FN393060.2_272677_273763, EC1118|FN393060.2_306240_306683, EC1118|FN393060.2_333505_335365, EC1118|FN393060.2_387053_387950, EC1118|FN393060.2_564526_565231, EC1118|FN393060.2_617963_618389, EC1118|FN393060.2_670716_672303, EC1118|FN…
GO:0044464	CC	e	cell part	8005/39530	40373/312161	0	1	8005	0	EC1118|FN393058.1_142272_144135, EC1118|FN393060.2_272677_273763, EC1118|FN393060.2_306240_306683, EC1118|FN393060.2_333505_335365, EC1118|FN393060.2_387053_387950, EC1118|FN393060.2_564526_565231, EC1118|FN393060.2_670716_672303, EC1118|FN393060.2_672867_674217, EC1118|FN393060.2_772869_774273, EC1118|FN393062.1_1083_1608, EC1118|FN393062.1_113761_115075, EC1118|FN393063.1_1092631_1092961, EC111…
GO:0032991	CC	e	protein-containing complex	4498/39530	13299/312161	0	1	4498	0	EC1118|FN393060.2_272677_273763, EC1118|FN393060.2_306240_306683, EC1118|FN393060.2_387053_387950, EC1118|FN393060.2_564526_565231, EC1118|FN393063.1_1092631_1092961, EC1118|FN393063.1_1130781_1131570, EC1118|FN393063.1_1154779_1155276, EC1118|FN393063.1_1207344_1207749, EC1118|FN393063.1_1254292_1255086, EC1118|FN393063.1_25483_25840, EC1118|FN393063.1_397854_398661, EC1118|FN393063.1_568059_568…
GO:0043226	CC	e	organelle	6940/39530	33924/312161	0	1	6940	0	EC1118|FN393058.1_142272_144135, EC1118|FN393060.2_272677_273763, EC1118|FN393060.2_306240_306683, EC1118|FN393060.2_333505_335365, EC1118|FN393060.2_387053_387950, EC1118|FN393060.2_564526_565231, EC1118|FN393060.2_670716_672303, EC1118|FN393060.2_672867_674217, EC1118|FN393060.2_772869_774273, EC1118|FN393062.1_1083_1608, EC1118|FN393063.1_1092631_1092961, EC1118|FN393063.1_1130781_1131570, EC1…
GO:0044422	CC	e	organelle part	198/39530	998/312161	1.73881e-10	1	198	0	EC1118|FN393067.1_456940_457702, EC1118|FN393070.1_150143_150608, RM11-1A|CH408044.1_912732_913197, RM11-1A|CH408052.1_459726_460488, S1278B|CM000925.1_489039_489801, S1278B|CM000927.1_148057_148522, S288C|BK006939.2_474043_474805, S288C|BK006941.2_149706_150171, SK1|CP020178.1_493774_494536, SK1|CP020180.1_150910_151375, YJM1078|CP004103.1_454511_455273, YJM1078|CP004105.1_143108_143573, YJM1083…
GO:0044424	CC	e	intracellular part	7592/39530	39373/312161	0	2	7592	0	EC1118|FN393058.1_142272_144135, EC1118|FN393060.2_272677_273763, EC1118|FN393060.2_306240_306683, EC1118|FN393060.2_333505_335365, EC1118|FN393060.2_387053_387950, EC1118|FN393060.2_564526_565231, EC1118|FN393060.2_670716_672303, EC1118|FN393060.2_672867_674217, EC1118|FN393060.2_772869_774273, EC1118|FN393062.1_1083_1608, EC1118|FN393062.1_113761_115075, EC1118|FN393063.1_1092631_1092961, EC111…
GO:0043228	CC	e	non-membrane-bounded organelle	4795/39530	15096/312161	0	2	4795	0	EC1118|FN393060.2_272677_273763, EC1118|FN393060.2_306240_306683, EC1118|FN393060.2_387053_387950, EC1118|FN393060.2_564526_565231, EC1118|FN393063.1_1092631_1092961, EC1118|FN393063.1_1130781_1131570, EC1118|FN393063.1_1154779_1155276, EC1118|FN393063.1_1207344_1207749, EC1118|FN393063.1_1254292_1255086, EC1118|FN393063.1_25483_25840, EC1118|FN393063.1_397854_398661, EC1118|FN393063.1_568059_568…
GO:1990904	CC	e	ribonucleoprotein complex	4498/39530	13299/312161	0	2	4498	0	EC1118|FN393060.2_272677_273763, EC1118|FN393060.2_306240_306683, EC1118|FN393060.2_387053_387950, EC1118|FN393060.2_564526_565231, EC1118|FN393063.1_1092631_1092961, EC1118|FN393063.1_1130781_1131570, EC1118|FN393063.1_1154779_1155276, EC1118|FN393063.1_1207344_1207749, EC1118|FN393063.1_1254292_1255086, EC1118|FN393063.1_25483_25840, EC1118|FN393063.1_397854_398661, EC1118|FN393063.1_568059_568…
GO:0030312	CC	e	external encapsulating structure	413/39530	900/312161	1.83114e-132	2	413	0	EC1118|FN393077.1_132677_133699, EC1118|FN393077.1_135281_136418, EC1118|FN393077.1_251773_252490, EC1118|FN394216.1_325484_326237, RM11-1A|CH408045.1_330822_331575, RM11-1A|CH408051.1_147222_148245, RM11-1A|CH408051.1_150056_150749, RM11-1A|CH408051.1_266185_266902, S1278B|CM000925.1_190150_190930, S1278B|CM000931.1_141445_142468, S1278B|CM000931.1_144051_145134, S1278B|CM000931.1_266587_267304,…
GO:0031975	CC	e	envelope	198/39530	598/312161	1.91254e-38	2	198	0	EC1118|FN393067.1_456940_457702, EC1118|FN393070.1_150143_150608, RM11-1A|CH408044.1_912732_913197, RM11-1A|CH408052.1_459726_460488, S1278B|CM000925.1_489039_489801, S1278B|CM000927.1_148057_148522, S288C|BK006939.2_474043_474805, S288C|BK006941.2_149706_150171, SK1|CP020178.1_493774_494536, SK1|CP020180.1_150910_151375, YJM1078|CP004103.1_454511_455273, YJM1078|CP004105.1_143108_143573, YJM1083…
GO:0043229	CC	e	intracellular organelle	6940/39530	33924/312161	0	3	6940	0	EC1118|FN393058.1_142272_144135, EC1118|FN393060.2_272677_273763, EC1118|FN393060.2_306240_306683, EC1118|FN393060.2_333505_335365, EC1118|FN393060.2_387053_387950, EC1118|FN393060.2_564526_565231, EC1118|FN393060.2_670716_672303, EC1118|FN393060.2_672867_674217, EC1118|FN393060.2_772869_774273, EC1118|FN393062.1_1083_1608, EC1118|FN393063.1_1092631_1092961, EC1118|FN393063.1_1130781_1131570, EC1…
GO:0044444	CC	e	cytoplasmic part	4797/39530	16194/312161	0	3	4797	0	EC1118|FN393060.2_272677_273763, EC1118|FN393060.2_306240_306683, EC1118|FN393060.2_387053_387950, EC1118|FN393060.2_564526_565231, EC1118|FN393063.1_1092631_1092961, EC1118|FN393063.1_1130781_1131570, EC1118|FN393063.1_1154779_1155276, EC1118|FN393063.1_1207344_1207749, EC1118|FN393063.1_1254292_1255086, EC1118|FN393063.1_25483_25840, EC1118|FN393063.1_397854_398661, EC1118|FN393063.1_568059_568…
GO:0005618	CC	e	cell wall	413/39530	900/312161	1.83114e-132	3	413	0	EC1118|FN393077.1_132677_133699, EC1118|FN393077.1_135281_136418, EC1118|FN393077.1_251773_252490, EC1118|FN394216.1_325484_326237, RM11-1A|CH408045.1_330822_331575, RM11-1A|CH408051.1_147222_148245, RM11-1A|CH408051.1_150056_150749, RM11-1A|CH408051.1_266185_266902, S1278B|CM000925.1_190150_190930, S1278B|CM000931.1_141445_142468, S1278B|CM000931.1_144051_145134, S1278B|CM000931.1_266587_267304,…
GO:0044446	CC	e	intracellular organelle part	198/39530	998/312161	1.73881e-10	3	198	0	EC1118|FN393067.1_456940_457702, EC1118|FN393070.1_150143_150608, RM11-1A|CH408044.1_912732_913197, RM11-1A|CH408052.1_459726_460488, S1278B|CM000925.1_489039_489801, S1278B|CM000927.1_148057_148522, S288C|BK006939.2_474043_474805, S288C|BK006941.2_149706_150171, SK1|CP020178.1_493774_494536, SK1|CP020180.1_150910_151375, YJM1078|CP004103.1_454511_455273, YJM1078|CP004105.1_143108_143573, YJM1083…
GO:0043232	CC	e	intracellular non-membrane-bounded organelle	4795/39530	15096/312161	0	4	4795	0	EC1118|FN393060.2_272677_273763, EC1118|FN393060.2_306240_306683, EC1118|FN393060.2_387053_387950, EC1118|FN393060.2_564526_565231, EC1118|FN393063.1_1092631_1092961, EC1118|FN393063.1_1130781_1131570, EC1118|FN393063.1_1154779_1155276, EC1118|FN393063.1_1207344_1207749, EC1118|FN393063.1_1254292_1255086, EC1118|FN393063.1_25483_25840, EC1118|FN393063.1_397854_398661, EC1118|FN393063.1_568059_568…
GO:0044429	CC	e	mitochondrial part	198/39530	598/312161	1.91254e-38	4	198	0	EC1118|FN393067.1_456940_457702, EC1118|FN393070.1_150143_150608, RM11-1A|CH408044.1_912732_913197, RM11-1A|CH408052.1_459726_460488, S1278B|CM000925.1_489039_489801, S1278B|CM000927.1_148057_148522, S288C|BK006939.2_474043_474805, S288C|BK006941.2_149706_150171, SK1|CP020178.1_493774_494536, SK1|CP020180.1_150910_151375, YJM1078|CP004103.1_454511_455273, YJM1078|CP004105.1_143108_143573, YJM1083…
GO:0031967	CC	e	organelle envelope	198/39530	598/312161	1.91254e-38	4	198	0	EC1118|FN393067.1_456940_457702, EC1118|FN393070.1_150143_150608, RM11-1A|CH408044.1_912732_913197, RM11-1A|CH408052.1_459726_460488, S1278B|CM000925.1_489039_489801, S1278B|CM000927.1_148057_148522, S288C|BK006939.2_474043_474805, S288C|BK006941.2_149706_150171, SK1|CP020178.1_493774_494536, SK1|CP020180.1_150910_151375, YJM1078|CP004103.1_454511_455273, YJM1078|CP004105.1_143108_143573, YJM1083…
GO:0005840	CC	e	ribosome	4498/39530	13299/312161	0	5	4498	0	EC1118|FN393060.2_272677_273763, EC1118|FN393060.2_306240_306683, EC1118|FN393060.2_387053_387950, EC1118|FN393060.2_564526_565231, EC1118|FN393063.1_1092631_1092961, EC1118|FN393063.1_1130781_1131570, EC1118|FN393063.1_1154779_1155276, EC1118|FN393063.1_1207344_1207749, EC1118|FN393063.1_1254292_1255086, EC1118|FN393063.1_25483_25840, EC1118|FN393063.1_397854_398661, EC1118|FN393063.1_568059_568…
GO:0005740	CC	e	mitochondrial envelope	198/39530	598/312161	1.91254e-38	5	198	0	EC1118|FN393067.1_456940_457702, EC1118|FN393070.1_150143_150608, RM11-1A|CH408044.1_912732_913197, RM11-1A|CH408052.1_459726_460488, S1278B|CM000925.1_489039_489801, S1278B|CM000927.1_148057_148522, S288C|BK006939.2_474043_474805, S288C|BK006941.2_149706_150171, SK1|CP020178.1_493774_494536, SK1|CP020180.1_150910_151375, YJM1078|CP004103.1_454511_455273, YJM1078|CP004105.1_143108_143573, YJM1083…
GO:0005856	CC	e	cytoskeleton	99/39530	399/312161	4.147e-11	5	99	0	EC1118|FN393083.2_123462_124488, RM11-1A|CH408049.1_88176_89202, S1278B|CM000934.1_687896_688922, S288C|BK006947.3_693021_694047, SK1|CP020187.1_701822_702848, YJM1078|CP004112.1_667454_668480, YJM1083|CP005528.1_671788_672814, YJM1129|CP005529.1_671906_672932, YJM1133|CP005530.1_666048_667074, YJM1190|CP005531.1_672813_673839, YJM1199|CP005532.1_675962_676988, YJM1202|CP005533.1_669087_670113, Y…
GO:0005694	CC	e	chromosome	198/39530	1198/312161	0.000103834	5	198	0.018	EC1118|FN393075.2_463550_464572, EC1118|FN393076.1_158291_159098, RM11-1A|CH408050.1_467180_468202, RM11-1A|CH408050.1_687614_688421, S1278B|CM000930.1_470407_471429, S1278B|CM000930.1_702372_703179, S288C|BK006943.2_468557_469579, S288C|BK006943.2_700881_701688, SK1|CP020183.1_479753_480775, SK1|CP020183.1_700471_701278, YJM1078|CP004108.1_456318_457340, YJM1078|CP004108.1_677032_677839, YJM1083…
GO:0005198	MF	e	structural molecule activity	4912/39530	15200/312161	0	1	4912	0	EC1118|FN393060.2_272677_273763, EC1118|FN393060.2_306240_306683, EC1118|FN393060.2_387053_387950, EC1118|FN393060.2_564526_565231, EC1118|FN393063.1_1092631_1092961, EC1118|FN393063.1_1130781_1131570, EC1118|FN393063.1_1154779_1155276, EC1118|FN393063.1_1207344_1207749, EC1118|FN393063.1_1254292_1255086, EC1118|FN393063.1_25483_25840, EC1118|FN393063.1_397854_398661, EC1118|FN393063.1_568059_568…
GO:0005215	MF	e	transporter activity	2960/39530	14057/312161	2.48321e-178	1	2960	0	EC1118|FN393060.2_674970_676434, EC1118|FN393063.1_1013299_1015012, EC1118|FN393063.1_1018693_1020403, EC1118|FN393064.1_3145_4951, EC1118|FN393064.1_8818_10100, EC1118|FN393067.1_443433_444645, EC1118|FN393067.1_7396_8365, EC1118|FN393068.1_21314_22780, EC1118|FN393068.1_23318_25012, EC1118|FN393068.1_5474_7177, EC1118|FN393070.1_1035168_1036824, EC1118|FN393070.1_145251_145638, EC1118|FN393070.…
GO:0140110	MF	e	transcription regulator activity	1629/39530	9110/312161	1.83623e-47	1	1629	0	EC1118|FN393060.2_670716_672303, EC1118|FN393060.2_672867_674217, EC1118|FN393060.2_772869_774273, EC1118|FN393062.1_135982_136645, EC1118|FN393067.1_123675_124518, EC1118|FN393067.1_3180_5295, EC1118|FN393068.1_116048_117588, EC1118|FN393068.1_95249_96210, EC1118|FN393070.1_1032966_1034367, EC1118|FN393072.1_79470_80459, EC1118|FN393075.2_2332_4828, EC1118|FN393076.1_161616_162690, EC1118|FN3930…
GO:0003735	MF	e	structural constituent of ribosome	4499/39530	13400/312161	0	2	4499	0	EC1118|FN393060.2_272677_273763, EC1118|FN393060.2_306240_306683, EC1118|FN393060.2_387053_387950, EC1118|FN393060.2_564526_565231, EC1118|FN393063.1_1092631_1092961, EC1118|FN393063.1_1130781_1131570, EC1118|FN393063.1_1154779_1155276, EC1118|FN393063.1_1207344_1207749, EC1118|FN393063.1_1254292_1255086, EC1118|FN393063.1_25483_25840, EC1118|FN393063.1_397854_398661, EC1118|FN393063.1_568059_568…
GO:0022857	MF	e	transmembrane transporter activity	2959/39530	13756/312161	3.92535e-192	2	2959	0	EC1118|FN393060.2_674970_676434, EC1118|FN393063.1_1013299_1015012, EC1118|FN393063.1_1018693_1020403, EC1118|FN393064.1_3145_4951, EC1118|FN393064.1_8818_10100, EC1118|FN393067.1_443433_444645, EC1118|FN393067.1_7396_8365, EC1118|FN393068.1_21314_22780, EC1118|FN393068.1_23318_25012, EC1118|FN393068.1_5474_7177, EC1118|FN393070.1_1035168_1036824, EC1118|FN393070.1_145251_145638, EC1118|FN393070.…
GO:0016491	MF	e	oxidoreductase activity	3742/39530	22247/312161	2.5682e-77	2	3742	0	EC1118|FN393062.1_73104_74196, EC1118|FN393063.1_1312296_1314120, EC1118|FN393063.1_1324254_1324683, EC1118|FN393063.1_53081_54842, EC1118|FN393064.1_5847_6918, EC1118|FN393067.1_306013_307420, EC1118|FN393068.1_12_1436, EC1118|FN393068.1_1775_3307, EC1118|FN393068.1_33073_34560, EC1118|FN393068.1_36457_37605, EC1118|FN393068.1_3786_5003, EC1118|FN393070.1_145251_145638, EC1118|FN393070.1_150143_…
GO:0016829	MF	e	lyase activity	810/39530	3717/312161	2.59773e-54	2	810	0	EC1118|FN393067.1_101268_102069, EC1118|FN393070.1_962924_964235, EC1118|FN393077.1_27660_29112, EC1118|FN393084.1_20141_20804, EC1118|FN394216.1_1030678_1032373, EC1118|FN394216.1_1043899_1045210, EC1118|FN394216.1_639153_640332, EC1118|FN394216.1_692332_692992, RM11-1A|CH408044.1_87186_88497, RM11-1A|CH408045.1_1035084_1036779, RM11-1A|CH408045.1_1048318_1049629, RM11-1A|CH408045.1_642600_64377…
GO:0003700	MF	e	DNA binding transcription factor activity	1629/39530	9110/312161	1.83623e-47	2	1629	0	EC1118|FN393060.2_670716_672303, EC1118|FN393060.2_672867_674217, EC1118|FN393060.2_772869_774273, EC1118|FN393062.1_135982_136645, EC1118|FN393067.1_123675_124518, EC1118|FN393067.1_3180_5295, EC1118|FN393068.1_116048_117588, EC1118|FN393068.1_95249_96210, EC1118|FN393070.1_1032966_1034367, EC1118|FN393072.1_79470_80459, EC1118|FN393075.2_2332_4828, EC1118|FN393076.1_161616_162690, EC1118|FN3930…
GO:0008289	MF	e	lipid binding	380/39530	1876/312161	2.09637e-20	2	380	0	EC1118|FN393080.1_448664_450362, EC1118|FN394216.1_433517_435098, EC1118|FN394216.1_551552_553205, EC1118|FN394216.1_973012_973498, RM11-1A|CH408045.1_438949_440530, RM11-1A|CH408045.1_977474_977960, RM11-1A|DS981519.1_479937_481635, S1278B|CM000932.1_981399_983112, S1278B|CM000935.1_1006040_1006526, S1278B|CM000935.1_452962_454543, S1278B|CM000935.1_571901_573554, S288C|BK006945.2_955009_956707,…
GO:1901363	MF	e	heterocyclic compound binding	4359/39530	30879/312161	1.47197e-15	2	4359	0	EC1118|FN393058.1_127683_128669, EC1118|FN393058.1_142272_144135, EC1118|FN393060.2_333505_335365, EC1118|FN393060.2_772869_774273, EC1118|FN393062.1_1083_1608, EC1118|FN393062.1_113761_115075, EC1118|FN393062.1_135982_136645, EC1118|FN393062.1_187252_187736, EC1118|FN393062.1_190_820, EC1118|FN393062.1_280036_280393, EC1118|FN393063.1_851976_853290, EC1118|FN393064.1_42917_44675, EC1118|FN393067…
GO:0097159	MF	e	organic cyclic compound binding	4359/39530	30879/312161	1.47197e-15	2	4359	0	EC1118|FN393058.1_127683_128669, EC1118|FN393058.1_142272_144135, EC1118|FN393060.2_333505_335365, EC1118|FN393060.2_772869_774273, EC1118|FN393062.1_1083_1608, EC1118|FN393062.1_113761_115075, EC1118|FN393062.1_135982_136645, EC1118|FN393062.1_187252_187736, EC1118|FN393062.1_190_820, EC1118|FN393062.1_280036_280393, EC1118|FN393063.1_851976_853290, EC1118|FN393064.1_42917_44675, EC1118|FN393067…
GO:0032182	MF	e	ubiquitin-like protein binding	99/39530	199/312161	9.15374e-37	3	99	0	EC1118|FN393080.1_448664_450362, RM11-1A|DS981519.1_479937_481635, S1278B|CM000932.1_981399_983112, S288C|BK006945.2_955009_956707, SK1|CP020185.1_914475_916173, YJM1078|CP004110.1_1180631_1182329, YJM1083|CP006377.1_1669286_1670984, YJM1129|CP006378.1_2340027_2341725, YJM1133|CP006379.1_1595634_1597332, YJM1190|CP006380.1_2154789_2156487, YJM1199|CP006381.1_1525607_1527305, YJM1202|CP006382.1_17…
GO:0016788	MF	e	hydrolase activity, acting on ester bonds	1013/39530	5484/312161	5.22658e-35	3	1013	0	EC1118|FN393058.1_144481_145306, EC1118|FN393060.2_400568_401969, EC1118|FN393063.1_859264_860554, EC1118|FN393064.1_42917_44675, EC1118|FN393067.1_426108_426642, EC1118|FN393068.1_221096_222749, EC1118|FN393068.1_41983_43384, EC1118|FN393074.1_381740_382830, EC1118|FN393082.1_302991_304161, EC1118|FN393082.1_73975_74605, RM11-1A|CH408043.1_1070843_1072247, RM11-1A|CH408043.1_522405_523695, RM11-…
GO:0042393	MF	e	histone binding	99/39530	299/312161	4.54679e-20	3	99	0	EC1118|FN393063.1_118587_119256, RM11-1A|CH408043.1_1270419_1271088, S1278B|CM000924.1_198474_199143, S288C|BK006938.2_211377_212046, SK1|CP020177.1_223517_224186, YJM1078|CP004102.1_195287_195956, YJM1083|CP004694.1_206021_206690, YJM1129|CP004695.1_210409_211078, YJM1133|CP004696.1_209418_210087, YJM1190|CP004697.1_208991_209660, YJM1199|CP004698.1_208324_208993, YJM1202|CP004699.1_210713_21138…
GO:0003676	MF	e	nucleic acid binding	4359/39530	30879/312161	1.47197e-15	3	4359	0	EC1118|FN393058.1_127683_128669, EC1118|FN393058.1_142272_144135, EC1118|FN393060.2_333505_335365, EC1118|FN393060.2_772869_774273, EC1118|FN393062.1_1083_1608, EC1118|FN393062.1_113761_115075, EC1118|FN393062.1_135982_136645, EC1118|FN393062.1_187252_187736, EC1118|FN393062.1_190_820, EC1118|FN393062.1_280036_280393, EC1118|FN393063.1_851976_853290, EC1118|FN393064.1_42917_44675, EC1118|FN393067…
GO:0042578	MF	e	phosphoric ester hydrolase activity	514/39530	2114/312161	1.43232e-48	4	514	0	EC1118|FN393060.2_400568_401969, EC1118|FN393067.1_426108_426642, EC1118|FN393068.1_221096_222749, EC1118|FN393068.1_41983_43384, EC1118|FN393074.1_381740_382830, RM11-1A|CH408043.1_1070843_1072247, RM11-1A|CH408048.1_382213_383614, RM11-1A|CH408052.1_429203_429737, RM11-1A|CH408055.1_31129_32221, RM11-1A|CH408057.1_188838_190491, RM11-1A|CH408057.1_3803_5204, S1278B|CM000921.1_203614_205017, S12…
GO:0003677	MF	e	DNA binding	3213/39530	20539/312161	3.89858e-38	4	3213	0	EC1118|FN393058.1_142272_144135, EC1118|FN393060.2_333505_335365, EC1118|FN393060.2_772869_774273, EC1118|FN393062.1_1083_1608, EC1118|FN393062.1_135982_136645, EC1118|FN393062.1_187252_187736, EC1118|FN393062.1_190_820, EC1118|FN393062.1_280036_280393, EC1118|FN393064.1_42917_44675, EC1118|FN393067.1_123675_124518, EC1118|FN393067.1_3180_5295, EC1118|FN393068.1_116048_117588, EC1118|FN393068.1_9…
GO:0016791	MF	e	phosphatase activity	514/39530	2114/312161	1.43232e-48	5	514	0	EC1118|FN393060.2_400568_401969, EC1118|FN393067.1_426108_426642, EC1118|FN393068.1_221096_222749, EC1118|FN393068.1_41983_43384, EC1118|FN393074.1_381740_382830, RM11-1A|CH408043.1_1070843_1072247, RM11-1A|CH408048.1_382213_383614, RM11-1A|CH408052.1_429203_429737, RM11-1A|CH408055.1_31129_32221, RM11-1A|CH408057.1_188838_190491, RM11-1A|CH408057.1_3803_5204, S1278B|CM000921.1_203614_205017, S12…
GO:0008135	MF	e	translation factor activity, RNA binding	398/39530	1998/312161	6.31651e-20	5	398	0	EC1118|FN393058.1_127683_128669, EC1118|FN393067.1_456940_457702, EC1118|FN393080.1_203256_203721, EC1118|FN393086.1_167165_167489, RM11-1A|CH408049.1_582643_582967, RM11-1A|CH408052.1_459726_460488, RM11-1A|CH408058.1_76017_77004, RM11-1A|DS981519.1_234929_235394, S1278B|CM000921.1_125938_126925, S1278B|CM000925.1_489039_489801, S1278B|CM000932.1_730186_730651, S1278B|CM000934.1_182315_182639, S…
GO:0003924	MF	e	GTPase activity	548/39530	2648/312161	4.29125e-31	7	548	0	EC1118|FN393060.2_450546_451922, EC1118|FN393063.1_1096365_1098893, EC1118|FN393067.1_180525_181872, EC1118|FN393082.1_14570_16203, EC1118|FN394216.1_553474_556000, EC1118|FN394217.1_671520_672894, RM11-1A|CH408043.1_283702_286228, RM11-1A|CH408046.1_692977_694351, RM11-1A|CH408047.1_16660_18293, RM11-1A|CH408048.1_332300_333676, RM11-1A|CH408052.1_187456_188803, S1278B|CM000922.1_448175_449549, …
GO:0004518	MF	e	nuclease activity	499/39530	3370/312161	0.000238555	4	499	0.032	EC1118|FN393058.1_144481_145306, EC1118|FN393063.1_859264_860554, EC1118|FN393064.1_42917_44675, EC1118|FN393082.1_302991_304161, EC1118|FN393082.1_73975_74605, RM11-1A|CH408043.1_522405_523695, RM11-1A|CH408047.1_304778_305948, RM11-1A|CH408047.1_76096_76726, RM11-1A|CH408058.1_59374_60199, S1278B|CM000921.1_142735_143560, S1278B|CM000924.1_33362_35120, S1278B|CM000924.1_966383_967673, S1278B|CM…
GO:0009987	BP	p	cellular process	4972/39530	60715/312161	0	1	4972	0	EC1118|FN393058.1_127683_128669, EC1118|FN393058.1_142272_144135, EC1118|FN393058.1_144481_145306, EC1118|FN393058.1_149984_151289, EC1118|FN393058.1_151800_154722, EC1118|FN393060.2_333505_335365, EC1118|FN393063.1_1092631_1092961, EC1118|FN393063.1_76597_76837, EC1118|FN393063.1_859264_860554, EC1118|FN393067.1_101268_102069, EC1118|FN393067.1_456940_457702, EC1118|FN393067.1_61055_62539, EC111…
GO:0008152	BP	p	metabolic process	6288/39530	71868/312161	2.98768e-304	1	6288	0	EC1118|FN393058.1_127683_128669, EC1118|FN393058.1_142272_144135, EC1118|FN393058.1_144481_145306, EC1118|FN393058.1_149984_151289, EC1118|FN393058.1_151800_154722, EC1118|FN393060.2_333505_335365, EC1118|FN393063.1_1092631_1092961, EC1118|FN393063.1_76597_76837, EC1118|FN393063.1_859264_860554, EC1118|FN393064.1_42917_44675, EC1118|FN393067.1_101268_102069, EC1118|FN393067.1_456940_457702, EC111…
GO:0050896	BP	p	response to stimulus	494/39530	6194/312161	1.67211e-32	1	494	0	EC1118|FN393063.1_76597_76837, EC1118|FN393063.1_859264_860554, EC1118|FN393082.1_73975_74605, EC1118|FN393086.1_456826_457924, EC1118|FN394216.1_1030678_1032373, RM11-1A|CH408043.1_1312842_1313082, RM11-1A|CH408043.1_522405_523695, RM11-1A|CH408045.1_1035084_1036779, RM11-1A|CH408047.1_76096_76726, RM11-1A|CH408049.1_292082_293180, S1278B|CM000924.1_156464_156704, S1278B|CM000924.1_966383_967673…
GO:0071704	BP	p	organic substance metabolic process	5565/39530	67045/312161	0	2	5565	0	EC1118|FN393058.1_127683_128669, EC1118|FN393058.1_142272_144135, EC1118|FN393058.1_144481_145306, EC1118|FN393058.1_149984_151289, EC1118|FN393058.1_151800_154722, EC1118|FN393060.2_333505_335365, EC1118|FN393063.1_1092631_1092961, EC1118|FN393063.1_76597_76837, EC1118|FN393063.1_859264_860554, EC1118|FN393064.1_42917_44675, EC1118|FN393067.1_101268_102069, EC1118|FN393067.1_61055_62539, EC1118|…
GO:0006807	BP	p	nitrogen compound metabolic process	3552/39530	51791/312161	0	2	3552	0	EC1118|FN393058.1_142272_144135, EC1118|FN393058.1_144481_145306, EC1118|FN393058.1_149984_151289, EC1118|FN393058.1_151800_154722, EC1118|FN393060.2_333505_335365, EC1118|FN393063.1_76597_76837, EC1118|FN393063.1_859264_860554, EC1118|FN393064.1_42917_44675, EC1118|FN393067.1_101268_102069, EC1118|FN393067.1_61055_62539, EC1118|FN393068.1_221096_222749, EC1118|FN393068.1_98122_99226, EC1118|FN39…
GO:0044238	BP	p	primary metabolic process	5266/39530	65845/312161	0	2	5266	0	EC1118|FN393058.1_142272_144135, EC1118|FN393058.1_144481_145306, EC1118|FN393058.1_149984_151289, EC1118|FN393058.1_151800_154722, EC1118|FN393060.2_333505_335365, EC1118|FN393063.1_76597_76837, EC1118|FN393063.1_859264_860554, EC1118|FN393064.1_42917_44675, EC1118|FN393067.1_101268_102069, EC1118|FN393067.1_61055_62539, EC1118|FN393068.1_12371_14479, EC1118|FN393068.1_221096_222749, EC1118|FN39…
GO:0044237	BP	p	cellular metabolic process	4273/39530	53913/312161	4.62544257637e-320	2	4273	0	EC1118|FN393058.1_127683_128669, EC1118|FN393058.1_142272_144135, EC1118|FN393058.1_144481_145306, EC1118|FN393058.1_149984_151289, EC1118|FN393058.1_151800_154722, EC1118|FN393060.2_333505_335365, EC1118|FN393063.1_1092631_1092961, EC1118|FN393063.1_76597_76837, EC1118|FN393063.1_859264_860554, EC1118|FN393067.1_101268_102069, EC1118|FN393067.1_456940_457702, EC1118|FN393067.1_61055_62539, EC111…
GO:0051641	BP	p	cellular localization	0/39530	1700/312161	1.08407e-100	2	0	0
GO:0044281	BP	p	small molecule metabolic process	1290/39530	16197/312161	2.79311e-85	2	1290	0	EC1118|FN393067.1_101268_102069, EC1118|FN393067.1_61055_62539, EC1118|FN393070.1_272871_274671, EC1118|FN393070.1_590524_591451, EC1118|FN393070.1_962924_964235, EC1118|FN393075.2_510370_511960, EC1118|FN393076.1_187550_188444, EC1118|FN393076.1_188836_189502, EC1118|FN394216.1_1043899_1045210, EC1118|FN394216.1_692332_692992, EC1118|FN394217.1_169405_170647, EC1118|FN394217.1_613114_614224, RM1…
GO:0070085	BP	p	glycosylation	99/39530	2646/312161	2.83332e-57	2	99	0	EC1118|FN393082.1_530642_531500, RM11-1A|CH408047.1_532733_533591, S1278B|CM000933.1_565734_566592, S288C|BK006946.2_560995_561853, SK1|CP020186.1_533790_534648, YJM1078|CP004111.1_536942_537800, YJM1083|CP005426.1_534757_535615, YJM1129|CP005427.1_533784_534642, YJM1133|CP005428.1_533934_534792, YJM1190|CP005429.1_531868_532726, YJM1199|CP005430.1_532688_533546, YJM1202|CP005431.1_511262_512120,…
GO:0033036	BP	p	macromolecule localization	0/39530	800/312161	1.765e-47	2	0	0
GO:0051716	BP	p	cellular response to stimulus	393/39530	5293/312161	4.64946e-35	2	393	0	EC1118|FN393063.1_76597_76837, EC1118|FN393063.1_859264_860554, EC1118|FN393082.1_73975_74605, EC1118|FN394216.1_1030678_1032373, RM11-1A|CH408043.1_1312842_1313082, RM11-1A|CH408043.1_522405_523695, RM11-1A|CH408045.1_1035084_1036779, RM11-1A|CH408047.1_76096_76726, S1278B|CM000924.1_156464_156704, S1278B|CM000924.1_966383_967673, S1278B|CM000933.1_86295_86925, S1278B|CM000935.1_1063677_1065372,…
GO:0006950	BP	p	response to stress	494/39530	6094/312161	2.79197e-30	2	494	0	EC1118|FN393063.1_76597_76837, EC1118|FN393063.1_859264_860554, EC1118|FN393082.1_73975_74605, EC1118|FN393086.1_456826_457924, EC1118|FN394216.1_1030678_1032373, RM11-1A|CH408043.1_1312842_1313082, RM11-1A|CH408043.1_522405_523695, RM11-1A|CH408045.1_1035084_1036779, RM11-1A|CH408047.1_76096_76726, RM11-1A|CH408049.1_292082_293180, S1278B|CM000924.1_156464_156704, S1278B|CM000924.1_966383_967673…
GO:0007049	BP	p	cell cycle	0/39530	500/312161	8.78017e-30	2	0	0
GO:0007059	BP	p	chromosome segregation	0/39530	400/312161	4.73325e-24	2	0	0
GO:0009056	BP	p	catabolic process	0/39530	300/312161	4.48387e-18	2	0	0
GO:0006457	BP	p	protein folding	203/39530	2503/312161	3.75867e-13	2	203	0	EC1118|FN393070.1_619668_620265, EC1118|FN394217.1_74532_76659, RM11-1A|CH408044.1_431411_432008, RM11-1A|CH408046.1_89898_92025, S1278B|CM000927.1_626411_627008, S1278B|CM000936.1_71633_73760, S288C|BK006941.2_639774_640371, S288C|BK006949.2_96498_98625, SK1|CP020180.1_632991_633588, SK1|CP020189.1_96226_98353, YJM1078|CP004105.1_612935_613532, YJM1078|CP004114.1_83236_85363, YJM1083|CP005228.1_…
GO:0071554	BP	p	cell wall organization or biogenesis	0/39530	200/312161	2.59378e-12	2	0	0
GO:0055114	BP	p	oxidation-reduction process	0/39530	100/312161	2.57402e-06	2	0	0
GO:0022402	BP	p	cell cycle process	0/39530	100/312161	2.57402e-06	2	0	0
GO:0043170	BP	p	macromolecule metabolic process	2790/39530	41994/312161	0	3	2790	0	EC1118|FN393058.1_127683_128669, EC1118|FN393058.1_142272_144135, EC1118|FN393058.1_144481_145306, EC1118|FN393058.1_149984_151289, EC1118|FN393058.1_151800_154722, EC1118|FN393060.2_333505_335365, EC1118|FN393063.1_1092631_1092961, EC1118|FN393063.1_76597_76837, EC1118|FN393063.1_859264_860554, EC1118|FN393064.1_42917_44675, EC1118|FN393068.1_221096_222749, EC1118|FN393068.1_98122_99226, EC1118|…
GO:0046483	BP	p	heterocycle metabolic process	1515/39530	25215/312161	1.6631e-286	3	1515	0	EC1118|FN393058.1_142272_144135, EC1118|FN393058.1_144481_145306, EC1118|FN393060.2_333505_335365, EC1118|FN393063.1_76597_76837, EC1118|FN393063.1_859264_860554, EC1118|FN393067.1_101268_102069, EC1118|FN393067.1_61055_62539, EC1118|FN393070.1_54154_55645, EC1118|FN393070.1_830502_832707, EC1118|FN393070.1_962924_964235, EC1118|FN393075.2_463550_464572, EC1118|FN393075.2_510370_511960, EC1118|FN…
GO:1901360	BP	p	organic cyclic compound metabolic process	1515/39530	25215/312161	1.6631e-286	3	1515	0	EC1118|FN393058.1_142272_144135, EC1118|FN393058.1_144481_145306, EC1118|FN393060.2_333505_335365, EC1118|FN393063.1_76597_76837, EC1118|FN393063.1_859264_860554, EC1118|FN393067.1_101268_102069, EC1118|FN393067.1_61055_62539, EC1118|FN393070.1_54154_55645, EC1118|FN393070.1_830502_832707, EC1118|FN393070.1_962924_964235, EC1118|FN393075.2_463550_464572, EC1118|FN393075.2_510370_511960, EC1118|FN…
GO:0006725	BP	p	cellular aromatic compound metabolic process	1515/39530	25215/312161	1.6631e-286	3	1515	0	EC1118|FN393058.1_142272_144135, EC1118|FN393058.1_144481_145306, EC1118|FN393060.2_333505_335365, EC1118|FN393063.1_76597_76837, EC1118|FN393063.1_859264_860554, EC1118|FN393067.1_101268_102069, EC1118|FN393067.1_61055_62539, EC1118|FN393070.1_54154_55645, EC1118|FN393070.1_830502_832707, EC1118|FN393070.1_962924_964235, EC1118|FN393075.2_463550_464572, EC1118|FN393075.2_510370_511960, EC1118|FN…
GO:0034641	BP	p	cellular nitrogen compound metabolic process	1515/39530	25215/312161	1.6631e-286	3	1515	0	EC1118|FN393058.1_142272_144135, EC1118|FN393058.1_144481_145306, EC1118|FN393060.2_333505_335365, EC1118|FN393063.1_76597_76837, EC1118|FN393063.1_859264_860554, EC1118|FN393067.1_101268_102069, EC1118|FN393067.1_61055_62539, EC1118|FN393070.1_54154_55645, EC1118|FN393070.1_830502_832707, EC1118|FN393070.1_962924_964235, EC1118|FN393075.2_463550_464572, EC1118|FN393075.2_510370_511960, EC1118|FN…
GO:1901564	BP	p	organonitrogen compound metabolic process	2040/39530	30350/312161	1.31542e-272	3	2040	0	EC1118|FN393058.1_149984_151289, EC1118|FN393058.1_151800_154722, EC1118|FN393064.1_42917_44675, EC1118|FN393068.1_221096_222749, EC1118|FN393068.1_98122_99226, EC1118|FN393070.1_272871_274671, EC1118|FN393070.1_960358_961138, EC1118|FN393071.1_20833_21994, EC1118|FN393072.1_158626_160093, EC1118|FN393074.1_381740_382830, EC1118|FN393075.2_453075_453357, EC1118|FN393075.2_455379_456588, EC1118|FN…
GO:0006793	BP	p	phosphorus metabolic process	801/39530	12393/312161	3.99756e-117	3	801	0	EC1118|FN393058.1_149984_151289, EC1118|FN393058.1_151800_154722, EC1118|FN393068.1_221096_222749, EC1118|FN393068.1_98122_99226, EC1118|FN393072.1_158626_160093, EC1118|FN393074.1_381740_382830, EC1118|FN393077.1_59132_61112, EC1118|FN394217.1_142292_143774, EC1118|FN394217.1_471646_473137, RM11-1A|CH408046.1_157679_159161, RM11-1A|CH408046.1_487088_488579, RM11-1A|CH408051.1_73632_75621, RM11-1…
GO:0051649	BP	p	establishment of localization in cell	0/39530	1700/312161	1.08407e-100	3	0	0
GO:0006082	BP	p	organic acid metabolic process	762/39530	9869/312161	2.16362e-57	3	762	0	EC1118|FN393070.1_272871_274671, EC1118|FN393070.1_590524_591451, EC1118|FN393070.1_962924_964235, EC1118|FN393076.1_188836_189502, EC1118|FN394216.1_1043899_1045210, EC1118|FN394216.1_692332_692992, EC1118|FN394217.1_613114_614224, RM11-1A|CH408044.1_460294_461221, RM11-1A|CH408044.1_788277_790077, RM11-1A|CH408044.1_87186_88497, RM11-1A|CH408045.1_1048318_1049629, RM11-1A|CH408046.1_634573_6356…
GO:0008104	BP	p	protein localization	0/39530	800/312161	1.765e-47	3	0	0
GO:0033554	BP	p	cellular response to stress	393/39530	5293/312161	4.64946e-35	3	393	0	EC1118|FN393063.1_76597_76837, EC1118|FN393063.1_859264_860554, EC1118|FN393082.1_73975_74605, EC1118|FN394216.1_1030678_1032373, RM11-1A|CH408043.1_1312842_1313082, RM11-1A|CH408043.1_522405_523695, RM11-1A|CH408045.1_1035084_1036779, RM11-1A|CH408047.1_76096_76726, S1278B|CM000924.1_156464_156704, S1278B|CM000924.1_966383_967673, S1278B|CM000933.1_86295_86925, S1278B|CM000935.1_1063677_1065372,…
GO:0000278	BP	p	mitotic cell cycle	0/39530	500/312161	8.78017e-30	3	0	0
GO:1901575	BP	p	organic substance catabolic process	0/39530	300/312161	4.48387e-18	3	0	0
GO:0044248	BP	p	cellular catabolic process	0/39530	300/312161	4.48387e-18	3	0	0
GO:0061024	BP	p	membrane organization	0/39530	100/312161	2.57402e-06	3	0	0
GO:0000910	BP	p	cytokinesis	0/39530	100/312161	2.57402e-06	3	0	0
GO:0006139	BP	p	nucleobase-containing compound metabolic process	1515/39530	25215/312161	1.6631e-286	4	1515	0	EC1118|FN393058.1_142272_144135, EC1118|FN393058.1_144481_145306, EC1118|FN393060.2_333505_335365, EC1118|FN393063.1_76597_76837, EC1118|FN393063.1_859264_860554, EC1118|FN393067.1_101268_102069, EC1118|FN393067.1_61055_62539, EC1118|FN393070.1_54154_55645, EC1118|FN393070.1_830502_832707, EC1118|FN393070.1_962924_964235, EC1118|FN393075.2_463550_464572, EC1118|FN393075.2_510370_511960, EC1118|FN…
GO:0043412	BP	p	macromolecule modification	1198/39530	19737/312161	9.77937e-217	4	1198	0	EC1118|FN393058.1_149984_151289, EC1118|FN393058.1_151800_154722, EC1118|FN393068.1_221096_222749, EC1118|FN393068.1_98122_99226, EC1118|FN393071.1_20833_21994, EC1118|FN393072.1_158626_160093, EC1118|FN393074.1_381740_382830, EC1118|FN393075.2_455379_456588, EC1118|FN393077.1_59132_61112, EC1118|FN393080.1_546046_547228, EC1118|FN393082.1_530642_531500, EC1118|FN394217.1_142292_143774, EC1118|FN…
GO:0019538	BP	p	protein metabolic process	1597/39530	22607/312161	5.46789e-175	4	1597	0	EC1118|FN393058.1_149984_151289, EC1118|FN393058.1_151800_154722, EC1118|FN393064.1_42917_44675, EC1118|FN393068.1_221096_222749, EC1118|FN393068.1_98122_99226, EC1118|FN393070.1_960358_961138, EC1118|FN393071.1_20833_21994, EC1118|FN393072.1_158626_160093, EC1118|FN393074.1_381740_382830, EC1118|FN393075.2_453075_453357, EC1118|FN393075.2_455379_456588, EC1118|FN393077.1_59132_61112, EC1118|FN39…
GO:0044260	BP	p	cellular macromolecule metabolic process	2186/39530	27226/312161	1.24713e-142	4	2186	0	EC1118|FN393058.1_127683_128669, EC1118|FN393058.1_142272_144135, EC1118|FN393058.1_149984_151289, EC1118|FN393058.1_151800_154722, EC1118|FN393060.2_333505_335365, EC1118|FN393063.1_1092631_1092961, EC1118|FN393063.1_76597_76837, EC1118|FN393063.1_859264_860554, EC1118|FN393068.1_221096_222749, EC1118|FN393068.1_98122_99226, EC1118|FN393071.1_20833_21994, EC1118|FN393072.1_158626_160093, EC1118|…
GO:0006796	BP	p	phosphate-containing compound metabolic process	801/39530	12393/312161	3.99756e-117	4	801	0	EC1118|FN393058.1_149984_151289, EC1118|FN393058.1_151800_154722, EC1118|FN393068.1_221096_222749, EC1118|FN393068.1_98122_99226, EC1118|FN393072.1_158626_160093, EC1118|FN393074.1_381740_382830, EC1118|FN393077.1_59132_61112, EC1118|FN394217.1_142292_143774, EC1118|FN394217.1_471646_473137, RM11-1A|CH408046.1_157679_159161, RM11-1A|CH408046.1_487088_488579, RM11-1A|CH408051.1_73632_75621, RM11-1…
GO:0071702	BP	p	organic substance transport	0/39530	1900/312161	1.85692e-112	4	0	0
GO:0071705	BP	p	nitrogen compound transport	0/39530	1800/312161	1.07881e-106	4	0	0
GO:0046907	BP	p	intracellular transport	0/39530	1700/312161	1.08407e-100	4	0	0
GO:0043436	BP	p	oxoacid metabolic process	762/39530	9869/312161	2.16362e-57	4	762	0	EC1118|FN393070.1_272871_274671, EC1118|FN393070.1_590524_591451, EC1118|FN393070.1_962924_964235, EC1118|FN393076.1_188836_189502, EC1118|FN394216.1_1043899_1045210, EC1118|FN394216.1_692332_692992, EC1118|FN394217.1_613114_614224, RM11-1A|CH408044.1_460294_461221, RM11-1A|CH408044.1_788277_790077, RM11-1A|CH408044.1_87186_88497, RM11-1A|CH408045.1_1048318_1049629, RM11-1A|CH408046.1_634573_6356…
GO:0045184	BP	p	establishment of protein localization	0/39530	800/312161	1.765e-47	4	0	0
GO:0009311	BP	p	oligosaccharide metabolic process	0/39530	700/312161	9.67351e-42	4	0	0
GO:0006974	BP	p	cellular response to DNA damage stimulus	393/39530	5293/312161	4.64946e-35	4	393	0	EC1118|FN393063.1_76597_76837, EC1118|FN393063.1_859264_860554, EC1118|FN393082.1_73975_74605, EC1118|FN394216.1_1030678_1032373, RM11-1A|CH408043.1_1312842_1313082, RM11-1A|CH408043.1_522405_523695, RM11-1A|CH408045.1_1035084_1036779, RM11-1A|CH408047.1_76096_76726, S1278B|CM000924.1_156464_156704, S1278B|CM000924.1_966383_967673, S1278B|CM000933.1_86295_86925, S1278B|CM000935.1_1063677_1065372,…
GO:0051276	BP	p	chromosome organization	0/39530	400/312161	4.73325e-24	4	0	0
GO:0046903	BP	p	secretion	0/39530	400/312161	4.73325e-24	4	0	0
GO:1901362	BP	p	organic cyclic compound biosynthetic process	99/39530	1792/312161	8.07558e-24	4	99	0	EC1118|FN393070.1_830502_832707, S1278B|CM000927.1_849033_851238, S288C|BK006941.2_867773_869978, SK1|CP020180.1_852680_854885, YJM1078|CP004105.1_824968_827173, YJM1083|CP005228.1_854993_857198, YJM1129|CP005229.1_824932_827137, YJM1133|CP005230.1_829739_831944, YJM1190|CP005231.1_841004_843209, YJM1199|CP005232.1_832637_834842, YJM1202|CP005233.1_832003_834208, YJM1208|CP005234.1_781789_783994,…
GO:0018130	BP	p	heterocycle biosynthetic process	99/39530	1792/312161	8.07558e-24	4	99	0	EC1118|FN393070.1_830502_832707, S1278B|CM000927.1_849033_851238, S288C|BK006941.2_867773_869978, SK1|CP020180.1_852680_854885, YJM1078|CP004105.1_824968_827173, YJM1083|CP005228.1_854993_857198, YJM1129|CP005229.1_824932_827137, YJM1133|CP005230.1_829739_831944, YJM1190|CP005231.1_841004_843209, YJM1199|CP005232.1_832637_834842, YJM1202|CP005233.1_832003_834208, YJM1208|CP005234.1_781789_783994,…
GO:0044271	BP	p	cellular nitrogen compound biosynthetic process	99/39530	1792/312161	8.07558e-24	4	99	0	EC1118|FN393070.1_830502_832707, S1278B|CM000927.1_849033_851238, S288C|BK006941.2_867773_869978, SK1|CP020180.1_852680_854885, YJM1078|CP004105.1_824968_827173, YJM1083|CP005228.1_854993_857198, YJM1129|CP005229.1_824932_827137, YJM1133|CP005230.1_829739_831944, YJM1190|CP005231.1_841004_843209, YJM1199|CP005232.1_832637_834842, YJM1202|CP005233.1_832003_834208, YJM1208|CP005234.1_781789_783994,…
GO:0019438	BP	p	aromatic compound biosynthetic process	99/39530	1792/312161	8.07558e-24	4	99	0	EC1118|FN393070.1_830502_832707, S1278B|CM000927.1_849033_851238, S288C|BK006941.2_867773_869978, SK1|CP020180.1_852680_854885, YJM1078|CP004105.1_824968_827173, YJM1083|CP005228.1_854993_857198, YJM1129|CP005229.1_824932_827137, YJM1133|CP005230.1_829739_831944, YJM1190|CP005231.1_841004_843209, YJM1199|CP005232.1_832637_834842, YJM1202|CP005233.1_832003_834208, YJM1208|CP005234.1_781789_783994,…
GO:0009889	BP	p	regulation of biosynthetic process	1/39530	401/312161	2.30813e-22	4	1	0	YJM1252|CP005539.1_472178_473453
GO:1901361	BP	p	organic cyclic compound catabolic process	0/39530	300/312161	4.48387e-18	4	0	0
GO:0007031	BP	p	peroxisome organization	0/39530	300/312161	4.48387e-18	4	0	0
GO:0046700	BP	p	heterocycle catabolic process	0/39530	300/312161	4.48387e-18	4	0	0
GO:0044270	BP	p	cellular nitrogen compound catabolic process	0/39530	300/312161	4.48387e-18	4	0	0
GO:0019439	BP	p	aromatic compound catabolic process	0/39530	300/312161	4.48387e-18	4	0	0
GO:0009057	BP	p	macromolecule catabolic process	0/39530	300/312161	4.48387e-18	4	0	0
GO:0006811	BP	p	ion transport	747/39530	7445/312161	1.27049e-12	4	747	0	EC1118|FN393067.1_443433_444645, EC1118|FN393070.1_939323_939761, EC1118|FN393072.1_150586_151225, EC1118|FN393075.2_491224_493561, EC1118|FN393077.1_517596_520263, EC1118|FN393086.1_337388_338885, EC1118|FN394217.1_82986_83478, EC1118|FN394217.1_901237_902449, RM11-1A|CH408044.1_111668_112106, RM11-1A|CH408046.1_914503_915304, RM11-1A|CH408046.1_98347_98839, RM11-1A|CH408049.1_411164_412661, RM1…
GO:0007033	BP	p	vacuole organization	0/39530	200/312161	2.59378e-12	4	0	0
GO:0048285	BP	p	organelle fission	0/39530	200/312161	2.59378e-12	4	0	0
GO:0016192	BP	p	vesicle-mediated transport	200/39530	2200/312161	1.49833e-07	4	200	0	EC1118|FN393067.1_49824_50280, EC1118|FN393086.1_506510_507719, RM11-1A|CH408049.1_242287_243496, RM11-1A|CH408052.1_58303_58759, S1278B|CM000925.1_68068_68524, S1278B|CM000934.1_527812_529021, S288C|BK006939.2_64711_65167, S288C|BK006947.3_532658_533867, SK1|CP020178.1_77540_77996, SK1|CP020187.1_529950_531159, YJM1078|CP004103.1_50775_51231, YJM1078|CP004112.1_511786_512995, YJM1083|CP004788.1_…
GO:0016050	BP	p	vesicle organization	0/39530	100/312161	2.57402e-06	4	0	0
GO:0015980	BP	p	energy derivation by oxidation of organic compounds	0/39530	100/312161	2.57402e-06	4	0	0
GO:0061025	BP	p	membrane fusion	0/39530	100/312161	2.57402e-06	4	0	0
GO:0048308	BP	p	organelle inheritance	0/39530	100/312161	2.57402e-06	4	0	0
GO:0048284	BP	p	organelle fusion	0/39530	100/312161	2.57402e-06	4	0	0
GO:0098657	BP	p	import into cell	0/39530	100/312161	2.57402e-06	4	0	0
GO:0090304	BP	p	nucleic acid metabolic process	895/39530	18688/312161	1.45317e-305	5	895	0	EC1118|FN393058.1_142272_144135, EC1118|FN393058.1_144481_145306, EC1118|FN393060.2_333505_335365, EC1118|FN393063.1_76597_76837, EC1118|FN393063.1_859264_860554, EC1118|FN393070.1_54154_55645, EC1118|FN393070.1_830502_832707, EC1118|FN393075.2_463550_464572, EC1118|FN393082.1_73975_74605, EC1118|FN394216.1_1030678_1032373, RM11-1A|CH408043.1_1312842_1313082, RM11-1A|CH408043.1_522405_523695, RM1…
GO:0016310	BP	p	phosphorylation	602/39530	11494/312161	6.67007e-162	5	602	0	EC1118|FN393058.1_149984_151289, EC1118|FN393058.1_151800_154722, EC1118|FN393068.1_98122_99226, EC1118|FN393072.1_158626_160093, EC1118|FN393077.1_59132_61112, EC1118|FN394217.1_142292_143774, EC1118|FN394217.1_471646_473137, RM11-1A|CH408046.1_157679_159161, RM11-1A|CH408046.1_487088_488579, RM11-1A|CH408051.1_73632_75621, RM11-1A|CH408057.1_59987_61091, RM11-1A|CH408058.1_49958_52880, RM11-1A|…
GO:0044267	BP	p	cellular protein metabolic process	1198/39530	17837/312161	1.2483e-155	5	1198	0	EC1118|FN393058.1_149984_151289, EC1118|FN393058.1_151800_154722, EC1118|FN393068.1_221096_222749, EC1118|FN393068.1_98122_99226, EC1118|FN393071.1_20833_21994, EC1118|FN393072.1_158626_160093, EC1118|FN393074.1_381740_382830, EC1118|FN393075.2_455379_456588, EC1118|FN393077.1_59132_61112, EC1118|FN393080.1_546046_547228, EC1118|FN393082.1_530642_531500, EC1118|FN394217.1_142292_143774, EC1118|FN…
GO:0036211	BP	p	protein modification process	1198/39530	17837/312161	1.2483e-155	5	1198	0	EC1118|FN393058.1_149984_151289, EC1118|FN393058.1_151800_154722, EC1118|FN393068.1_221096_222749, EC1118|FN393068.1_98122_99226, EC1118|FN393071.1_20833_21994, EC1118|FN393072.1_158626_160093, EC1118|FN393074.1_381740_382830, EC1118|FN393075.2_455379_456588, EC1118|FN393077.1_59132_61112, EC1118|FN393080.1_546046_547228, EC1118|FN393082.1_530642_531500, EC1118|FN394217.1_142292_143774, EC1118|FN…
GO:0006508	BP	p	proteolysis	200/39530	4400/312161	8.94017e-76	5	200	0	EC1118|FN393070.1_960358_961138, EC1118|FN393082.1_686776_688189, RM11-1A|CH408044.1_90283_91063, S1278B|CM000927.1_985722_986502, S1278B|CM000933.1_721519_722932, S288C|BK006941.2_998360_999140, S288C|BK006946.2_716714_718127, SK1|CP020180.1_983950_984730, SK1|CP020186.1_689747_691160, YJM1078|CP004105.1_955177_955957, YJM1078|CP004111.1_692185_693598, YJM1083|CP005228.1_984838_985618, YJM1083|C…
GO:0019752	BP	p	carboxylic acid metabolic process	762/39530	9869/312161	2.16362e-57	5	762	0	EC1118|FN393070.1_272871_274671, EC1118|FN393070.1_590524_591451, EC1118|FN393070.1_962924_964235, EC1118|FN393076.1_188836_189502, EC1118|FN394216.1_1043899_1045210, EC1118|FN394216.1_692332_692992, EC1118|FN394217.1_613114_614224, RM11-1A|CH408044.1_460294_461221, RM11-1A|CH408044.1_788277_790077, RM11-1A|CH408044.1_87186_88497, RM11-1A|CH408045.1_1048318_1049629, RM11-1A|CH408046.1_634573_6356…
GO:0043413	BP	p	macromolecule glycosylation	99/39530	2646/312161	2.83332e-57	5	99	0	EC1118|FN393082.1_530642_531500, RM11-1A|CH408047.1_532733_533591, S1278B|CM000933.1_565734_566592, S288C|BK006946.2_560995_561853, SK1|CP020186.1_533790_534648, YJM1078|CP004111.1_536942_537800, YJM1083|CP005426.1_534757_535615, YJM1129|CP005427.1_533784_534642, YJM1133|CP005428.1_533934_534792, YJM1190|CP005429.1_531868_532726, YJM1199|CP005430.1_532688_533546, YJM1202|CP005431.1_511262_512120,…
GO:0042886	BP	p	amide transport	0/39530	800/312161	1.765e-47	5	0	0
GO:0051169	BP	p	nuclear transport	0/39530	700/312161	9.67351e-42	5	0	0
GO:0015849	BP	p	organic acid transport	0/39530	500/312161	8.78017e-30	5	0	0
GO:0006820	BP	p	anion transport	0/39530	500/312161	8.78017e-30	5	0	0
GO:0015931	BP	p	nucleobase-containing compound transport	0/39530	500/312161	8.78017e-30	5	0	0
GO:0032940	BP	p	secretion by cell	0/39530	400/312161	4.73325e-24	5	0	0
GO:0032200	BP	p	telomere organization	0/39530	400/312161	4.73325e-24	5	0	0
GO:0034654	BP	p	nucleobase-containing compound biosynthetic process	99/39530	1792/312161	8.07558e-24	5	99	0	EC1118|FN393070.1_830502_832707, S1278B|CM000927.1_849033_851238, S288C|BK006941.2_867773_869978, SK1|CP020180.1_852680_854885, YJM1078|CP004105.1_824968_827173, YJM1083|CP005228.1_854993_857198, YJM1129|CP005229.1_824932_827137, YJM1133|CP005230.1_829739_831944, YJM1190|CP005231.1_841004_843209, YJM1199|CP005232.1_832637_834842, YJM1202|CP005233.1_832003_834208, YJM1208|CP005234.1_781789_783994,…
GO:0010556	BP	p	regulation of macromolecule biosynthetic process	1/39530	401/312161	2.30813e-22	5	1	0	YJM1252|CP005539.1_472178_473453
GO:0034248	BP	p	regulation of cellular amide metabolic process	1/39530	401/312161	2.30813e-22	5	1	0	YJM1252|CP005539.1_472178_473453
GO:0031326	BP	p	regulation of cellular biosynthetic process	1/39530	401/312161	2.30813e-22	5	1	0	YJM1252|CP005539.1_472178_473453
GO:0010468	BP	p	regulation of gene expression	1/39530	401/312161	2.30813e-22	5	1	0	YJM1252|CP005539.1_472178_473453
GO:0034655	BP	p	nucleobase-containing compound catabolic process	0/39530	300/312161	4.48387e-18	5	0	0
GO:0016569	BP	p	covalent chromatin modification	0/39530	300/312161	4.48387e-18	5	0	0
GO:0044265	BP	p	cellular macromolecule catabolic process	0/39530	300/312161	4.48387e-18	5	0	0
GO:0055086	BP	p	nucleobase-containing small molecule metabolic process	620/39530	6527/312161	8.73248e-16	5	620	0	EC1118|FN393067.1_101268_102069, EC1118|FN393067.1_61055_62539, EC1118|FN393070.1_962924_964235, EC1118|FN393075.2_510370_511960, EC1118|FN394216.1_1043899_1045210, EC1118|FN394217.1_169405_170647, RM11-1A|CH408044.1_87186_88497, RM11-1A|CH408045.1_1048318_1049629, RM11-1A|CH408046.1_184805_186047, RM11-1A|CH408050.1_514033_515623, RM11-1A|CH408052.1_69536_71021, S1278B|CM000925.1_79297_80782, S1…
GO:0016197	BP	p	endosomal transport	0/39530	200/312161	2.59378e-12	5	0	0
GO:0019219	BP	p	regulation of nucleobase-containing compound metabolic process	0/39530	200/312161	2.59378e-12	5	0	0
GO:0006869	BP	p	lipid transport	0/39530	100/312161	2.57402e-06	5	0	0
GO:0045333	BP	p	cellular respiration	0/39530	100/312161	2.57402e-06	5	0	0
GO:0006897	BP	p	endocytosis	0/39530	100/312161	2.57402e-06	5	0	0
GO:0016070	BP	p	RNA metabolic process	206/39530	10999/312161	0	6	206	0	EC1118|FN393058.1_144481_145306, EC1118|FN393070.1_54154_55645, EC1118|FN393070.1_830502_832707, RM11-1A|CH408044.1_1014835_1016842, RM11-1A|CH408058.1_59374_60199, S1278B|CM000921.1_142735_143560, S1278B|CM000927.1_849033_851238, S288C|BK006935.2_158965_159790, S288C|BK006941.2_867773_869978, SK1|CP020174.1_162130_162955, SK1|CP020180.1_852680_854885, YJM1078|CP004099.1_143881_144706, YJM1078|CP…
GO:0006464	BP	p	cellular protein modification process	1198/39530	17837/312161	1.2483e-155	6	1198	0	EC1118|FN393058.1_149984_151289, EC1118|FN393058.1_151800_154722, EC1118|FN393068.1_221096_222749, EC1118|FN393068.1_98122_99226, EC1118|FN393071.1_20833_21994, EC1118|FN393072.1_158626_160093, EC1118|FN393074.1_381740_382830, EC1118|FN393075.2_455379_456588, EC1118|FN393077.1_59132_61112, EC1118|FN393080.1_546046_547228, EC1118|FN393082.1_530642_531500, EC1118|FN394217.1_142292_143774, EC1118|FN…
GO:0006520	BP	p	cellular amino acid metabolic process	443/39530	7743/312161	1.91829e-93	6	443	0	EC1118|FN393070.1_272871_274671, EC1118|FN393076.1_188836_189502, EC1118|FN394216.1_692332_692992, EC1118|FN394217.1_613114_614224, RM11-1A|CH408044.1_788277_790077, RM11-1A|CH408046.1_634573_635683, RM11-1A|CH408049.1_772885_773551, RM11-1A|CH408050.1_718272_718940, S1278B|CM000927.1_270869_272669, S1278B|CM000935.1_714728_715130, S1278B|CM000935.1_715279_716178, S1278B|CM000936.1_611208_612318,…
GO:0051603	BP	p	proteolysis involved in cellular protein catabolic process	200/39530	4400/312161	8.94017e-76	6	200	0	EC1118|FN393070.1_960358_961138, EC1118|FN393082.1_686776_688189, RM11-1A|CH408044.1_90283_91063, S1278B|CM000927.1_985722_986502, S1278B|CM000933.1_721519_722932, S288C|BK006941.2_998360_999140, S288C|BK006946.2_716714_718127, SK1|CP020180.1_983950_984730, SK1|CP020186.1_689747_691160, YJM1078|CP004105.1_955177_955957, YJM1078|CP004111.1_692185_693598, YJM1083|CP005228.1_984838_985618, YJM1083|C…
GO:0015833	BP	p	peptide transport	0/39530	800/312161	1.765e-47	6	0	0
GO:0015711	BP	p	organic anion transport	0/39530	500/312161	8.78017e-30	6	0	0
GO:0006259	BP	p	DNA metabolic process	689/39530	7689/312161	4.959e-25	6	689	0	EC1118|FN393058.1_142272_144135, EC1118|FN393060.2_333505_335365, EC1118|FN393063.1_76597_76837, EC1118|FN393063.1_859264_860554, EC1118|FN393075.2_463550_464572, EC1118|FN393082.1_73975_74605, EC1118|FN394216.1_1030678_1032373, RM11-1A|CH408043.1_1312842_1313082, RM11-1A|CH408043.1_522405_523695, RM11-1A|CH408045.1_1035084_1036779, RM11-1A|CH408047.1_76096_76726, RM11-1A|CH408048.1_454876_456736…
GO:0006887	BP	p	exocytosis	0/39530	400/312161	4.73325e-24	6	0	0
GO:2000112	BP	p	regulation of cellular macromolecule biosynthetic process	1/39530	401/312161	2.30813e-22	6	1	0	YJM1252|CP005539.1_472178_473453
GO:0010608	BP	p	posttranscriptional regulation of gene expression	1/39530	401/312161	2.30813e-22	6	1	0	YJM1252|CP005539.1_472178_473453
GO:0051052	BP	p	regulation of DNA metabolic process	0/39530	200/312161	2.59378e-12	6	0	0
GO:0034660	BP	p	ncRNA metabolic process	107/39530	6607/312161	1.06816e-245	7	107	0	EC1118|FN393058.1_144481_145306, EC1118|FN393070.1_54154_55645, RM11-1A|CH408044.1_1014835_1016842, RM11-1A|CH408058.1_59374_60199, S1278B|CM000921.1_142735_143560, S288C|BK006935.2_158965_159790, SK1|CP020174.1_162130_162955, YJM1078|CP004099.1_143881_144706, YJM1083|CP004444.1_144832_145657, YJM1129|CP004445.1_134601_135426, YJM1133|CP004446.1_143115_143940, YJM1190|CP004447.1_143344_144169, YJ…
GO:0043038	BP	p	amino acid activation	2/39530	3302/312161	9.22406e-191	7	2	0	YJM1342|CP006082.1_413178_414656, YJM1342|CP006082.1_421936_423912
GO:0006468	BP	p	protein phosphorylation	602/39530	11494/312161	6.67007e-162	7	602	0	EC1118|FN393058.1_149984_151289, EC1118|FN393058.1_151800_154722, EC1118|FN393068.1_98122_99226, EC1118|FN393072.1_158626_160093, EC1118|FN393077.1_59132_61112, EC1118|FN394217.1_142292_143774, EC1118|FN394217.1_471646_473137, RM11-1A|CH408046.1_157679_159161, RM11-1A|CH408046.1_487088_488579, RM11-1A|CH408051.1_73632_75621, RM11-1A|CH408057.1_59987_61091, RM11-1A|CH408058.1_49958_52880, RM11-1A|…
GO:0006396	BP	p	RNA processing	105/39530	4505/312161	1.00873e-139	7	105	0	EC1118|FN393058.1_144481_145306, EC1118|FN393070.1_54154_55645, RM11-1A|CH408044.1_1014835_1016842, RM11-1A|CH408058.1_59374_60199, S1278B|CM000921.1_142735_143560, S288C|BK006935.2_158965_159790, SK1|CP020174.1_162130_162955, YJM1078|CP004099.1_143881_144706, YJM1083|CP004444.1_144832_145657, YJM1129|CP004445.1_134601_135426, YJM1133|CP004446.1_143115_143940, YJM1190|CP004447.1_143344_144169, YJ…
GO:0009451	BP	p	RNA modification	0/39530	1900/312161	1.85692e-112	7	0	0
GO:0016071	BP	p	mRNA metabolic process	0/39530	1000/312161	1.9231e-59	7	0	0
GO:0006486	BP	p	protein glycosylation	99/39530	2646/312161	2.83332e-57	7	99	0	EC1118|FN393082.1_530642_531500, RM11-1A|CH408047.1_532733_533591, S1278B|CM000933.1_565734_566592, S288C|BK006946.2_560995_561853, SK1|CP020186.1_533790_534648, YJM1078|CP004111.1_536942_537800, YJM1083|CP005426.1_534757_535615, YJM1129|CP005427.1_533784_534642, YJM1133|CP005428.1_533934_534792, YJM1190|CP005429.1_531868_532726, YJM1199|CP005430.1_532688_533546, YJM1202|CP005431.1_511262_512120,…
GO:0015031	BP	p	protein transport	0/39530	800/312161	1.765e-47	7	0	0
GO:0006281	BP	p	DNA repair	393/39530	5093/312161	4.77296e-30	7	393	0	EC1118|FN393063.1_76597_76837, EC1118|FN393063.1_859264_860554, EC1118|FN393082.1_73975_74605, EC1118|FN394216.1_1030678_1032373, RM11-1A|CH408043.1_1312842_1313082, RM11-1A|CH408043.1_522405_523695, RM11-1A|CH408045.1_1035084_1036779, RM11-1A|CH408047.1_76096_76726, S1278B|CM000924.1_156464_156704, S1278B|CM000924.1_966383_967673, S1278B|CM000933.1_86295_86925, S1278B|CM000935.1_1063677_1065372,…
GO:0046942	BP	p	carboxylic acid transport	0/39530	500/312161	8.78017e-30	7	0	0
GO:0032774	BP	p	RNA biosynthetic process	99/39530	1792/312161	8.07558e-24	7	99	0	EC1118|FN393070.1_830502_832707, S1278B|CM000927.1_849033_851238, S288C|BK006941.2_867773_869978, SK1|CP020180.1_852680_854885, YJM1078|CP004105.1_824968_827173, YJM1083|CP005228.1_854993_857198, YJM1129|CP005229.1_824932_827137, YJM1133|CP005230.1_829739_831944, YJM1190|CP005231.1_841004_843209, YJM1199|CP005232.1_832637_834842, YJM1202|CP005233.1_832003_834208, YJM1208|CP005234.1_781789_783994,…
GO:0006417	BP	p	regulation of translation	1/39530	401/312161	2.30813e-22	7	1	0	YJM1252|CP005539.1_472178_473453
GO:0016570	BP	p	histone modification	0/39530	300/312161	4.48387e-18	7	0	0
GO:0008213	BP	p	protein alkylation	0/39530	300/312161	4.48387e-18	7	0	0
GO:0006401	BP	p	RNA catabolic process	0/39530	300/312161	4.48387e-18	7	0	0
GO:0006260	BP	p	DNA replication	197/39530	2497/312161	2.20377e-14	7	197	0	EC1118|FN393058.1_142272_144135, EC1118|FN393060.2_333505_335365, RM11-1A|CH408048.1_454876_456736, RM11-1A|CH408058.1_60545_62408, S1278B|CM000921.1_140526_142389, S1278B|CM000922.1_333015_334875, S288C|BK006935.2_156756_158619, S288C|BK006936.2_360654_362514, SK1|CP020174.1_159921_161784, SK1|CP020175.1_368608_370468, YJM1078|CP004099.1_141672_143535, YJM1078|CP004100.2_335433_337293, YJM1083|C…
GO:0018193	BP	p	peptidyl-amino acid modification	100/39530	1500/312161	4.20051e-14	7	100	0	EC1118|FN393071.1_20833_21994, RM11-1A|CH408053.1_231501_232662, S1278B|CM000928.1_241818_242979, S288C|BK006934.2_232132_233293, SK1|CP020181.1_224895_226056, YJM1078|CP004106.1_223187_224348, YJM1083|CP006061.1_223563_224724, YJM1129|CP006062.1_591945_593106, YJM1133|CP006063.1_229029_230190, YJM1190|CP006064.1_226777_227938, YJM1199|CP006065.1_232272_233433, YJM1202|CP006066.1_223514_224675, Y…
GO:0043543	BP	p	protein acylation	0/39530	100/312161	2.57402e-06	7	0	0
GO:0070647	BP	p	protein modification by small protein conjugation or removal	0/39530	100/312161	2.57402e-06	7	0	0
GO:0006399	BP	p	tRNA metabolic process	107/39530	5607/312161	1.16934e-193	8	107	0	EC1118|FN393058.1_144481_145306, EC1118|FN393070.1_54154_55645, RM11-1A|CH408044.1_1014835_1016842, RM11-1A|CH408058.1_59374_60199, S1278B|CM000921.1_142735_143560, S288C|BK006935.2_158965_159790, SK1|CP020174.1_162130_162955, YJM1078|CP004099.1_143881_144706, YJM1083|CP004444.1_144832_145657, YJM1129|CP004445.1_134601_135426, YJM1133|CP004446.1_143115_143940, YJM1190|CP004447.1_143344_144169, YJ…
GO:0034470	BP	p	ncRNA processing	105/39530	3405/312161	4.30481e-87	8	105	0	EC1118|FN393058.1_144481_145306, EC1118|FN393070.1_54154_55645, RM11-1A|CH408044.1_1014835_1016842, RM11-1A|CH408058.1_59374_60199, S1278B|CM000921.1_142735_143560, S288C|BK006935.2_158965_159790, SK1|CP020174.1_162130_162955, YJM1078|CP004099.1_143881_144706, YJM1083|CP004444.1_144832_145657, YJM1129|CP004445.1_134601_135426, YJM1133|CP004446.1_143115_143940, YJM1190|CP004447.1_143344_144169, YJ…
GO:0016072	BP	p	rRNA metabolic process	0/39530	1200/312161	3.46587e-71	8	0	0
GO:0006397	BP	p	mRNA processing	0/39530	1000/312161	1.9231e-59	8	0	0
GO:0006886	BP	p	intracellular protein transport	0/39530	800/312161	1.765e-47	8	0	0
GO:0006865	BP	p	amino acid transport	0/39530	500/312161	8.78017e-30	8	0	0
GO:0097659	BP	p	nucleic acid-templated transcription	0/39530	400/312161	4.73325e-24	8	0	0
GO:0006352	BP	p	DNA-templated transcription, initiation	99/39530	1392/312161	2.7721e-11	8	99	0	EC1118|FN393070.1_830502_832707, S1278B|CM000927.1_849033_851238, S288C|BK006941.2_867773_869978, SK1|CP020180.1_852680_854885, YJM1078|CP004105.1_824968_827173, YJM1083|CP005228.1_854993_857198, YJM1129|CP005229.1_824932_827137, YJM1133|CP005230.1_829739_831944, YJM1190|CP005231.1_841004_843209, YJM1199|CP005232.1_832637_834842, YJM1202|CP005233.1_832003_834208, YJM1208|CP005234.1_781789_783994,…
GO:0043039	BP	p	tRNA aminoacylation	2/39530	3302/312161	9.22406e-191	9	2	0	YJM1342|CP006082.1_413178_414656, YJM1342|CP006082.1_421936_423912
GO:0006364	BP	p	rRNA processing	0/39530	1200/312161	3.46587e-71	9	0	0
GO:0006605	BP	p	protein targeting	0/39530	800/312161	1.765e-47	9	0	0
GO:0008033	BP	p	tRNA processing	105/39530	2405/312161	5.66262e-44	9	105	0	EC1118|FN393058.1_144481_145306, EC1118|FN393070.1_54154_55645, RM11-1A|CH408044.1_1014835_1016842, RM11-1A|CH408058.1_59374_60199, S1278B|CM000921.1_142735_143560, S288C|BK006935.2_158965_159790, SK1|CP020174.1_162130_162955, YJM1078|CP004099.1_143881_144706, YJM1083|CP004444.1_144832_145657, YJM1129|CP004445.1_134601_135426, YJM1133|CP004446.1_143115_143940, YJM1190|CP004447.1_143344_144169, YJ…
GO:0006351	BP	p	transcription, DNA-templated	0/39530	400/312161	4.73325e-24	9	0	0
GO:0006418	BP	p	tRNA aminoacylation for protein translation	2/39530	3302/312161	9.22406e-191	10	2	0	YJM1342|CP006082.1_413178_414656, YJM1342|CP006082.1_421936_423912
GO:0006366	BP	p	transcription by RNA polymerase II	0/39530	300/312161	4.48387e-18	10	0	0
GO:0006383	BP	p	transcription by RNA polymerase III	0/39530	100/312161	2.57402e-06	10	0	0
GO:0006629	BP	p	lipid metabolic process	694/39530	6394/312161	7.94663e-06	3	694	0.004	EC1118|FN393070.1_493503_494550, EC1118|FN393070.1_590524_591451, EC1118|FN393075.2_455379_456588, EC1118|FN393078.1_110046_111765, EC1118|FN393080.1_546046_547228, EC1118|FN393082.1_11580_13053, EC1118|FN394217.1_723166_723826, RM11-1A|CH408044.1_460294_461221, RM11-1A|CH408044.1_557529_558576, RM11-1A|CH408046.1_744630_745290, RM11-1A|CH408047.1_13672_15145, RM11-1A|CH408050.1_459006_460215, RM…
GO:0009058	BP	p	biosynthetic process	595/39530	5289/312161	0.00163768	2	595	0.212	EC1118|FN393058.1_127683_128669, EC1118|FN393058.1_142272_144135, EC1118|FN393060.2_333505_335365, EC1118|FN393063.1_1092631_1092961, EC1118|FN393070.1_830502_832707, EC1118|FN394216.1_233629_233947, RM11-1A|CH408043.1_289635_289965, RM11-1A|CH408045.1_238829_239147, RM11-1A|CH408048.1_454876_456736, RM11-1A|CH408058.1_60545_62408, RM11-1A|CH408058.1_76017_77004, S1278B|CM000921.1_125938_126925, …
GO:1901576	BP	p	organic substance biosynthetic process	595/39530	5289/312161	0.00163768	3	595	0.212	EC1118|FN393058.1_127683_128669, EC1118|FN393058.1_142272_144135, EC1118|FN393060.2_333505_335365, EC1118|FN393063.1_1092631_1092961, EC1118|FN393070.1_830502_832707, EC1118|FN394216.1_233629_233947, RM11-1A|CH408043.1_289635_289965, RM11-1A|CH408045.1_238829_239147, RM11-1A|CH408048.1_454876_456736, RM11-1A|CH408058.1_60545_62408, RM11-1A|CH408058.1_76017_77004, S1278B|CM000921.1_125938_126925, …
GO:0044249	BP	p	cellular biosynthetic process	595/39530	5289/312161	0.00163768	3	595	0.212	EC1118|FN393058.1_127683_128669, EC1118|FN393058.1_142272_144135, EC1118|FN393060.2_333505_335365, EC1118|FN393063.1_1092631_1092961, EC1118|FN393070.1_830502_832707, EC1118|FN394216.1_233629_233947, RM11-1A|CH408043.1_289635_289965, RM11-1A|CH408045.1_238829_239147, RM11-1A|CH408048.1_454876_456736, RM11-1A|CH408058.1_60545_62408, RM11-1A|CH408058.1_76017_77004, S1278B|CM000921.1_125938_126925, …
GO:0009059	BP	p	macromolecule biosynthetic process	595/39530	5289/312161	0.00163768	4	595	0.212	EC1118|FN393058.1_127683_128669, EC1118|FN393058.1_142272_144135, EC1118|FN393060.2_333505_335365, EC1118|FN393063.1_1092631_1092961, EC1118|FN393070.1_830502_832707, EC1118|FN394216.1_233629_233947, RM11-1A|CH408043.1_289635_289965, RM11-1A|CH408045.1_238829_239147, RM11-1A|CH408048.1_454876_456736, RM11-1A|CH408058.1_60545_62408, RM11-1A|CH408058.1_76017_77004, S1278B|CM000921.1_125938_126925, …
GO:0065007	BP	p	biological regulation	298/39530	2698/312161	0.0105035	1	298	0.758	EC1118|FN393067.1_257993_259253, EC1118|FN393071.1_25703_26390, EC1118|FN393083.2_123462_124488, RM11-1A|CH408049.1_88176_89202, RM11-1A|CH408052.1_264968_266228, RM11-1A|CH408053.1_236376_237063, S1278B|CM000925.1_287579_288839, S1278B|CM000928.1_246698_247385, S1278B|CM000934.1_687896_688922, S288C|BK006934.2_237003_237690, S288C|BK006939.2_272623_273883, S288C|BK006947.3_693021_694047, SK1|CP0…
GO:0050789	BP	p	regulation of biological process	298/39530	2698/312161	0.0105035	2	298	0.758	EC1118|FN393067.1_257993_259253, EC1118|FN393071.1_25703_26390, EC1118|FN393083.2_123462_124488, RM11-1A|CH408049.1_88176_89202, RM11-1A|CH408052.1_264968_266228, RM11-1A|CH408053.1_236376_237063, S1278B|CM000925.1_287579_288839, S1278B|CM000928.1_246698_247385, S1278B|CM000934.1_687896_688922, S288C|BK006934.2_237003_237690, S288C|BK006939.2_272623_273883, S288C|BK006947.3_693021_694047, SK1|CP0…
GO:0050794	BP	p	regulation of cellular process	298/39530	2698/312161	0.0105035	3	298	0.758	EC1118|FN393067.1_257993_259253, EC1118|FN393071.1_25703_26390, EC1118|FN393083.2_123462_124488, RM11-1A|CH408049.1_88176_89202, RM11-1A|CH408052.1_264968_266228, RM11-1A|CH408053.1_236376_237063, S1278B|CM000925.1_287579_288839, S1278B|CM000928.1_246698_247385, S1278B|CM000934.1_687896_688922, S288C|BK006934.2_237003_237690, S288C|BK006939.2_272623_273883, S288C|BK006947.3_693021_694047, SK1|CP0…
GO:0005576	CC	p	extracellular region	0/39530	200/312161	2.59378e-12	1	0	0
GO:0043227	CC	p	membrane-bounded organelle	2145/39530	18829/312161	4.44871e-08	2	2145	0	EC1118|FN393058.1_142272_144135, EC1118|FN393060.2_333505_335365, EC1118|FN393060.2_670716_672303, EC1118|FN393060.2_672867_674217, EC1118|FN393060.2_772869_774273, EC1118|FN393062.1_1083_1608, EC1118|FN393063.1_118587_119256, EC1118|FN393067.1_3180_5295, EC1118|FN393070.1_1032966_1034367, EC1118|FN393070.1_830502_832707, EC1118|FN393075.2_197718_198555, EC1118|FN393075.2_2332_4828, EC1118|FN3930…
GO:0005886	CC	p	plasma membrane	0/39530	100/312161	2.57402e-06	2	0	0
GO:0005737	CC	p	cytoplasm	455/39530	5152/312161	2.73219e-18	3	455	0	EC1118|FN393062.1_113761_115075, EC1118|FN393063.1_851976_853290, EC1118|FN393071.1_263672_264986, EC1118|FN393078.1_448722_449620, EC1118|FN394216.1_196398_197718, EC1118|FN394216.1_259577_260801, EC1118|FN394217.1_745159_746229, RM11-1A|CH408043.1_696054_697374, RM11-1A|CH408044.1_947523_952969, RM11-1A|CH408045.1_201610_202930, RM11-1A|CH408045.1_264803_266027, RM11-1A|CH408046.1_562910_564224…
GO:0044428	CC	p	nuclear part	0/39530	200/312161	2.59378e-12	4	0	0
GO:0044430	CC	p	cytoskeletal part	0/39530	200/312161	2.59378e-12	4	0	0
GO:0043231	CC	p	intracellular membrane-bounded organelle	2145/39530	18829/312161	4.44871e-08	4	2145	0	EC1118|FN393058.1_142272_144135, EC1118|FN393060.2_333505_335365, EC1118|FN393060.2_670716_672303, EC1118|FN393060.2_672867_674217, EC1118|FN393060.2_772869_774273, EC1118|FN393062.1_1083_1608, EC1118|FN393063.1_118587_119256, EC1118|FN393067.1_3180_5295, EC1118|FN393070.1_1032966_1034367, EC1118|FN393070.1_830502_832707, EC1118|FN393075.2_197718_198555, EC1118|FN393075.2_2332_4828, EC1118|FN3930…
GO:0099568	CC	p	cytoplasmic region	0/39530	97/312161	3.93051e-06	4	0	0
GO:0005783	CC	p	endoplasmic reticulum	0/39530	700/312161	9.67351e-42	5	0	0
GO:0042579	CC	p	microbody	0/39530	400/312161	4.73325e-24	5	0	0
GO:0005815	CC	p	microtubule organizing center	0/39530	200/312161	2.59378e-12	5	0	0
GO:0005730	CC	p	nucleolus	0/39530	200/312161	2.59378e-12	5	0	0
GO:0005773	CC	p	vacuole	0/39530	100/312161	2.57402e-06	5	0	0
GO:0005938	CC	p	cell cortex	0/39530	97/312161	3.93051e-06	5	0	0
GO:0005777	CC	p	peroxisome	0/39530	400/312161	4.73325e-24	6	0	0
GO:0005739	CC	p	mitochondrion	101/39530	1001/312161	0.0132563	5	101	0.8	EC1118|FN393077.1_516612_517011, RM11-1A|CH408051.1_537349_537748, S1278B|CM000931.1_538250_538649, S288C|BK006944.2_526832_527231, SK1|CP020184.1_538569_538968, YJM1078|CP004109.1_524462_524861, YJM1083|CP005325.1_523880_524279, YJM1129|CP005326.1_524066_524465, YJM1133|CP005327.1_523573_523972, YJM1190|CP005328.1_541205_541604, YJM1199|CP005329.1_524106_524505, YJM1202|CP005330.1_523596_523995,…
GO:0003824	MF	p	catalytic activity	12529/39530	117424/312161	3.89162e-152	1	12529	0	EC1118|FN393058.1_144481_145306, EC1118|FN393058.1_149984_151289, EC1118|FN393058.1_151800_154722, EC1118|FN393060.2_186451_187654, EC1118|FN393060.2_400568_401969, EC1118|FN393060.2_450546_451922, EC1118|FN393062.1_73104_74196, EC1118|FN393063.1_1096365_1098893, EC1118|FN393063.1_1187686_1189816, EC1118|FN393063.1_126859_127966, EC1118|FN393063.1_1312296_1314120, EC1118|FN393063.1_1324254_132468…
GO:0098772	MF	p	molecular function regulator	203/39530	4803/312161	2.68014e-90	1	203	0	EC1118|FN393063.1_763398_764448, EC1118|FN393075.2_353524_354898, RM11-1A|CH408043.1_618510_619560, RM11-1A|CH408050.1_356682_358056, S1278B|CM000924.1_862147_863197, S1278B|CM000930.1_359919_361293, S288C|BK006937.2_197620_199546, S288C|BK006938.2_892874_893924, S288C|BK006943.2_358302_359676, SK1|CP020176.1_202656_204582, SK1|CP020177.1_869201_870251, SK1|CP020183.1_368663_370037, YJM1078|CP004…
GO:0005488	MF	p	binding	12807/39530	113171/312161	3.59581e-66	1	12807	0	EC1118|FN393058.1_127683_128669, EC1118|FN393058.1_142272_144135, EC1118|FN393058.1_149984_151289, EC1118|FN393058.1_151800_154722, EC1118|FN393058.1_38353_40339, EC1118|FN393060.2_333505_335365, EC1118|FN393060.2_450546_451922, EC1118|FN393060.2_670716_672303, EC1118|FN393060.2_672867_674217, EC1118|FN393060.2_772869_774273, EC1118|FN393062.1_1083_1608, EC1118|FN393062.1_113761_115075, EC1118|FN…
GO:0016740	MF	p	transferase activity	3350/39530	43183/312161	7.15421e-267	2	3350	0	EC1118|FN393058.1_149984_151289, EC1118|FN393058.1_151800_154722, EC1118|FN393060.2_186451_187654, EC1118|FN393063.1_385469_388619, EC1118|FN393063.1_639553_640942, EC1118|FN393063.1_755257_757393, EC1118|FN393063.1_823304_824483, EC1118|FN393067.1_61055_62539, EC1118|FN393068.1_26257_27171, EC1118|FN393068.1_31558_32367, EC1118|FN393068.1_98122_99226, EC1118|FN393070.1_811568_813173, EC1118|FN39…
GO:0016874	MF	p	ligase activity	341/39530	7736/312161	2.87993e-138	2	341	0	EC1118|FN393063.1_452963_453848, EC1118|FN394216.1_217952_219425, EC1118|FN394217.1_613114_614224, RM11-1A|CH408045.1_223145_224618, RM11-1A|CH408046.1_634573_635683, RM11-1A|CH408046.1_8039_9835, S1278B|CM000924.1_541678_542563, S1278B|CM000935.1_237313_238786, S1278B|CM000936.1_611208_612318, S288C|BK006938.2_561442_562327, S288C|BK006948.2_238618_240091, S288C|BK006949.2_642207_643317, SK1|CP0…
GO:0043167	MF	p	ion binding	8707/39530	84475/312161	3.71292e-133	2	8707	0	EC1118|FN393058.1_149984_151289, EC1118|FN393058.1_151800_154722, EC1118|FN393058.1_38353_40339, EC1118|FN393060.2_450546_451922, EC1118|FN393060.2_670716_672303, EC1118|FN393060.2_672867_674217, EC1118|FN393060.2_772869_774273, EC1118|FN393062.1_135982_136645, EC1118|FN393062.1_99166_100132, EC1118|FN393063.1_1096365_1098893, EC1118|FN393063.1_1312296_1314120, EC1118|FN393063.1_344358_345669, EC…
GO:0140096	MF	p	catalytic activity, acting on a protein	584/39530	7984/312161	6.97071e-55	2	584	0	EC1118|FN393070.1_9521_9746, EC1118|FN393070.1_960358_961138, EC1118|FN393074.1_299848_301609, EC1118|FN393074.1_408550_409043, EC1118|FN393075.2_453075_453357, EC1118|FN393082.1_686776_688189, RM11-1A|CH408044.1_1061689_1062184, RM11-1A|CH408044.1_90283_91063, RM11-1A|CH408046.1_4353_5951, RM11-1A|CH408050.1_456702_456984, RM11-1A|CH408055.1_111961_113722, RM11-1A|CH408055.1_4902_6513, S1278B|CM…
GO:0030234	MF	p	enzyme regulator activity	201/39530	3701/312161	2.8384e-49	2	201	0	EC1118|FN393063.1_763398_764448, EC1118|FN393075.2_353524_354898, RM11-1A|CH408043.1_618510_619560, RM11-1A|CH408050.1_356682_358056, S1278B|CM000924.1_862147_863197, S1278B|CM000930.1_359919_361293, S288C|BK006938.2_892874_893924, S288C|BK006943.2_358302_359676, SK1|CP020177.1_869201_870251, SK1|CP020183.1_368663_370037, YJM1078|CP004102.1_852166_853216, YJM1078|CP004108.1_346034_347408, YJM1083…
GO:0016787	MF	p	hydrolase activity	3983/39530	38238/312161	3.18971e-47	2	3983	0	EC1118|FN393058.1_144481_145306, EC1118|FN393060.2_400568_401969, EC1118|FN393060.2_450546_451922, EC1118|FN393063.1_1096365_1098893, EC1118|FN393063.1_1187686_1189816, EC1118|FN393063.1_126859_127966, EC1118|FN393063.1_859264_860554, EC1118|FN393064.1_42917_44675, EC1118|FN393067.1_180525_181872, EC1118|FN393067.1_426108_426642, EC1118|FN393068.1_221096_222749, EC1118|FN393068.1_41983_43384, EC1…
GO:0016853	MF	p	isomerase activity	305/39530	4105/312161	2.12406e-27	2	305	0	EC1118|FN393063.1_447242_447986, EC1118|FN393068.1_12371_14479, EC1118|FN393075.2_461516_462026, EC1118|FN393083.2_200673_201699, EC1118|FN394216.1_1079055_1080083, RM11-1A|CH408043.1_938828_939572, RM11-1A|CH408049.1_10721_11747, RM11-1A|CH408050.1_465146_465656, S1278B|CM000924.1_535958_536702, S1278B|CM000930.1_468373_468883, S288C|BK006938.2_555728_556472, S288C|BK006943.2_466523_467033, S288…
GO:0008565	MF	p	protein transporter activity	1/39530	301/312161	1.81227e-16	2	1	0	YJM1342|CP006082.1_408944_409768
GO:0005515	MF	p	protein binding	798/39530	7899/312161	1.09318e-12	2	798	0	EC1118|FN393063.1_118587_119256, EC1118|FN393067.1_257993_259253, EC1118|FN393070.1_619668_620265, EC1118|FN393071.1_25703_26390, EC1118|FN393077.1_419833_420637, EC1118|FN393080.1_448664_450362, EC1118|FN394216.1_652343_654241, EC1118|FN394217.1_74532_76659, RM11-1A|CH408043.1_1270419_1271088, RM11-1A|CH408044.1_431411_432008, RM11-1A|CH408045.1_656151_658050, RM11-1A|CH408046.1_89898_92025, RM1…
GO:0060090	MF	p	molecular adaptor activity	0/39530	100/312161	2.57402e-06	2	0	0
GO:0016772	MF	p	transferase activity, transferring phosphorus-containing groups	1488/39530	20180/312161	1.50377e-137	3	1488	0	EC1118|FN393058.1_149984_151289, EC1118|FN393058.1_151800_154722, EC1118|FN393063.1_385469_388619, EC1118|FN393063.1_755257_757393, EC1118|FN393067.1_61055_62539, EC1118|FN393068.1_98122_99226, EC1118|FN393072.1_158626_160093, EC1118|FN393075.2_451243_452776, EC1118|FN393075.2_510370_511960, EC1118|FN393077.1_429289_429895, EC1118|FN393077.1_477923_478769, EC1118|FN393077.1_59132_61112, EC1118|FN…
GO:0016757	MF	p	transferase activity, transferring glycosyl groups	196/39530	5243/312161	1.21544e-112	3	196	0	EC1118|FN393063.1_823304_824483, EC1118|FN393075.2_455379_456588, RM11-1A|CH408043.1_558464_559643, RM11-1A|CH408050.1_459006_460215, S1278B|CM000924.1_921703_922882, S1278B|CM000930.1_462231_463440, S1278B|CM000935.1_715279_716178, S288C|BK006938.2_952799_953978, S288C|BK006943.2_460381_461590, SK1|CP020177.1_928792_929971, SK1|CP020183.1_471582_472791, YJM1078|CP004102.1_912226_913405, YJM1078|…
GO:0016741	MF	p	transferase activity, transferring one-carbon groups	221/39530	4321/312161	4.95681e-63	3	221	0	EC1118|FN393068.1_31558_32367, EC1118|FN394217.1_7374_7689, RM11-1A|CH408046.1_25395_25710, RM11-1A|CH408047.1_895558_896535, S1278B|CM000933.1_923015_923330, S1278B|CM000936.1_6410_7385, S288C|BK006946.2_917581_917896, S288C|BK006949.2_25086_26061, SK1|CP020186.1_889825_890800, SK1|CP020189.1_27963_28278, YJM1078|CP004111.1_893317_894294, YJM1078|CP004114.1_18745_19060, YJM1083|CP006153.1_33819_…
GO:0008233	MF	p	peptidase activity	584/39530	7984/312161	6.97071e-55	3	584	0	EC1118|FN393070.1_9521_9746, EC1118|FN393070.1_960358_961138, EC1118|FN393074.1_299848_301609, EC1118|FN393074.1_408550_409043, EC1118|FN393075.2_453075_453357, EC1118|FN393082.1_686776_688189, RM11-1A|CH408044.1_1061689_1062184, RM11-1A|CH408044.1_90283_91063, RM11-1A|CH408046.1_4353_5951, RM11-1A|CH408050.1_456702_456984, RM11-1A|CH408055.1_111961_113722, RM11-1A|CH408055.1_4902_6513, S1278B|CM…
GO:0019899	MF	p	enzyme binding	199/39530	3502/312161	3.14024e-43	3	199	0	EC1118|FN393067.1_257993_259253, EC1118|FN393071.1_25703_26390, RM11-1A|CH408052.1_264968_266228, RM11-1A|CH408053.1_236376_237063, S1278B|CM000925.1_287579_288839, S1278B|CM000928.1_246698_247385, S288C|BK006934.2_237003_237690, S288C|BK006937.2_197620_199546, S288C|BK006939.2_272623_273883, SK1|CP020176.1_202656_204582, SK1|CP020178.1_292064_293324, SK1|CP020181.1_229755_230442, YJM1078|CP00410…
GO:0008134	MF	p	transcription factor binding	0/39530	300/312161	4.48387e-18	3	0	0
GO:0008092	MF	p	cytoskeletal protein binding	197/39530	2199/312161	5.0622e-08	3	197	0	EC1118|FN393077.1_419833_420637, EC1118|FN394216.1_652343_654241, RM11-1A|CH408045.1_656151_658050, RM11-1A|CH408051.1_434576_435380, S1278B|CM000931.1_434871_435675, S1278B|CM000935.1_668774_670673, S288C|BK006944.2_429301_430105, S288C|BK006948.2_675938_677837, SK1|CP020184.1_441049_441853, SK1|CP020188.1_652467_654366, YJM1078|CP004109.1_427533_428337, YJM1078|CP004113.1_656122_658021, YJM1083…
GO:0030674	MF	p	protein binding, bridging	0/39530	100/312161	2.57402e-06	3	0	0
GO:0051020	MF	p	GTPase binding	2/39530	1402/312161	7.2026e-79	4	2	0	S288C|BK006937.2_197620_199546, SK1|CP020176.1_202656_204582
GO:0016779	MF	p	nucleotidyltransferase activity	299/39530	5499/312161	1.22339e-72	4	299	0	EC1118|FN393063.1_755257_757393, EC1118|FN393075.2_451243_452776, EC1118|FN393077.1_477923_478769, RM11-1A|CH408043.1_625572_627708, RM11-1A|CH408050.1_454870_456403, RM11-1A|CH408051.1_498652_499498, S1278B|CM000924.1_853998_856134, S1278B|CM000930.1_458087_459620, S1278B|CM000931.1_493316_494162, S288C|BK006938.2_884726_886862, S288C|BK006943.2_456238_457771, S288C|BK006944.2_487769_488615, SK1…
GO:0016301	MF	p	kinase activity	1189/39530	14681/312161	1.28939e-72	4	1189	0	EC1118|FN393058.1_149984_151289, EC1118|FN393058.1_151800_154722, EC1118|FN393063.1_385469_388619, EC1118|FN393067.1_61055_62539, EC1118|FN393068.1_98122_99226, EC1118|FN393072.1_158626_160093, EC1118|FN393075.2_510370_511960, EC1118|FN393077.1_429289_429895, EC1118|FN393077.1_59132_61112, EC1118|FN394217.1_142292_143774, EC1118|FN394217.1_169405_170647, EC1118|FN394217.1_471646_473137, RM11-1A|C…
GO:0008168	MF	p	methyltransferase activity	221/39530	4321/312161	4.95681e-63	4	221	0	EC1118|FN393068.1_31558_32367, EC1118|FN394217.1_7374_7689, RM11-1A|CH408046.1_25395_25710, RM11-1A|CH408047.1_895558_896535, S1278B|CM000933.1_923015_923330, S1278B|CM000936.1_6410_7385, S288C|BK006946.2_917581_917896, S288C|BK006949.2_25086_26061, SK1|CP020186.1_889825_890800, SK1|CP020189.1_27963_28278, YJM1078|CP004111.1_893317_894294, YJM1078|CP004114.1_18745_19060, YJM1083|CP006153.1_33819_…
GO:0003723	MF	p	RNA binding	1146/39530	10340/312161	6.38744e-07	4	1146	0	EC1118|FN393058.1_127683_128669, EC1118|FN393062.1_113761_115075, EC1118|FN393063.1_851976_853290, EC1118|FN393067.1_456940_457702, EC1118|FN393071.1_263672_264986, EC1118|FN393071.1_299254_300308, EC1118|FN393073.1_7775_9044, EC1118|FN393076.1_159450_160218, EC1118|FN393078.1_448722_449620, EC1118|FN393080.1_203256_203721, EC1118|FN393082.1_302991_304161, EC1118|FN393086.1_167165_167489, EC1118|…
GO:0005085	MF	p	guanyl-nucleotide exchange factor activity	2/39530	1402/312161	7.2026e-79	5	2	0	S288C|BK006937.2_197620_199546, SK1|CP020176.1_202656_204582
GO:0019843	MF	p	rRNA binding	1/39530	701/312161	1.08454e-39	5	1	0	YJM1443|CP005570.1_473603_473947
GO:0003729	MF	p	mRNA binding	0/39530	100/312161	2.57402e-06	5	0	0
GO:0004386	MF	p	helicase activity	0/39530	1900/312161	1.85692e-112	7	0	0
GO:0016887	MF	p	ATPase activity	591/39530	5490/312161	1.41104e-05	7	591	0.004	EC1118|FN393077.1_33380_37250, EC1118|FN393077.1_642218_645872, EC1118|FN393077.1_645974_646892, EC1118|FN393083.2_195605_199604, EC1118|FN393083.2_36764_39895, EC1118|FN394216.1_1045428_1048605, EC1118|FN394216.1_1083502_1084592, EC1118|FN394216.1_1084770_1085618, EC1118|FN394217.1_416816_421349, RM11-1A|CH408046.1_432221_436754, RM11-1A|CH408049.1_13319_16835, RM11-1A|CH408051.1_47788_51658, S1…
GO:0003674	MF	p	molecular_function	32203/39530	255464/312161	0.0401635	0	32203	0.994	EC1118|FN393058.1_127683_128669, EC1118|FN393058.1_140521_141799, EC1118|FN393058.1_142272_144135, EC1118|FN393058.1_144481_145306, EC1118|FN393058.1_146330_148457, EC1118|FN393058.1_149984_151289, EC1118|FN393058.1_151800_154722, EC1118|FN393058.1_38353_40339, EC1118|FN393060.2_186451_187654, EC1118|FN393060.2_272677_273763, EC1118|FN393060.2_306240_306683, EC1118|FN393060.2_333505_335365, EC111…
GO:0016798	MF	p	hydrolase activity, acting on glycosyl bonds	307/39530	2707/312161	0.0392667	3	307	0.994	EC1118|FN393070.1_839399_840905, EC1118|FN393074.1_159690_161337, EC1118|FN393076.1_180096_181179, RM11-1A|CH408044.1_210680_212156, RM11-1A|CH408050.1_709524_710607, RM11-1A|CH408055.1_250240_251887, S1278B|CM000927.1_857932_859438, S1278B|CM000929.1_161238_162885, S1278B|CM000930.1_724311_725394, S288C|BK006941.2_876671_878192, S288C|BK006942.2_178003_179650, S288C|BK006943.2_722814_723897, SK1…

## Sheet: C. albicans core
# GO	NS	enrichment	name	ratio_in_study	ratio_in_pop	p_uncorrected	depth	study_count	p_fdr	study_items
GO:0071840	BP	e	cellular component organization or biogenesis	1530/98125	1539/105694	2.33821e-37	1	1530	0	12C|AJIQ01000002.1_172278_172893, 12C|AJIQ01000002.1_547987_548812, 12C|AJIQ01000002.1_609351_611136, 12C|AJIQ01000002.1_981120_982515, 12C|AJIQ01000003.1_591580_592969, 12C|AJIQ01000004.1_58547_58925, 12C|AJIQ01000005.1_1078316_1083509, 12C|AJIQ01000005.1_1275944_1276241, 12C|AJIQ01000005.1_1338270_1338762, 12C|AJIQ01000005.1_21965_25478, 12C|AJIQ01000005.1_778522_779110, 12C|AJIQ01000007.1_1501…
GO:0050896	BP	e	response to stimulus	2244/98125	2337/105694	9.23752e-11	1	2244	0	12C|AJIQ01000002.1_55168_56314, 12C|AJIQ01000003.1_190757_191771, 12C|AJIQ01000003.1_448917_450405, 12C|AJIQ01000003.1_546912_547119, 12C|AJIQ01000003.1_570554_571067, 12C|AJIQ01000004.1_99122_100082, 12C|AJIQ01000005.1_1133998_1137640, 12C|AJIQ01000005.1_1430385_1432221, 12C|AJIQ01000005.1_353044_353374, 12C|AJIQ01000005.1_57334_58396, 12C|AJIQ01000005.1_825655_828088, 12C|AJIQ01000007.1_150147_…
GO:0016043	BP	e	cellular component organization	1190/98125	1199/105694	4.80771e-27	2	1190	0	12C|AJIQ01000002.1_547987_548812, 12C|AJIQ01000002.1_609351_611136, 12C|AJIQ01000002.1_981120_982515, 12C|AJIQ01000003.1_591580_592969, 12C|AJIQ01000004.1_58547_58925, 12C|AJIQ01000005.1_1078316_1083509, 12C|AJIQ01000005.1_1275944_1276241, 12C|AJIQ01000005.1_1338270_1338762, 12C|AJIQ01000005.1_21965_25478, 12C|AJIQ01000007.1_150147_150603, 12C|AJIQ01000017.1_85969_89677, 12C|AJIQ01000020.1_338352…
GO:0044085	BP	e	cellular component biogenesis	340/98125	340/105694	2.14718e-11	2	340	0	12C|AJIQ01000002.1_172278_172893, 12C|AJIQ01000005.1_778522_779110, 12C|AJIQ01000011.1_10705_12466, 12C|AJIQ01000016.1_191709_195336, 12C|AJIQ01000024.1_622142_622907, 12C|AJIQ01000027.1_227123_227897, 12C|AJIQ01000033.1_7012_7702, 12C|AJIQ01000044.1_54254_55997, 12C|AJIQ01000046.1_118431_118608, 12C|AJIQ01000046.1_198669_201195, 19F|AJIV01000001.1_172438_173053, 19F|AJIV01000007.1_846778_847366,…
GO:0007049	BP	e	cell cycle	510/98125	515/105694	4.68864e-11	2	510	0	12C|AJIQ01000002.1_458422_460420, 12C|AJIQ01000002.1_665866_667219, 12C|AJIQ01000002.1_915048_916323, 12C|AJIQ01000007.1_406865_408338, 12C|AJIQ01000008.1_580527_580902, 12C|AJIQ01000008.1_759512_760460, 12C|AJIQ01000011.1_122631_123573, 12C|AJIQ01000027.1_92982_93495, 12C|AJIQ01000028.1_155578_156640, 12C|AJIQ01000028.1_210013_210457, 12C|AJIQ01000028.1_286412_287819, 12C|AJIQ01000028.1_607673_6…
GO:0006950	BP	e	response to stress	2210/98125	2303/105694	3.39519e-10	2	2210	0	12C|AJIQ01000002.1_55168_56314, 12C|AJIQ01000003.1_190757_191771, 12C|AJIQ01000003.1_448917_450405, 12C|AJIQ01000003.1_546912_547119, 12C|AJIQ01000003.1_570554_571067, 12C|AJIQ01000004.1_99122_100082, 12C|AJIQ01000005.1_1133998_1137640, 12C|AJIQ01000005.1_1430385_1432221, 12C|AJIQ01000005.1_353044_353374, 12C|AJIQ01000005.1_57334_58396, 12C|AJIQ01000005.1_825655_828088, 12C|AJIQ01000007.1_342581_…
GO:0044237	BP	e	cellular metabolic process	17437/98125	18594/105694	2.88976e-08	2	17437	0	12C|AJIQ01000002.1_1033553_1036208, 12C|AJIQ01000002.1_1043088_1043457, 12C|AJIQ01000002.1_1056871_1059133, 12C|AJIQ01000002.1_185034_186993, 12C|AJIQ01000002.1_192538_192805, 12C|AJIQ01000002.1_196122_197211, 12C|AJIQ01000002.1_197533_198001, 12C|AJIQ01000002.1_198852_199869, 12C|AJIQ01000002.1_236360_238280, 12C|AJIQ01000002.1_262989_263627, 12C|AJIQ01000002.1_263937_265590, 12C|AJIQ01000002.1_…
GO:0006996	BP	e	organelle organization	1190/98125	1199/105694	4.80771e-27	3	1190	0	12C|AJIQ01000002.1_547987_548812, 12C|AJIQ01000002.1_609351_611136, 12C|AJIQ01000002.1_981120_982515, 12C|AJIQ01000003.1_591580_592969, 12C|AJIQ01000004.1_58547_58925, 12C|AJIQ01000005.1_1078316_1083509, 12C|AJIQ01000005.1_1275944_1276241, 12C|AJIQ01000005.1_1338270_1338762, 12C|AJIQ01000005.1_21965_25478, 12C|AJIQ01000007.1_150147_150603, 12C|AJIQ01000017.1_85969_89677, 12C|AJIQ01000020.1_338352…
GO:0046483	BP	e	heterocycle metabolic process	8704/98125	9186/105694	9.87336e-15	3	8704	0	12C|AJIQ01000002.1_196122_197211, 12C|AJIQ01000002.1_236360_238280, 12C|AJIQ01000002.1_263937_265590, 12C|AJIQ01000002.1_299969_301835, 12C|AJIQ01000002.1_311319_311838, 12C|AJIQ01000002.1_313057_316759, 12C|AJIQ01000002.1_377060_377969, 12C|AJIQ01000002.1_407003_409184, 12C|AJIQ01000002.1_559093_560581, 12C|AJIQ01000002.1_606518_607883, 12C|AJIQ01000002.1_790657_791599, 12C|AJIQ01000002.1_869059…
GO:1901360	BP	e	organic cyclic compound metabolic process	8704/98125	9186/105694	9.87336e-15	3	8704	0	12C|AJIQ01000002.1_196122_197211, 12C|AJIQ01000002.1_236360_238280, 12C|AJIQ01000002.1_263937_265590, 12C|AJIQ01000002.1_299969_301835, 12C|AJIQ01000002.1_311319_311838, 12C|AJIQ01000002.1_313057_316759, 12C|AJIQ01000002.1_377060_377969, 12C|AJIQ01000002.1_407003_409184, 12C|AJIQ01000002.1_559093_560581, 12C|AJIQ01000002.1_606518_607883, 12C|AJIQ01000002.1_790657_791599, 12C|AJIQ01000002.1_869059…
GO:0006725	BP	e	cellular aromatic compound metabolic process	8704/98125	9186/105694	9.87336e-15	3	8704	0	12C|AJIQ01000002.1_196122_197211, 12C|AJIQ01000002.1_236360_238280, 12C|AJIQ01000002.1_263937_265590, 12C|AJIQ01000002.1_299969_301835, 12C|AJIQ01000002.1_311319_311838, 12C|AJIQ01000002.1_313057_316759, 12C|AJIQ01000002.1_377060_377969, 12C|AJIQ01000002.1_407003_409184, 12C|AJIQ01000002.1_559093_560581, 12C|AJIQ01000002.1_606518_607883, 12C|AJIQ01000002.1_790657_791599, 12C|AJIQ01000002.1_869059…
GO:0006091	BP	e	generation of precursor metabolites and energy	442/98125	443/105694	3.51179e-13	3	442	0	12C|AJIQ01000002.1_197533_198001, 12C|AJIQ01000005.1_163465_163687, 12C|AJIQ01000005.1_87569_88889, 12C|AJIQ01000008.1_627035_628547, 12C|AJIQ01000024.1_623322_623517, 12C|AJIQ01000027.1_299491_304072, 12C|AJIQ01000030.1_320434_323395, 12C|AJIQ01000031.1_130449_131700, 12C|AJIQ01000033.1_152654_153035, 12C|AJIQ01000036.1_298832_301670, 12C|AJIQ01000040.1_173223_175206, 12C|AJIQ01000040.1_388070_3…
GO:0022613	BP	e	ribonucleoprotein complex biogenesis	340/98125	340/105694	2.14718e-11	3	340	0	12C|AJIQ01000002.1_172278_172893, 12C|AJIQ01000005.1_778522_779110, 12C|AJIQ01000011.1_10705_12466, 12C|AJIQ01000016.1_191709_195336, 12C|AJIQ01000024.1_622142_622907, 12C|AJIQ01000027.1_227123_227897, 12C|AJIQ01000033.1_7012_7702, 12C|AJIQ01000044.1_54254_55997, 12C|AJIQ01000046.1_118431_118608, 12C|AJIQ01000046.1_198669_201195, 19F|AJIV01000001.1_172438_173053, 19F|AJIV01000007.1_846778_847366,…
GO:0006139	BP	e	nucleobase-containing compound metabolic process	8704/98125	9186/105694	9.87336e-15	4	8704	0	12C|AJIQ01000002.1_196122_197211, 12C|AJIQ01000002.1_236360_238280, 12C|AJIQ01000002.1_263937_265590, 12C|AJIQ01000002.1_299969_301835, 12C|AJIQ01000002.1_311319_311838, 12C|AJIQ01000002.1_313057_316759, 12C|AJIQ01000002.1_377060_377969, 12C|AJIQ01000002.1_407003_409184, 12C|AJIQ01000002.1_559093_560581, 12C|AJIQ01000002.1_606518_607883, 12C|AJIQ01000002.1_790657_791599, 12C|AJIQ01000002.1_869059…
GO:0042254	BP	e	ribosome biogenesis	340/98125	340/105694	2.14718e-11	4	340	0	12C|AJIQ01000002.1_172278_172893, 12C|AJIQ01000005.1_778522_779110, 12C|AJIQ01000011.1_10705_12466, 12C|AJIQ01000016.1_191709_195336, 12C|AJIQ01000024.1_622142_622907, 12C|AJIQ01000027.1_227123_227897, 12C|AJIQ01000033.1_7012_7702, 12C|AJIQ01000044.1_54254_55997, 12C|AJIQ01000046.1_118431_118608, 12C|AJIQ01000046.1_198669_201195, 19F|AJIV01000001.1_172438_173053, 19F|AJIV01000007.1_846778_847366,…
GO:0007010	BP	e	cytoskeleton organization	340/98125	343/105694	4.68443e-08	4	340	0	12C|AJIQ01000004.1_58547_58925, 12C|AJIQ01000005.1_1078316_1083509, 12C|AJIQ01000005.1_1275944_1276241, 12C|AJIQ01000021.1_202286_205004, 12C|AJIQ01000024.1_407084_407957, 12C|AJIQ01000040.1_266346_267186, 12C|AJIQ01000040.1_424801_427156, 12C|AJIQ01000040.1_7775_12230, 12C|AJIQ01000044.1_69648_71283, 12C|AJIQ01000045.1_89624_92237, 19F|AJIV01000007.1_1138710_1143903, 19F|AJIV01000007.1_1337850_1…
GO:0090304	BP	e	nucleic acid metabolic process	8704/98125	9186/105694	9.87336e-15	5	8704	0	12C|AJIQ01000002.1_196122_197211, 12C|AJIQ01000002.1_236360_238280, 12C|AJIQ01000002.1_263937_265590, 12C|AJIQ01000002.1_299969_301835, 12C|AJIQ01000002.1_311319_311838, 12C|AJIQ01000002.1_313057_316759, 12C|AJIQ01000002.1_377060_377969, 12C|AJIQ01000002.1_407003_409184, 12C|AJIQ01000002.1_559093_560581, 12C|AJIQ01000002.1_606518_607883, 12C|AJIQ01000002.1_790657_791599, 12C|AJIQ01000002.1_869059…
GO:0006259	BP	e	DNA metabolic process	2722/98125	2853/105694	1.31054e-08	6	2722	0	12C|AJIQ01000002.1_196122_197211, 12C|AJIQ01000003.1_190757_191771, 12C|AJIQ01000003.1_195149_196361, 12C|AJIQ01000003.1_542305_544099, 12C|AJIQ01000003.1_546912_547119, 12C|AJIQ01000003.1_608937_610929, 12C|AJIQ01000004.1_99122_100082, 12C|AJIQ01000005.1_1133998_1137640, 12C|AJIQ01000005.1_1430385_1432221, 12C|AJIQ01000005.1_353044_353374, 12C|AJIQ01000005.1_57334_58396, 12C|AJIQ01000005.1_82565…
GO:0009987	BP	e	cellular process	21560/98125	23054/105694	4.98536e-06	1	21560	0.002	12C|AJIQ01000002.1_1033553_1036208, 12C|AJIQ01000002.1_1043088_1043457, 12C|AJIQ01000002.1_1056871_1059133, 12C|AJIQ01000002.1_169913_172061, 12C|AJIQ01000002.1_185034_186993, 12C|AJIQ01000002.1_192538_192805, 12C|AJIQ01000002.1_196122_197211, 12C|AJIQ01000002.1_197533_198001, 12C|AJIQ01000002.1_198852_199869, 12C|AJIQ01000002.1_236360_238280, 12C|AJIQ01000002.1_251541_252522, 12C|AJIQ01000002.1_…
GO:0034641	BP	e	cellular nitrogen compound metabolic process	11594/98125	12370/105694	3.77541e-05	3	11594	0.002	12C|AJIQ01000002.1_1043088_1043457, 12C|AJIQ01000002.1_192538_192805, 12C|AJIQ01000002.1_196122_197211, 12C|AJIQ01000002.1_236360_238280, 12C|AJIQ01000002.1_262989_263627, 12C|AJIQ01000002.1_263937_265590, 12C|AJIQ01000002.1_27794_28394, 12C|AJIQ01000002.1_283001_283748, 12C|AJIQ01000002.1_299969_301835, 12C|AJIQ01000002.1_311319_311838, 12C|AJIQ01000002.1_312294_312822, 12C|AJIQ01000002.1_313057…
GO:0006807	BP	e	nitrogen compound metabolic process	17097/98125	18287/105694	0.000144155	2	17097	0.004	12C|AJIQ01000002.1_1033553_1036208, 12C|AJIQ01000002.1_1043088_1043457, 12C|AJIQ01000002.1_1056871_1059133, 12C|AJIQ01000002.1_185034_186993, 12C|AJIQ01000002.1_192538_192805, 12C|AJIQ01000002.1_196122_197211, 12C|AJIQ01000002.1_198852_199869, 12C|AJIQ01000002.1_236360_238280, 12C|AJIQ01000002.1_262989_263627, 12C|AJIQ01000002.1_263937_265590, 12C|AJIQ01000002.1_27794_28394, 12C|AJIQ01000002.1_28…
GO:0043170	BP	e	macromolecule metabolic process	17097/98125	18287/105694	0.000144155	3	17097	0.004	12C|AJIQ01000002.1_1033553_1036208, 12C|AJIQ01000002.1_1043088_1043457, 12C|AJIQ01000002.1_1056871_1059133, 12C|AJIQ01000002.1_185034_186993, 12C|AJIQ01000002.1_192538_192805, 12C|AJIQ01000002.1_196122_197211, 12C|AJIQ01000002.1_198852_199869, 12C|AJIQ01000002.1_236360_238280, 12C|AJIQ01000002.1_262989_263627, 12C|AJIQ01000002.1_263937_265590, 12C|AJIQ01000002.1_27794_28394, 12C|AJIQ01000002.1_28…
GO:0016070	BP	e	RNA metabolic process	6016/98125	6401/105694	0.000192898	6	6016	0.004	12C|AJIQ01000002.1_236360_238280, 12C|AJIQ01000002.1_263937_265590, 12C|AJIQ01000002.1_299969_301835, 12C|AJIQ01000002.1_311319_311838, 12C|AJIQ01000002.1_313057_316759, 12C|AJIQ01000002.1_377060_377969, 12C|AJIQ01000002.1_407003_409184, 12C|AJIQ01000002.1_559093_560581, 12C|AJIQ01000002.1_606518_607883, 12C|AJIQ01000002.1_790657_791599, 12C|AJIQ01000002.1_869059_871153, 12C|AJIQ01000002.1_902792…
GO:0008152	BP	e	metabolic process	22326/98125	23912/105694	0.000292851	1	22326	0.008	12C|AJIQ01000002.1_1030798_1031956, 12C|AJIQ01000002.1_1033553_1036208, 12C|AJIQ01000002.1_1043088_1043457, 12C|AJIQ01000002.1_1056871_1059133, 12C|AJIQ01000002.1_12555_13281, 12C|AJIQ01000002.1_148903_149779, 12C|AJIQ01000002.1_163718_165836, 12C|AJIQ01000002.1_185034_186993, 12C|AJIQ01000002.1_192538_192805, 12C|AJIQ01000002.1_196122_197211, 12C|AJIQ01000002.1_197533_198001, 12C|AJIQ01000002.1_…
GO:0071704	BP	e	organic substance metabolic process	21850/98125	23403/105694	0.000386982	2	21850	0.014	12C|AJIQ01000002.1_1030798_1031956, 12C|AJIQ01000002.1_1033553_1036208, 12C|AJIQ01000002.1_1043088_1043457, 12C|AJIQ01000002.1_1056871_1059133, 12C|AJIQ01000002.1_12555_13281, 12C|AJIQ01000002.1_148903_149779, 12C|AJIQ01000002.1_163718_165836, 12C|AJIQ01000002.1_185034_186993, 12C|AJIQ01000002.1_192538_192805, 12C|AJIQ01000002.1_196122_197211, 12C|AJIQ01000002.1_198852_199869, 12C|AJIQ01000002.1_…
GO:0044238	BP	e	primary metabolic process	21850/98125	23403/105694	0.000386982	2	21850	0.014	12C|AJIQ01000002.1_1030798_1031956, 12C|AJIQ01000002.1_1033553_1036208, 12C|AJIQ01000002.1_1043088_1043457, 12C|AJIQ01000002.1_1056871_1059133, 12C|AJIQ01000002.1_12555_13281, 12C|AJIQ01000002.1_148903_149779, 12C|AJIQ01000002.1_163718_165836, 12C|AJIQ01000002.1_185034_186993, 12C|AJIQ01000002.1_192538_192805, 12C|AJIQ01000002.1_196122_197211, 12C|AJIQ01000002.1_198852_199869, 12C|AJIQ01000002.1_…
GO:0043412	BP	e	macromolecule modification	5469/98125	5849/105694	0.0418772	4	5469	0.906	12C|AJIQ01000002.1_1033553_1036208, 12C|AJIQ01000002.1_1056871_1059133, 12C|AJIQ01000002.1_185034_186993, 12C|AJIQ01000002.1_198852_199869, 12C|AJIQ01000002.1_435316_437107, 12C|AJIQ01000002.1_654274_655135, 12C|AJIQ01000002.1_724415_725822, 12C|AJIQ01000002.1_742962_743787, 12C|AJIQ01000002.1_852739_854179, 12C|AJIQ01000002.1_879020_880133, 12C|AJIQ01000002.1_923242_924424, 12C|AJIQ01000002.1_97…
GO:0036211	BP	e	protein modification process	5469/98125	5849/105694	0.0418772	5	5469	0.906	12C|AJIQ01000002.1_1033553_1036208, 12C|AJIQ01000002.1_1056871_1059133, 12C|AJIQ01000002.1_185034_186993, 12C|AJIQ01000002.1_198852_199869, 12C|AJIQ01000002.1_435316_437107, 12C|AJIQ01000002.1_654274_655135, 12C|AJIQ01000002.1_724415_725822, 12C|AJIQ01000002.1_742962_743787, 12C|AJIQ01000002.1_852739_854179, 12C|AJIQ01000002.1_879020_880133, 12C|AJIQ01000002.1_923242_924424, 12C|AJIQ01000002.1_97…
GO:0006464	BP	e	cellular protein modification process	5469/98125	5849/105694	0.0418772	6	5469	0.906	12C|AJIQ01000002.1_1033553_1036208, 12C|AJIQ01000002.1_1056871_1059133, 12C|AJIQ01000002.1_185034_186993, 12C|AJIQ01000002.1_198852_199869, 12C|AJIQ01000002.1_435316_437107, 12C|AJIQ01000002.1_654274_655135, 12C|AJIQ01000002.1_724415_725822, 12C|AJIQ01000002.1_742962_743787, 12C|AJIQ01000002.1_852739_854179, 12C|AJIQ01000002.1_879020_880133, 12C|AJIQ01000002.1_923242_924424, 12C|AJIQ01000002.1_97…
GO:0005694	CC	e	chromosome	374/98125	374/105694	1.26738e-12	5	374	0	12C|AJIQ01000002.1_547987_548812, 12C|AJIQ01000004.1_84268_85324, 12C|AJIQ01000005.1_21965_25478, 12C|AJIQ01000010.1_25662_26589, 12C|AJIQ01000011.1_223021_225553, 12C|AJIQ01000017.1_85969_89677, 12C|AJIQ01000020.1_224946_227034, 12C|AJIQ01000028.1_46279_50383, 12C|AJIQ01000031.1_184902_187242, 12C|AJIQ01000042.1_367486_371206, 12C|AJIQ01000049.1_341135_342827, 19F|AJIV01000003.1_80881_81706, 19F…
GO:0005739	CC	e	mitochondrion	408/98125	410/105694	6.55889e-11	5	408	0	12C|AJIQ01000002.1_943951_944200, 12C|AJIQ01000003.1_75539_75923, 12C|AJIQ01000003.1_76653_76983, 12C|AJIQ01000005.1_163465_163687, 12C|AJIQ01000005.1_921224_921920, 12C|AJIQ01000008.1_1072015_1072648, 12C|AJIQ01000024.1_447186_447939, 12C|AJIQ01000028.1_259308_260100, 12C|AJIQ01000034.1_93214_93463, 12C|AJIQ01000036.1_176766_177723, 12C|AJIQ01000039.1_67759_68275, 12C|AJIQ01000049.1_294493_29481…
GO:0044422	CC	e	organelle part	238/98125	241/105694	4.42899e-05	1	238	0.002	12C|AJIQ01000002.1_825749_826268, 12C|AJIQ01000007.1_291144_291615, 12C|AJIQ01000011.1_10705_12466, 12C|AJIQ01000024.1_623322_623517, 12C|AJIQ01000030.1_429732_430224, 12C|AJIQ01000040.1_424801_427156, 12C|AJIQ01000045.1_89624_92237, 19F|AJIV01000003.1_358512_359031, 19F|AJIV01000008.1_287738_288209, 19F|AJIV01000014.1_182175_183936, 19F|AJIV01000027.1_607438_607633, 19F|AJIV01000033.1_493284_493…
GO:0044446	CC	e	intracellular organelle part	238/98125	241/105694	4.42899e-05	3	238	0.002	12C|AJIQ01000002.1_825749_826268, 12C|AJIQ01000007.1_291144_291615, 12C|AJIQ01000011.1_10705_12466, 12C|AJIQ01000024.1_623322_623517, 12C|AJIQ01000030.1_429732_430224, 12C|AJIQ01000040.1_424801_427156, 12C|AJIQ01000045.1_89624_92237, 19F|AJIV01000003.1_358512_359031, 19F|AJIV01000008.1_287738_288209, 19F|AJIV01000014.1_182175_183936, 19F|AJIV01000027.1_607438_607633, 19F|AJIV01000033.1_493284_493…
GO:0042579	CC	e	microbody	204/98125	205/105694	8.10379e-06	5	204	0.002	12C|AJIQ01000016.1_414888_417060, 12C|AJIQ01000016.1_419164_421291, 12C|AJIQ01000033.1_193744_195733, 12C|AJIQ01000037.1_25731_29004, 12C|AJIQ01000046.1_220515_221511, 12C|AJIQ01000049.1_7272_8385, 19F|AJIV01000019.1_189777_191949, 19F|AJIV01000019.1_194053_196180, 19F|AJIV01000035.1_753953_755942, 19F|AJIV01000042.1_250931_254204, 19F|AJIV01000056.1_621004_622000, 19F|AJIV01000060.1_7299_8412, 3…
GO:0005856	CC	e	cytoskeleton	136/98125	136/105694	7.6347e-05	5	136	0.002	12C|AJIQ01000003.1_253975_255013, 12C|AJIQ01000031.1_219909_220455, 12C|AJIQ01000040.1_225533_226049, 12C|AJIQ01000045.1_255898_256372, 19F|AJIV01000005.1_247464_248502, 19F|AJIV01000035.1_217169_217715, 19F|AJIV01000049.1_220174_220690, 19F|AJIV01000056.1_334311_334785, 3153A|AVAY01000010.1_25229_26267, 3153A|KE651060.1_227462_228008, 3153A|KE651071.1_217985_218501, 3153A|KE651075.1_4093_4567, A…
GO:0005777	CC	e	peroxisome	204/98125	205/105694	8.10379e-06	6	204	0.002	12C|AJIQ01000016.1_414888_417060, 12C|AJIQ01000016.1_419164_421291, 12C|AJIQ01000033.1_193744_195733, 12C|AJIQ01000037.1_25731_29004, 12C|AJIQ01000046.1_220515_221511, 12C|AJIQ01000049.1_7272_8385, 19F|AJIV01000019.1_189777_191949, 19F|AJIV01000019.1_194053_196180, 19F|AJIV01000035.1_753953_755942, 19F|AJIV01000042.1_250931_254204, 19F|AJIV01000056.1_621004_622000, 19F|AJIV01000060.1_7299_8412, 3…
GO:0044430	CC	e	cytoskeletal part	68/98125	68/105694	0.0150321	4	68	0.584	12C|AJIQ01000040.1_424801_427156, 12C|AJIQ01000045.1_89624_92237, 19F|AJIV01000049.1_420648_423003, 19F|AJIV01000056.1_209293_211906, 3153A|KE651071.1_416706_419061, 3153A|KE651074.1_91227_93840, A123|KE650805.1_426414_428769, A123|KE650812.1_451452_454065, A155|KE651119.1_419678_422033, A155|KE651120.1_93226_95839, A203|KE650869.1_423795_426150, A203|KE650870.1_101484_104097, A20|KE651026.1_2088…
GO:0005815	CC	e	microtubule organizing center	68/98125	68/105694	0.0150321	5	68	0.584	12C|AJIQ01000040.1_424801_427156, 12C|AJIQ01000045.1_89624_92237, 19F|AJIV01000049.1_420648_423003, 19F|AJIV01000056.1_209293_211906, 3153A|KE651071.1_416706_419061, 3153A|KE651074.1_91227_93840, A123|KE650805.1_426414_428769, A123|KE650812.1_451452_454065, A155|KE651119.1_419678_422033, A155|KE651120.1_93226_95839, A203|KE650869.1_423795_426150, A203|KE650870.1_101484_104097, A20|KE651026.1_2088…
GO:0031975	CC	e	envelope	136/98125	139/105694	0.0194226	2	136	0.656	12C|AJIQ01000002.1_825749_826268, 12C|AJIQ01000007.1_291144_291615, 12C|AJIQ01000024.1_623322_623517, 12C|AJIQ01000030.1_429732_430224, 19F|AJIV01000003.1_358512_359031, 19F|AJIV01000008.1_287738_288209, 19F|AJIV01000027.1_607438_607633, 19F|AJIV01000033.1_493284_493776, 3153A|KE651039.1_293845_294316, 3153A|KE651043.1_367680_368187, 3153A|KE651055.1_498489_498684, 3153A|KE651059.1_61099_61591, A…
GO:0031967	CC	e	organelle envelope	136/98125	139/105694	0.0194226	4	136	0.656	12C|AJIQ01000002.1_825749_826268, 12C|AJIQ01000007.1_291144_291615, 12C|AJIQ01000024.1_623322_623517, 12C|AJIQ01000030.1_429732_430224, 19F|AJIV01000003.1_358512_359031, 19F|AJIV01000008.1_287738_288209, 19F|AJIV01000027.1_607438_607633, 19F|AJIV01000033.1_493284_493776, 3153A|KE651039.1_293845_294316, 3153A|KE651043.1_367680_368187, 3153A|KE651055.1_498489_498684, 3153A|KE651059.1_61099_61591, A…
GO:0044429	CC	e	mitochondrial part	136/98125	139/105694	0.0194226	4	136	0.656	12C|AJIQ01000002.1_825749_826268, 12C|AJIQ01000007.1_291144_291615, 12C|AJIQ01000024.1_623322_623517, 12C|AJIQ01000030.1_429732_430224, 19F|AJIV01000003.1_358512_359031, 19F|AJIV01000008.1_287738_288209, 19F|AJIV01000027.1_607438_607633, 19F|AJIV01000033.1_493284_493776, 3153A|KE651039.1_293845_294316, 3153A|KE651043.1_367680_368187, 3153A|KE651055.1_498489_498684, 3153A|KE651059.1_61099_61591, A…
GO:0005740	CC	e	mitochondrial envelope	136/98125	139/105694	0.0194226	5	136	0.656	12C|AJIQ01000002.1_825749_826268, 12C|AJIQ01000007.1_291144_291615, 12C|AJIQ01000024.1_623322_623517, 12C|AJIQ01000030.1_429732_430224, 19F|AJIV01000003.1_358512_359031, 19F|AJIV01000008.1_287738_288209, 19F|AJIV01000027.1_607438_607633, 19F|AJIV01000033.1_493284_493776, 3153A|KE651039.1_293845_294316, 3153A|KE651043.1_367680_368187, 3153A|KE651055.1_498489_498684, 3153A|KE651059.1_61099_61591, A…
GO:0003674	MF	e	molecular_function	81318/98125	86848/105694	1.34336e-92	0	81318	0	12C|AJIQ01000002.1_1001088_1003263, 12C|AJIQ01000002.1_1004325_1009764, 12C|AJIQ01000002.1_1010076_1011315, 12C|AJIQ01000002.1_1014128_1016033, 12C|AJIQ01000002.1_1021708_1022992, 12C|AJIQ01000002.1_1025439_1026621, 12C|AJIQ01000002.1_1030798_1031956, 12C|AJIQ01000002.1_1033553_1036208, 12C|AJIQ01000002.1_1036470_1037142, 12C|AJIQ01000002.1_1037294_1039403, 12C|AJIQ01000002.1_1043088_1043457, 12C…
GO:0003824	MF	e	catalytic activity	39000/98125	41392/105694	1.76031e-45	1	39000	0	12C|AJIQ01000002.1_1004325_1009764, 12C|AJIQ01000002.1_1010076_1011315, 12C|AJIQ01000002.1_1025439_1026621, 12C|AJIQ01000002.1_1030798_1031956, 12C|AJIQ01000002.1_1033553_1036208, 12C|AJIQ01000002.1_1037294_1039403, 12C|AJIQ01000002.1_1052187_1053951, 12C|AJIQ01000002.1_109564_111685, 12C|AJIQ01000002.1_116116_117615, 12C|AJIQ01000002.1_119037_120864, 12C|AJIQ01000002.1_12555_13281, 12C|AJIQ01000…
GO:0098772	MF	e	molecular function regulator	1224/98125	1253/105694	2.2138e-14	1	1224	0	12C|AJIQ01000002.1_374849_375401, 12C|AJIQ01000002.1_468584_469850, 12C|AJIQ01000002.1_726154_729028, 12C|AJIQ01000002.1_733967_735410, 12C|AJIQ01000002.1_943951_944200, 12C|AJIQ01000002.1_960903_965094, 12C|AJIQ01000005.1_1351771_1352176, 12C|AJIQ01000005.1_950795_958724, 12C|AJIQ01000007.1_485808_488910, 12C|AJIQ01000008.1_135858_140004, 12C|AJIQ01000008.1_23434_24376, 12C|AJIQ01000008.1_814011…
GO:0016874	MF	e	ligase activity	2413/98125	2489/105694	4.4875e-19	2	2413	0	12C|AJIQ01000002.1_1004325_1009764, 12C|AJIQ01000002.1_299969_301835, 12C|AJIQ01000002.1_373524_374094, 12C|AJIQ01000002.1_559093_560581, 12C|AJIQ01000002.1_606518_607883, 12C|AJIQ01000002.1_869059_871153, 12C|AJIQ01000003.1_152614_154078, 12C|AJIQ01000003.1_89566_91522, 12C|AJIQ01000004.1_19231_21547, 12C|AJIQ01000004.1_23094_25500, 12C|AJIQ01000004.1_56212_58084, 12C|AJIQ01000005.1_1000437_1000…
GO:0030234	MF	e	enzyme regulator activity	1224/98125	1253/105694	2.2138e-14	2	1224	0	12C|AJIQ01000002.1_374849_375401, 12C|AJIQ01000002.1_468584_469850, 12C|AJIQ01000002.1_726154_729028, 12C|AJIQ01000002.1_733967_735410, 12C|AJIQ01000002.1_943951_944200, 12C|AJIQ01000002.1_960903_965094, 12C|AJIQ01000005.1_1351771_1352176, 12C|AJIQ01000005.1_950795_958724, 12C|AJIQ01000007.1_485808_488910, 12C|AJIQ01000008.1_135858_140004, 12C|AJIQ01000008.1_23434_24376, 12C|AJIQ01000008.1_814011…
GO:0016787	MF	e	hydrolase activity	12685/98125	13445/105694	8.94579e-14	2	12685	0	12C|AJIQ01000002.1_1037294_1039403, 12C|AJIQ01000002.1_1052187_1053951, 12C|AJIQ01000002.1_109564_111685, 12C|AJIQ01000002.1_116116_117615, 12C|AJIQ01000002.1_119037_120864, 12C|AJIQ01000002.1_254979_255456, 12C|AJIQ01000002.1_328011_329391, 12C|AJIQ01000002.1_330069_334866, 12C|AJIQ01000002.1_388887_392709, 12C|AJIQ01000002.1_410922_413394, 12C|AJIQ01000002.1_425092_426706, 12C|AJIQ01000002.1_52…
GO:0016829	MF	e	lyase activity	1224/98125	1260/105694	2.93424e-11	2	1224	0	12C|AJIQ01000002.1_93996_95766, 12C|AJIQ01000002.1_968279_969929, 12C|AJIQ01000005.1_529676_530795, 12C|AJIQ01000005.1_795833_797537, 12C|AJIQ01000005.1_87569_88889, 12C|AJIQ01000005.1_906627_908187, 12C|AJIQ01000005.1_935661_936282, 12C|AJIQ01000007.1_76199_76541, 12C|AJIQ01000008.1_1013929_1014367, 12C|AJIQ01000008.1_1064341_1065499, 12C|AJIQ01000008.1_151655_152678, 12C|AJIQ01000008.1_516352_5…
GO:0016740	MF	e	transferase activity	12662/98125	13477/105694	4.82158e-08	2	12662	0	12C|AJIQ01000002.1_1010076_1011315, 12C|AJIQ01000002.1_1033553_1036208, 12C|AJIQ01000002.1_12555_13281, 12C|AJIQ01000002.1_148903_149779, 12C|AJIQ01000002.1_163718_165836, 12C|AJIQ01000002.1_185034_186993, 12C|AJIQ01000002.1_198852_199869, 12C|AJIQ01000002.1_226476_228543, 12C|AJIQ01000002.1_25756_27493, 12C|AJIQ01000002.1_259100_261080, 12C|AJIQ01000002.1_263937_265590, 12C|AJIQ01000002.1_311319…
GO:0016817	MF	e	hydrolase activity, acting on acid anhydrides	918/98125	918/105694	3.1029e-30	3	918	0	12C|AJIQ01000002.1_425092_426706, 12C|AJIQ01000005.1_1288584_1293267, 12C|AJIQ01000005.1_868332_871044, 12C|AJIQ01000007.1_210305_212831, 12C|AJIQ01000007.1_60774_64560, 12C|AJIQ01000011.1_18391_20452, 12C|AJIQ01000011.1_239147_241142, 12C|AJIQ01000012.1_25470_29049, 12C|AJIQ01000016.1_332024_334325, 12C|AJIQ01000020.1_211628_214220, 12C|AJIQ01000020.1_478775_491261, 12C|AJIQ01000021.1_141643_144…
GO:0016772	MF	e	transferase activity, transferring phosphorus-containing groups	4860/98125	5144/105694	1.57373e-06	3	4860	0	12C|AJIQ01000002.1_1033553_1036208, 12C|AJIQ01000002.1_185034_186993, 12C|AJIQ01000002.1_311319_311838, 12C|AJIQ01000002.1_313057_316759, 12C|AJIQ01000002.1_435316_437107, 12C|AJIQ01000002.1_449618_450776, 12C|AJIQ01000002.1_724415_725822, 12C|AJIQ01000002.1_971966_973002, 12C|AJIQ01000002.1_99373_103273, 12C|AJIQ01000003.1_102269_104078, 12C|AJIQ01000003.1_104324_106505, 12C|AJIQ01000003.1_25537…
GO:0016818	MF	e	hydrolase activity, acting on acid anhydrides, in phosphorus-containing anhydrides	918/98125	918/105694	3.1029e-30	4	918	0	12C|AJIQ01000002.1_425092_426706, 12C|AJIQ01000005.1_1288584_1293267, 12C|AJIQ01000005.1_868332_871044, 12C|AJIQ01000007.1_210305_212831, 12C|AJIQ01000007.1_60774_64560, 12C|AJIQ01000011.1_18391_20452, 12C|AJIQ01000011.1_239147_241142, 12C|AJIQ01000012.1_25470_29049, 12C|AJIQ01000016.1_332024_334325, 12C|AJIQ01000020.1_211628_214220, 12C|AJIQ01000020.1_478775_491261, 12C|AJIQ01000021.1_141643_144…
GO:0003723	MF	e	RNA binding	3091/98125	3193/105694	1.64424e-22	4	3091	0	12C|AJIQ01000002.1_283001_283748, 12C|AJIQ01000002.1_311319_311838, 12C|AJIQ01000002.1_384551_386066, 12C|AJIQ01000002.1_559093_560581, 12C|AJIQ01000002.1_699872_701759, 12C|AJIQ01000002.1_796551_797541, 12C|AJIQ01000003.1_114145_114736, 12C|AJIQ01000003.1_470990_471890, 12C|AJIQ01000003.1_624175_625381, 12C|AJIQ01000004.1_28368_29580, 12C|AJIQ01000005.1_1237347_1240157, 12C|AJIQ01000005.1_526696…
GO:0016301	MF	e	kinase activity	3228/98125	3343/105694	1.44663e-20	4	3228	0	12C|AJIQ01000002.1_1033553_1036208, 12C|AJIQ01000002.1_185034_186993, 12C|AJIQ01000002.1_435316_437107, 12C|AJIQ01000002.1_724415_725822, 12C|AJIQ01000002.1_971966_973002, 12C|AJIQ01000003.1_104324_106505, 12C|AJIQ01000003.1_255375_258021, 12C|AJIQ01000003.1_339924_341619, 12C|AJIQ01000003.1_421566_422595, 12C|AJIQ01000003.1_433319_435818, 12C|AJIQ01000003.1_581407_584257, 12C|AJIQ01000003.1_6373…
GO:0016773	MF	e	phosphotransferase activity, alcohol group as acceptor	3228/98125	3343/105694	1.44663e-20	4	3228	0	12C|AJIQ01000002.1_1033553_1036208, 12C|AJIQ01000002.1_185034_186993, 12C|AJIQ01000002.1_435316_437107, 12C|AJIQ01000002.1_724415_725822, 12C|AJIQ01000002.1_971966_973002, 12C|AJIQ01000003.1_104324_106505, 12C|AJIQ01000003.1_255375_258021, 12C|AJIQ01000003.1_339924_341619, 12C|AJIQ01000003.1_421566_422595, 12C|AJIQ01000003.1_433319_435818, 12C|AJIQ01000003.1_581407_584257, 12C|AJIQ01000003.1_6373…
GO:0016462	MF	e	pyrophosphatase activity	918/98125	918/105694	3.1029e-30	5	918	0	12C|AJIQ01000002.1_425092_426706, 12C|AJIQ01000005.1_1288584_1293267, 12C|AJIQ01000005.1_868332_871044, 12C|AJIQ01000007.1_210305_212831, 12C|AJIQ01000007.1_60774_64560, 12C|AJIQ01000011.1_18391_20452, 12C|AJIQ01000011.1_239147_241142, 12C|AJIQ01000012.1_25470_29049, 12C|AJIQ01000016.1_332024_334325, 12C|AJIQ01000020.1_211628_214220, 12C|AJIQ01000020.1_478775_491261, 12C|AJIQ01000021.1_141643_144…
GO:0004672	MF	e	protein kinase activity	3228/98125	3343/105694	1.44663e-20	5	3228	0	12C|AJIQ01000002.1_1033553_1036208, 12C|AJIQ01000002.1_185034_186993, 12C|AJIQ01000002.1_435316_437107, 12C|AJIQ01000002.1_724415_725822, 12C|AJIQ01000002.1_971966_973002, 12C|AJIQ01000003.1_104324_106505, 12C|AJIQ01000003.1_255375_258021, 12C|AJIQ01000003.1_339924_341619, 12C|AJIQ01000003.1_421566_422595, 12C|AJIQ01000003.1_433319_435818, 12C|AJIQ01000003.1_581407_584257, 12C|AJIQ01000003.1_6373…
GO:0017111	MF	e	nucleoside-triphosphatase activity	918/98125	918/105694	3.1029e-30	6	918	0	12C|AJIQ01000002.1_425092_426706, 12C|AJIQ01000005.1_1288584_1293267, 12C|AJIQ01000005.1_868332_871044, 12C|AJIQ01000007.1_210305_212831, 12C|AJIQ01000007.1_60774_64560, 12C|AJIQ01000011.1_18391_20452, 12C|AJIQ01000011.1_239147_241142, 12C|AJIQ01000012.1_25470_29049, 12C|AJIQ01000016.1_332024_334325, 12C|AJIQ01000020.1_211628_214220, 12C|AJIQ01000020.1_478775_491261, 12C|AJIQ01000021.1_141643_144…
GO:0004386	MF	e	helicase activity	578/98125	578/105694	3.61307e-19	7	578	0	12C|AJIQ01000007.1_210305_212831, 12C|AJIQ01000007.1_60774_64560, 12C|AJIQ01000012.1_25470_29049, 12C|AJIQ01000016.1_332024_334325, 12C|AJIQ01000020.1_211628_214220, 12C|AJIQ01000022.1_146490_150600, 12C|AJIQ01000027.1_707247_708621, 12C|AJIQ01000028.1_92414_95471, 12C|AJIQ01000030.1_440838_443826, 12C|AJIQ01000031.1_200011_202507, 12C|AJIQ01000035.1_10102_12397, 12C|AJIQ01000036.1_303218_304712,…
GO:0003774	MF	e	motor activity	340/98125	340/105694	2.14718e-11	7	340	0	12C|AJIQ01000002.1_425092_426706, 12C|AJIQ01000005.1_1288584_1293267, 12C|AJIQ01000005.1_868332_871044, 12C|AJIQ01000011.1_18391_20452, 12C|AJIQ01000011.1_239147_241142, 12C|AJIQ01000020.1_478775_491261, 12C|AJIQ01000021.1_141643_144669, 12C|AJIQ01000027.1_283072_287038, 12C|AJIQ01000028.1_360204_366048, 12C|AJIQ01000045.1_35308_38041, 19F|AJIV01000002.1_136563_138177, 19F|AJIV01000007.1_1350490_…
GO:0005488	MF	e	binding	22291/98125	23855/105694	3.49269e-05	1	22291	0.002	12C|AJIQ01000002.1_1014128_1016033, 12C|AJIQ01000002.1_105036_106047, 12C|AJIQ01000002.1_173411_174415, 12C|AJIQ01000002.1_174991_178825, 12C|AJIQ01000002.1_185034_186993, 12C|AJIQ01000002.1_188266_191386, 12C|AJIQ01000002.1_192906_195837, 12C|AJIQ01000002.1_196122_197211, 12C|AJIQ01000002.1_201872_202325, 12C|AJIQ01000002.1_218255_220460, 12C|AJIQ01000002.1_221268_223368, 12C|AJIQ01000002.1_2363…
GO:0140096	MF	e	catalytic activity, acting on a protein	5986/98125	6357/105694	1.57284e-05	2	5986	0.002	12C|AJIQ01000002.1_1033553_1036208, 12C|AJIQ01000002.1_1052187_1053951, 12C|AJIQ01000002.1_185034_186993, 12C|AJIQ01000002.1_330069_334866, 12C|AJIQ01000002.1_410922_413394, 12C|AJIQ01000002.1_435316_437107, 12C|AJIQ01000002.1_63117_64545, 12C|AJIQ01000002.1_724415_725822, 12C|AJIQ01000002.1_949787_953004, 12C|AJIQ01000002.1_971966_973002, 12C|AJIQ01000003.1_104324_106505, 12C|AJIQ01000003.1_1844…
GO:0005515	MF	e	protein binding	13085/98125	13984/105694	0.000267847	2	13085	0.008	12C|AJIQ01000002.1_1014128_1016033, 12C|AJIQ01000002.1_105036_106047, 12C|AJIQ01000002.1_173411_174415, 12C|AJIQ01000002.1_174991_178825, 12C|AJIQ01000002.1_185034_186993, 12C|AJIQ01000002.1_188266_191386, 12C|AJIQ01000002.1_192906_195837, 12C|AJIQ01000002.1_218255_220460, 12C|AJIQ01000002.1_221268_223368, 12C|AJIQ01000002.1_302469_304317, 12C|AJIQ01000002.1_365554_368767, 12C|AJIQ01000002.1_3825…
GO:0016491	MF	e	oxidoreductase activity	9627/98125	10279/105694	0.000619444	2	9627	0.028	12C|AJIQ01000002.1_1025439_1026621, 12C|AJIQ01000002.1_1030798_1031956, 12C|AJIQ01000002.1_197533_198001, 12C|AJIQ01000002.1_200066_200507, 12C|AJIQ01000002.1_200509_201445, 12C|AJIQ01000002.1_234735_236124, 12C|AJIQ01000002.1_298660_299362, 12C|AJIQ01000002.1_319822_320818, 12C|AJIQ01000002.1_369977_371504, 12C|AJIQ01000002.1_42775_43648, 12C|AJIQ01000002.1_542907_543984, 12C|AJIQ01000002.1_5666…
GO:1901363	MF	e	heterocyclic compound binding	9441/98125	10096/105694	0.00543054	2	9441	0.26	12C|AJIQ01000002.1_196122_197211, 12C|AJIQ01000002.1_201872_202325, 12C|AJIQ01000002.1_236360_238280, 12C|AJIQ01000002.1_283001_283748, 12C|AJIQ01000002.1_311319_311838, 12C|AJIQ01000002.1_313057_316759, 12C|AJIQ01000002.1_377060_377969, 12C|AJIQ01000002.1_384551_386066, 12C|AJIQ01000002.1_407003_409184, 12C|AJIQ01000002.1_559093_560581, 12C|AJIQ01000002.1_579326_581882, 12C|AJIQ01000002.1_699872…
GO:0097159	MF	e	organic cyclic compound binding	9441/98125	10096/105694	0.00543054	2	9441	0.26	12C|AJIQ01000002.1_196122_197211, 12C|AJIQ01000002.1_201872_202325, 12C|AJIQ01000002.1_236360_238280, 12C|AJIQ01000002.1_283001_283748, 12C|AJIQ01000002.1_311319_311838, 12C|AJIQ01000002.1_313057_316759, 12C|AJIQ01000002.1_377060_377969, 12C|AJIQ01000002.1_384551_386066, 12C|AJIQ01000002.1_407003_409184, 12C|AJIQ01000002.1_559093_560581, 12C|AJIQ01000002.1_579326_581882, 12C|AJIQ01000002.1_699872…
GO:0003676	MF	e	nucleic acid binding	9441/98125	10096/105694	0.00543054	3	9441	0.26	12C|AJIQ01000002.1_196122_197211, 12C|AJIQ01000002.1_201872_202325, 12C|AJIQ01000002.1_236360_238280, 12C|AJIQ01000002.1_283001_283748, 12C|AJIQ01000002.1_311319_311838, 12C|AJIQ01000002.1_313057_316759, 12C|AJIQ01000002.1_377060_377969, 12C|AJIQ01000002.1_384551_386066, 12C|AJIQ01000002.1_407003_409184, 12C|AJIQ01000002.1_559093_560581, 12C|AJIQ01000002.1_579326_581882, 12C|AJIQ01000002.1_699872…
GO:0022610	BP	p	biological adhesion	57/98125	229/105694	1.17625e-145	1	57	0	12C|AJIQ01000034.1_127527_172762, 19F|AJIV01000035.1_973244_975230, 19F|AJIV01000056.1_294042_297615, 3153A|KE651064.1_38692_39978, 3153A|KE651074.1_176001_179529, A123|KE650798.1_101967_108411, A155|KE651110.1_97567_103519, A155|KE651120.1_177877_181270, A203|KE650862.1_77309_79931, A203|KE650870.1_188385_189804, A20|KE651020.1_19900_25349, A20|KE651028.1_174173_178482, A48|KE650944.1_21789_4016…
GO:0051179	BP	p	localization	11675/98125	12911/105694	1.12265e-27	1	11675	0	12C|AJIQ01000002.1_1001088_1003263, 12C|AJIQ01000002.1_103819_104497, 12C|AJIQ01000002.1_1043641_1046449, 12C|AJIQ01000002.1_123658_126181, 12C|AJIQ01000002.1_152265_154062, 12C|AJIQ01000002.1_207223_213985, 12C|AJIQ01000002.1_245659_246109, 12C|AJIQ01000002.1_354359_356258, 12C|AJIQ01000002.1_361265_363137, 12C|AJIQ01000002.1_414169_416749, 12C|AJIQ01000002.1_427278_428913, 12C|AJIQ01000002.1_46…
GO:0065007	BP	p	biological regulation	8599/98125	9431/105694	1.91729e-10	1	8599	0	12C|AJIQ01000002.1_106375_108124, 12C|AJIQ01000002.1_169913_172061, 12C|AJIQ01000002.1_179098_183734, 12C|AJIQ01000002.1_229696_231910, 12C|AJIQ01000002.1_236360_238280, 12C|AJIQ01000002.1_248241_248586, 12C|AJIQ01000002.1_251541_252522, 12C|AJIQ01000002.1_271525_272563, 12C|AJIQ01000002.1_407003_409184, 12C|AJIQ01000002.1_41264_41810, 12C|AJIQ01000002.1_538433_542804, 12C|AJIQ01000002.1_591430_5…
GO:0007155	BP	p	cell adhesion	57/98125	229/105694	1.17625e-145	2	57	0	12C|AJIQ01000034.1_127527_172762, 19F|AJIV01000035.1_973244_975230, 19F|AJIV01000056.1_294042_297615, 3153A|KE651064.1_38692_39978, 3153A|KE651074.1_176001_179529, A123|KE650798.1_101967_108411, A155|KE651110.1_97567_103519, A155|KE651120.1_177877_181270, A203|KE650862.1_77309_79931, A203|KE650870.1_188385_189804, A20|KE651020.1_19900_25349, A20|KE651028.1_174173_178482, A48|KE650944.1_21789_4016…
GO:0006457	BP	p	protein folding	486/98125	676/105694	1.39113e-61	2	486	0	12C|AJIQ01000002.1_789045_790335, 12C|AJIQ01000003.1_190244_190718, 12C|AJIQ01000005.1_1151745_1152302, 12C|AJIQ01000005.1_1367593_1367908, 12C|AJIQ01000005.1_686098_686470, 12C|AJIQ01000016.1_181938_183060, 12C|AJIQ01000020.1_446496_447039, 12C|AJIQ01000021.1_103675_104464, 12C|AJIQ01000027.1_62243_63989, 12C|AJIQ01000028.1_448765_450949, 12C|AJIQ01000036.1_352391_354512, 12C|AJIQ01000037.1_1741…
GO:0051234	BP	p	establishment of localization	11675/98125	12911/105694	1.12265e-27	2	11675	0	12C|AJIQ01000002.1_1001088_1003263, 12C|AJIQ01000002.1_103819_104497, 12C|AJIQ01000002.1_1043641_1046449, 12C|AJIQ01000002.1_123658_126181, 12C|AJIQ01000002.1_152265_154062, 12C|AJIQ01000002.1_207223_213985, 12C|AJIQ01000002.1_245659_246109, 12C|AJIQ01000002.1_354359_356258, 12C|AJIQ01000002.1_361265_363137, 12C|AJIQ01000002.1_414169_416749, 12C|AJIQ01000002.1_427278_428913, 12C|AJIQ01000002.1_46…
GO:0042221	BP	p	response to chemical	34/98125	67/105694	1.91125e-20	2	34	0	12C|AJIQ01000007.1_150147_150603, 19F|AJIV01000008.1_146199_146655, 3153A|KE651039.1_145789_146245, A123|KE650775.1_150469_150925, A155|KE651083.1_150872_151328, A203|KE650873.1_145954_146410, A20|KE651030.1_148317_148773, A48|KE650915.1_148968_149424, A67|KE650909.1_159039_159495, A84|KE651159.1_143723_144179, A92|KE650819.1_148909_149365, CHN1|KE650964.1_159631_160087, Ca529L|KK667224.1_152083_…
GO:0050789	BP	p	regulation of biological process	8599/98125	9431/105694	1.91729e-10	2	8599	0	12C|AJIQ01000002.1_106375_108124, 12C|AJIQ01000002.1_169913_172061, 12C|AJIQ01000002.1_179098_183734, 12C|AJIQ01000002.1_229696_231910, 12C|AJIQ01000002.1_236360_238280, 12C|AJIQ01000002.1_248241_248586, 12C|AJIQ01000002.1_251541_252522, 12C|AJIQ01000002.1_271525_272563, 12C|AJIQ01000002.1_407003_409184, 12C|AJIQ01000002.1_41264_41810, 12C|AJIQ01000002.1_538433_542804, 12C|AJIQ01000002.1_591430_5…
GO:0009056	BP	p	catabolic process	136/98125	171/105694	1.52593e-08	2	136	0	12C|AJIQ01000005.1_378394_379375, 12C|AJIQ01000007.1_342581_344014, 12C|AJIQ01000024.1_640112_645473, 12C|AJIQ01000042.1_301856_302669, 19F|AJIV01000007.1_459800_460781, 19F|AJIV01000008.1_339064_340500, 19F|AJIV01000027.1_623978_629339, 19F|AJIV01000049.1_777062_777875, 3153A|KE651036.1_154415_155396, 3153A|KE651039.1_345261_346697, 3153A|KE651055.1_515035_520396, 3153A|KE651071.1_772903_773716,…
GO:0006810	BP	p	transport	11675/98125	12911/105694	1.12265e-27	3	11675	0	12C|AJIQ01000002.1_1001088_1003263, 12C|AJIQ01000002.1_103819_104497, 12C|AJIQ01000002.1_1043641_1046449, 12C|AJIQ01000002.1_123658_126181, 12C|AJIQ01000002.1_152265_154062, 12C|AJIQ01000002.1_207223_213985, 12C|AJIQ01000002.1_245659_246109, 12C|AJIQ01000002.1_354359_356258, 12C|AJIQ01000002.1_361265_363137, 12C|AJIQ01000002.1_414169_416749, 12C|AJIQ01000002.1_427278_428913, 12C|AJIQ01000002.1_46…
GO:1901575	BP	p	organic substance catabolic process	136/98125	171/105694	1.52593e-08	3	136	0	12C|AJIQ01000005.1_378394_379375, 12C|AJIQ01000007.1_342581_344014, 12C|AJIQ01000024.1_640112_645473, 12C|AJIQ01000042.1_301856_302669, 19F|AJIV01000007.1_459800_460781, 19F|AJIV01000008.1_339064_340500, 19F|AJIV01000027.1_623978_629339, 19F|AJIV01000049.1_777062_777875, 3153A|KE651036.1_154415_155396, 3153A|KE651039.1_345261_346697, 3153A|KE651055.1_515035_520396, 3153A|KE651071.1_772903_773716,…
GO:1901565	BP	p	organonitrogen compound catabolic process	136/98125	171/105694	1.52593e-08	4	136	0	12C|AJIQ01000005.1_378394_379375, 12C|AJIQ01000007.1_342581_344014, 12C|AJIQ01000024.1_640112_645473, 12C|AJIQ01000042.1_301856_302669, 19F|AJIV01000007.1_459800_460781, 19F|AJIV01000008.1_339064_340500, 19F|AJIV01000027.1_623978_629339, 19F|AJIV01000049.1_777062_777875, 3153A|KE651036.1_154415_155396, 3153A|KE651039.1_345261_346697, 3153A|KE651055.1_515035_520396, 3153A|KE651071.1_772903_773716,…
GO:0009057	BP	p	macromolecule catabolic process	136/98125	171/105694	1.52593e-08	4	136	0	12C|AJIQ01000005.1_378394_379375, 12C|AJIQ01000007.1_342581_344014, 12C|AJIQ01000024.1_640112_645473, 12C|AJIQ01000042.1_301856_302669, 19F|AJIV01000007.1_459800_460781, 19F|AJIV01000008.1_339064_340500, 19F|AJIV01000027.1_623978_629339, 19F|AJIV01000049.1_777062_777875, 3153A|KE651036.1_154415_155396, 3153A|KE651039.1_345261_346697, 3153A|KE651055.1_515035_520396, 3153A|KE651071.1_772903_773716,…
GO:0030163	BP	p	protein catabolic process	136/98125	171/105694	1.52593e-08	5	136	0	12C|AJIQ01000005.1_378394_379375, 12C|AJIQ01000007.1_342581_344014, 12C|AJIQ01000024.1_640112_645473, 12C|AJIQ01000042.1_301856_302669, 19F|AJIV01000007.1_459800_460781, 19F|AJIV01000008.1_339064_340500, 19F|AJIV01000027.1_623978_629339, 19F|AJIV01000049.1_777062_777875, 3153A|KE651036.1_154415_155396, 3153A|KE651039.1_345261_346697, 3153A|KE651055.1_515035_520396, 3153A|KE651071.1_772903_773716,…
GO:0009058	BP	p	biosynthetic process	2890/98125	3184/105694	9.04672e-06	2	2890	0.002	12C|AJIQ01000002.1_1043088_1043457, 12C|AJIQ01000002.1_192538_192805, 12C|AJIQ01000002.1_262989_263627, 12C|AJIQ01000002.1_27794_28394, 12C|AJIQ01000002.1_283001_283748, 12C|AJIQ01000002.1_312294_312822, 12C|AJIQ01000002.1_317039_317918, 12C|AJIQ01000002.1_636590_637358, 12C|AJIQ01000002.1_643798_644314, 12C|AJIQ01000002.1_944636_945236, 12C|AJIQ01000003.1_131164_133432, 12C|AJIQ01000003.1_133938…
GO:1901576	BP	p	organic substance biosynthetic process	2890/98125	3184/105694	9.04672e-06	3	2890	0.002	12C|AJIQ01000002.1_1043088_1043457, 12C|AJIQ01000002.1_192538_192805, 12C|AJIQ01000002.1_262989_263627, 12C|AJIQ01000002.1_27794_28394, 12C|AJIQ01000002.1_283001_283748, 12C|AJIQ01000002.1_312294_312822, 12C|AJIQ01000002.1_317039_317918, 12C|AJIQ01000002.1_636590_637358, 12C|AJIQ01000002.1_643798_644314, 12C|AJIQ01000002.1_944636_945236, 12C|AJIQ01000003.1_131164_133432, 12C|AJIQ01000003.1_133938…
GO:0044249	BP	p	cellular biosynthetic process	2890/98125	3184/105694	9.04672e-06	3	2890	0.002	12C|AJIQ01000002.1_1043088_1043457, 12C|AJIQ01000002.1_192538_192805, 12C|AJIQ01000002.1_262989_263627, 12C|AJIQ01000002.1_27794_28394, 12C|AJIQ01000002.1_283001_283748, 12C|AJIQ01000002.1_312294_312822, 12C|AJIQ01000002.1_317039_317918, 12C|AJIQ01000002.1_636590_637358, 12C|AJIQ01000002.1_643798_644314, 12C|AJIQ01000002.1_944636_945236, 12C|AJIQ01000003.1_131164_133432, 12C|AJIQ01000003.1_133938…
GO:0044271	BP	p	cellular nitrogen compound biosynthetic process	2890/98125	3184/105694	9.04672e-06	4	2890	0.002	12C|AJIQ01000002.1_1043088_1043457, 12C|AJIQ01000002.1_192538_192805, 12C|AJIQ01000002.1_262989_263627, 12C|AJIQ01000002.1_27794_28394, 12C|AJIQ01000002.1_283001_283748, 12C|AJIQ01000002.1_312294_312822, 12C|AJIQ01000002.1_317039_317918, 12C|AJIQ01000002.1_636590_637358, 12C|AJIQ01000002.1_643798_644314, 12C|AJIQ01000002.1_944636_945236, 12C|AJIQ01000003.1_131164_133432, 12C|AJIQ01000003.1_133938…
GO:1901566	BP	p	organonitrogen compound biosynthetic process	2890/98125	3184/105694	9.04672e-06	4	2890	0.002	12C|AJIQ01000002.1_1043088_1043457, 12C|AJIQ01000002.1_192538_192805, 12C|AJIQ01000002.1_262989_263627, 12C|AJIQ01000002.1_27794_28394, 12C|AJIQ01000002.1_283001_283748, 12C|AJIQ01000002.1_312294_312822, 12C|AJIQ01000002.1_317039_317918, 12C|AJIQ01000002.1_636590_637358, 12C|AJIQ01000002.1_643798_644314, 12C|AJIQ01000002.1_944636_945236, 12C|AJIQ01000003.1_131164_133432, 12C|AJIQ01000003.1_133938…
GO:0043603	BP	p	cellular amide metabolic process	2890/98125	3184/105694	9.04672e-06	4	2890	0.002	12C|AJIQ01000002.1_1043088_1043457, 12C|AJIQ01000002.1_192538_192805, 12C|AJIQ01000002.1_262989_263627, 12C|AJIQ01000002.1_27794_28394, 12C|AJIQ01000002.1_283001_283748, 12C|AJIQ01000002.1_312294_312822, 12C|AJIQ01000002.1_317039_317918, 12C|AJIQ01000002.1_636590_637358, 12C|AJIQ01000002.1_643798_644314, 12C|AJIQ01000002.1_944636_945236, 12C|AJIQ01000003.1_131164_133432, 12C|AJIQ01000003.1_133938…
GO:0009059	BP	p	macromolecule biosynthetic process	2890/98125	3184/105694	9.04672e-06	4	2890	0.002	12C|AJIQ01000002.1_1043088_1043457, 12C|AJIQ01000002.1_192538_192805, 12C|AJIQ01000002.1_262989_263627, 12C|AJIQ01000002.1_27794_28394, 12C|AJIQ01000002.1_283001_283748, 12C|AJIQ01000002.1_312294_312822, 12C|AJIQ01000002.1_317039_317918, 12C|AJIQ01000002.1_636590_637358, 12C|AJIQ01000002.1_643798_644314, 12C|AJIQ01000002.1_944636_945236, 12C|AJIQ01000003.1_131164_133432, 12C|AJIQ01000003.1_133938…
GO:0006518	BP	p	peptide metabolic process	2890/98125	3184/105694	9.04672e-06	5	2890	0.002	12C|AJIQ01000002.1_1043088_1043457, 12C|AJIQ01000002.1_192538_192805, 12C|AJIQ01000002.1_262989_263627, 12C|AJIQ01000002.1_27794_28394, 12C|AJIQ01000002.1_283001_283748, 12C|AJIQ01000002.1_312294_312822, 12C|AJIQ01000002.1_317039_317918, 12C|AJIQ01000002.1_636590_637358, 12C|AJIQ01000002.1_643798_644314, 12C|AJIQ01000002.1_944636_945236, 12C|AJIQ01000003.1_131164_133432, 12C|AJIQ01000003.1_133938…
GO:0034645	BP	p	cellular macromolecule biosynthetic process	2890/98125	3184/105694	9.04672e-06	5	2890	0.002	12C|AJIQ01000002.1_1043088_1043457, 12C|AJIQ01000002.1_192538_192805, 12C|AJIQ01000002.1_262989_263627, 12C|AJIQ01000002.1_27794_28394, 12C|AJIQ01000002.1_283001_283748, 12C|AJIQ01000002.1_312294_312822, 12C|AJIQ01000002.1_317039_317918, 12C|AJIQ01000002.1_636590_637358, 12C|AJIQ01000002.1_643798_644314, 12C|AJIQ01000002.1_944636_945236, 12C|AJIQ01000003.1_131164_133432, 12C|AJIQ01000003.1_133938…
GO:0043604	BP	p	amide biosynthetic process	2890/98125	3184/105694	9.04672e-06	5	2890	0.002	12C|AJIQ01000002.1_1043088_1043457, 12C|AJIQ01000002.1_192538_192805, 12C|AJIQ01000002.1_262989_263627, 12C|AJIQ01000002.1_27794_28394, 12C|AJIQ01000002.1_283001_283748, 12C|AJIQ01000002.1_312294_312822, 12C|AJIQ01000002.1_317039_317918, 12C|AJIQ01000002.1_636590_637358, 12C|AJIQ01000002.1_643798_644314, 12C|AJIQ01000002.1_944636_945236, 12C|AJIQ01000003.1_131164_133432, 12C|AJIQ01000003.1_133938…
GO:0043043	BP	p	peptide biosynthetic process	2890/98125	3184/105694	9.04672e-06	6	2890	0.002	12C|AJIQ01000002.1_1043088_1043457, 12C|AJIQ01000002.1_192538_192805, 12C|AJIQ01000002.1_262989_263627, 12C|AJIQ01000002.1_27794_28394, 12C|AJIQ01000002.1_283001_283748, 12C|AJIQ01000002.1_312294_312822, 12C|AJIQ01000002.1_317039_317918, 12C|AJIQ01000002.1_636590_637358, 12C|AJIQ01000002.1_643798_644314, 12C|AJIQ01000002.1_944636_945236, 12C|AJIQ01000003.1_131164_133432, 12C|AJIQ01000003.1_133938…
GO:0006412	BP	p	translation	2890/98125	3184/105694	9.04672e-06	7	2890	0.002	12C|AJIQ01000002.1_1043088_1043457, 12C|AJIQ01000002.1_192538_192805, 12C|AJIQ01000002.1_262989_263627, 12C|AJIQ01000002.1_27794_28394, 12C|AJIQ01000002.1_283001_283748, 12C|AJIQ01000002.1_312294_312822, 12C|AJIQ01000002.1_317039_317918, 12C|AJIQ01000002.1_636590_637358, 12C|AJIQ01000002.1_643798_644314, 12C|AJIQ01000002.1_944636_945236, 12C|AJIQ01000003.1_131164_133432, 12C|AJIQ01000003.1_133938…
GO:1901564	BP	p	organonitrogen compound metabolic process	8495/98125	9204/105694	0.0362109	3	8495	0.876	12C|AJIQ01000002.1_1033553_1036208, 12C|AJIQ01000002.1_1043088_1043457, 12C|AJIQ01000002.1_1056871_1059133, 12C|AJIQ01000002.1_185034_186993, 12C|AJIQ01000002.1_192538_192805, 12C|AJIQ01000002.1_198852_199869, 12C|AJIQ01000002.1_262989_263627, 12C|AJIQ01000002.1_27794_28394, 12C|AJIQ01000002.1_283001_283748, 12C|AJIQ01000002.1_312294_312822, 12C|AJIQ01000002.1_317039_317918, 12C|AJIQ01000002.1_43…
GO:0019538	BP	p	protein metabolic process	8495/98125	9204/105694	0.0362109	4	8495	0.876	12C|AJIQ01000002.1_1033553_1036208, 12C|AJIQ01000002.1_1043088_1043457, 12C|AJIQ01000002.1_1056871_1059133, 12C|AJIQ01000002.1_185034_186993, 12C|AJIQ01000002.1_192538_192805, 12C|AJIQ01000002.1_198852_199869, 12C|AJIQ01000002.1_262989_263627, 12C|AJIQ01000002.1_27794_28394, 12C|AJIQ01000002.1_283001_283748, 12C|AJIQ01000002.1_312294_312822, 12C|AJIQ01000002.1_317039_317918, 12C|AJIQ01000002.1_43…
GO:0005575	CC	p	cellular_component	31786/98125	34822/105694	7.45382e-42	0	31786	0	12C|AJIQ01000002.1_1001088_1003263, 12C|AJIQ01000002.1_1026704_1029665, 12C|AJIQ01000002.1_1043088_1043457, 12C|AJIQ01000002.1_1043641_1046449, 12C|AJIQ01000002.1_105036_106047, 12C|AJIQ01000002.1_106375_108124, 12C|AJIQ01000002.1_116116_117615, 12C|AJIQ01000002.1_12555_13281, 12C|AJIQ01000002.1_152265_154062, 12C|AJIQ01000002.1_169913_172061, 12C|AJIQ01000002.1_172278_172893, 12C|AJIQ01000002.1_…
GO:0044464	CC	p	cell part	11531/98125	12624/105694	1.2426e-11	1	11531	0	12C|AJIQ01000002.1_1043088_1043457, 12C|AJIQ01000002.1_106375_108124, 12C|AJIQ01000002.1_172278_172893, 12C|AJIQ01000002.1_179098_183734, 12C|AJIQ01000002.1_192538_192805, 12C|AJIQ01000002.1_200509_201445, 12C|AJIQ01000002.1_229696_231910, 12C|AJIQ01000002.1_236360_238280, 12C|AJIQ01000002.1_262989_263627, 12C|AJIQ01000002.1_27794_28394, 12C|AJIQ01000002.1_283001_283748, 12C|AJIQ01000002.1_312294…
GO:0016020	CC	p	membrane	6593/98125	7261/105694	1.6754e-11	1	6593	0	12C|AJIQ01000002.1_1001088_1003263, 12C|AJIQ01000002.1_105036_106047, 12C|AJIQ01000002.1_12555_13281, 12C|AJIQ01000002.1_152265_154062, 12C|AJIQ01000002.1_207223_213985, 12C|AJIQ01000002.1_269095_270568, 12C|AJIQ01000002.1_388887_392709, 12C|AJIQ01000002.1_404250_405276, 12C|AJIQ01000002.1_414169_416749, 12C|AJIQ01000002.1_420745_421738, 12C|AJIQ01000002.1_467604_468327, 12C|AJIQ01000002.1_499307…
GO:0044424	CC	p	intracellular part	11489/98125	12582/105694	5.37345e-12	2	11489	0	12C|AJIQ01000002.1_1043088_1043457, 12C|AJIQ01000002.1_106375_108124, 12C|AJIQ01000002.1_172278_172893, 12C|AJIQ01000002.1_179098_183734, 12C|AJIQ01000002.1_192538_192805, 12C|AJIQ01000002.1_200509_201445, 12C|AJIQ01000002.1_229696_231910, 12C|AJIQ01000002.1_236360_238280, 12C|AJIQ01000002.1_262989_263627, 12C|AJIQ01000002.1_27794_28394, 12C|AJIQ01000002.1_283001_283748, 12C|AJIQ01000002.1_312294…
GO:0005737	CC	p	cytoplasm	1458/98125	1732/105694	6.42773e-35	3	1458	0	12C|AJIQ01000002.1_200509_201445, 12C|AJIQ01000002.1_374849_375401, 12C|AJIQ01000002.1_517364_518120, 12C|AJIQ01000002.1_559093_560581, 12C|AJIQ01000002.1_918278_919256, 12C|AJIQ01000002.1_975251_978089, 12C|AJIQ01000005.1_1338270_1338762, 12C|AJIQ01000005.1_1351771_1352176, 12C|AJIQ01000005.1_1367593_1367908, 12C|AJIQ01000005.1_1419804_1421073, 12C|AJIQ01000005.1_146929_147991, 12C|AJIQ01000005.…
GO:0005783	CC	p	endoplasmic reticulum	102/98125	150/105694	2.89252e-19	5	102	0	12C|AJIQ01000005.1_424214_425954, 12C|AJIQ01000017.1_54151_54337, 12C|AJIQ01000027.1_62243_63989, 19F|AJIV01000007.1_505628_507368, 19F|AJIV01000019.1_316553_316739, 19F|AJIV01000029.1_39836_41579, 3153A|KE651036.1_209712_211452, 3153A|KE651050.1_47577_47763, 3153A|KE651056.1_58653_60396, A123|KE650784.1_317916_318102, A123|KE650789.1_41571_43314, A123|KE650812.1_1078530_1080270, A155|KE651093.1_…
GO:0032991	CC	p	protein-containing complex	2958/98125	3253/105694	3.33599e-05	1	2958	0.002	12C|AJIQ01000002.1_1043088_1043457, 12C|AJIQ01000002.1_192538_192805, 12C|AJIQ01000002.1_262989_263627, 12C|AJIQ01000002.1_27794_28394, 12C|AJIQ01000002.1_283001_283748, 12C|AJIQ01000002.1_312294_312822, 12C|AJIQ01000002.1_317039_317918, 12C|AJIQ01000002.1_623604_623922, 12C|AJIQ01000002.1_636590_637358, 12C|AJIQ01000002.1_643798_644314, 12C|AJIQ01000002.1_944636_945236, 12C|AJIQ01000003.1_133938…
GO:1990904	CC	p	ribonucleoprotein complex	2958/98125	3253/105694	3.33599e-05	2	2958	0.002	12C|AJIQ01000002.1_1043088_1043457, 12C|AJIQ01000002.1_192538_192805, 12C|AJIQ01000002.1_262989_263627, 12C|AJIQ01000002.1_27794_28394, 12C|AJIQ01000002.1_283001_283748, 12C|AJIQ01000002.1_312294_312822, 12C|AJIQ01000002.1_317039_317918, 12C|AJIQ01000002.1_623604_623922, 12C|AJIQ01000002.1_636590_637358, 12C|AJIQ01000002.1_643798_644314, 12C|AJIQ01000002.1_944636_945236, 12C|AJIQ01000003.1_133938…
GO:0005840	CC	p	ribosome	2958/98125	3253/105694	3.33599e-05	5	2958	0.002	12C|AJIQ01000002.1_1043088_1043457, 12C|AJIQ01000002.1_192538_192805, 12C|AJIQ01000002.1_262989_263627, 12C|AJIQ01000002.1_27794_28394, 12C|AJIQ01000002.1_283001_283748, 12C|AJIQ01000002.1_312294_312822, 12C|AJIQ01000002.1_317039_317918, 12C|AJIQ01000002.1_623604_623922, 12C|AJIQ01000002.1_636590_637358, 12C|AJIQ01000002.1_643798_644314, 12C|AJIQ01000002.1_944636_945236, 12C|AJIQ01000003.1_133938…
GO:0044444	CC	p	cytoplasmic part	3872/98125	4226/105694	0.00209959	3	3872	0.12	12C|AJIQ01000002.1_1043088_1043457, 12C|AJIQ01000002.1_192538_192805, 12C|AJIQ01000002.1_262989_263627, 12C|AJIQ01000002.1_27794_28394, 12C|AJIQ01000002.1_283001_283748, 12C|AJIQ01000002.1_312294_312822, 12C|AJIQ01000002.1_317039_317918, 12C|AJIQ01000002.1_623604_623922, 12C|AJIQ01000002.1_636590_637358, 12C|AJIQ01000002.1_643798_644314, 12C|AJIQ01000002.1_825749_826268, 12C|AJIQ01000002.1_943951…
GO:0043226	CC	p	organelle	9929/98125	10763/105694	0.0136709	1	9929	0.558	12C|AJIQ01000002.1_1043088_1043457, 12C|AJIQ01000002.1_106375_108124, 12C|AJIQ01000002.1_172278_172893, 12C|AJIQ01000002.1_179098_183734, 12C|AJIQ01000002.1_192538_192805, 12C|AJIQ01000002.1_229696_231910, 12C|AJIQ01000002.1_236360_238280, 12C|AJIQ01000002.1_262989_263627, 12C|AJIQ01000002.1_27794_28394, 12C|AJIQ01000002.1_283001_283748, 12C|AJIQ01000002.1_312294_312822, 12C|AJIQ01000002.1_317039…
GO:0043229	CC	p	intracellular organelle	9929/98125	10763/105694	0.0136709	3	9929	0.558	12C|AJIQ01000002.1_1043088_1043457, 12C|AJIQ01000002.1_106375_108124, 12C|AJIQ01000002.1_172278_172893, 12C|AJIQ01000002.1_179098_183734, 12C|AJIQ01000002.1_192538_192805, 12C|AJIQ01000002.1_229696_231910, 12C|AJIQ01000002.1_236360_238280, 12C|AJIQ01000002.1_262989_263627, 12C|AJIQ01000002.1_27794_28394, 12C|AJIQ01000002.1_283001_283748, 12C|AJIQ01000002.1_312294_312822, 12C|AJIQ01000002.1_317039…
GO:0005634	CC	p	nucleus	5679/98125	6166/105694	0.0219783	5	5679	0.694	12C|AJIQ01000002.1_106375_108124, 12C|AJIQ01000002.1_172278_172893, 12C|AJIQ01000002.1_179098_183734, 12C|AJIQ01000002.1_229696_231910, 12C|AJIQ01000002.1_236360_238280, 12C|AJIQ01000002.1_330069_334866, 12C|AJIQ01000002.1_377060_377969, 12C|AJIQ01000002.1_407003_409184, 12C|AJIQ01000002.1_41264_41810, 12C|AJIQ01000002.1_662148_665343, 12C|AJIQ01000002.1_791696_792872, 12C|AJIQ01000002.1_918278_9…
GO:0005215	MF	p	transporter activity	4855/98125	5358/105694	4.43753e-10	1	4855	0	12C|AJIQ01000002.1_1001088_1003263, 12C|AJIQ01000002.1_152265_154062, 12C|AJIQ01000002.1_207223_213985, 12C|AJIQ01000002.1_414169_416749, 12C|AJIQ01000002.1_427278_428913, 12C|AJIQ01000002.1_533409_534918, 12C|AJIQ01000002.1_689403_690282, 12C|AJIQ01000002.1_988503_990643, 12C|AJIQ01000003.1_170905_172576, 12C|AJIQ01000003.1_20590_22150, 12C|AJIQ01000003.1_399199_401620, 12C|AJIQ01000003.1_42367_…
GO:0008289	MF	p	lipid binding	539/98125	656/105694	1.04003e-19	2	539	0	12C|AJIQ01000002.1_304547_306104, 12C|AJIQ01000004.1_136388_136859, 12C|AJIQ01000007.1_224902_226939, 12C|AJIQ01000007.1_233828_235718, 12C|AJIQ01000008.1_390604_392599, 12C|AJIQ01000024.1_109537_111559, 12C|AJIQ01000024.1_317086_318982, 12C|AJIQ01000024.1_482126_485549, 12C|AJIQ01000024.1_826940_829133, 12C|AJIQ01000027.1_556861_568339, 12C|AJIQ01000027.1_676708_678724, 12C|AJIQ01000028.1_700759…
GO:0016788	MF	p	hydrolase activity, acting on ester bonds	609/98125	710/105694	6.34996e-11	3	609	0	12C|AJIQ01000002.1_328011_329391, 12C|AJIQ01000002.1_997950_999909, 12C|AJIQ01000005.1_136196_137849, 12C|AJIQ01000005.1_150482_152687, 12C|AJIQ01000005.1_407648_409439, 12C|AJIQ01000005.1_535408_536914, 12C|AJIQ01000020.1_141917_142442, 12C|AJIQ01000024.1_439324_440692, 12C|AJIQ01000024.1_845720_847964, 12C|AJIQ01000027.1_513220_516283, 12C|AJIQ01000028.1_18669_20874, 12C|AJIQ01000031.1_115284_1…
GO:0042578	MF	p	phosphoric ester hydrolase activity	609/98125	710/105694	6.34996e-11	4	609	0	12C|AJIQ01000002.1_328011_329391, 12C|AJIQ01000002.1_997950_999909, 12C|AJIQ01000005.1_136196_137849, 12C|AJIQ01000005.1_150482_152687, 12C|AJIQ01000005.1_407648_409439, 12C|AJIQ01000005.1_535408_536914, 12C|AJIQ01000020.1_141917_142442, 12C|AJIQ01000024.1_439324_440692, 12C|AJIQ01000024.1_845720_847964, 12C|AJIQ01000027.1_513220_516283, 12C|AJIQ01000028.1_18669_20874, 12C|AJIQ01000031.1_115284_1…
GO:0016791	MF	p	phosphatase activity	609/98125	710/105694	6.34996e-11	5	609	0	12C|AJIQ01000002.1_328011_329391, 12C|AJIQ01000002.1_997950_999909, 12C|AJIQ01000005.1_136196_137849, 12C|AJIQ01000005.1_150482_152687, 12C|AJIQ01000005.1_407648_409439, 12C|AJIQ01000005.1_535408_536914, 12C|AJIQ01000020.1_141917_142442, 12C|AJIQ01000024.1_439324_440692, 12C|AJIQ01000024.1_845720_847964, 12C|AJIQ01000027.1_513220_516283, 12C|AJIQ01000028.1_18669_20874, 12C|AJIQ01000031.1_115284_1…
GO:0016779	MF	p	nucleotidyltransferase activity	1632/98125	1801/105694	0.000378041	4	1632	0.014	12C|AJIQ01000002.1_311319_311838, 12C|AJIQ01000002.1_313057_316759, 12C|AJIQ01000002.1_449618_450776, 12C|AJIQ01000002.1_99373_103273, 12C|AJIQ01000003.1_102269_104078, 12C|AJIQ01000003.1_608937_610929, 12C|AJIQ01000003.1_81691_82276, 12C|AJIQ01000004.1_79752_82353, 12C|AJIQ01000005.1_106205_108401, 12C|AJIQ01000005.1_1132546_1133920, 12C|AJIQ01000005.1_1314078_1315659, 12C|AJIQ01000005.1_1430152…
GO:0008233	MF	p	peptidase activity	2758/98125	3014/105694	0.00514682	3	2758	0.254	12C|AJIQ01000002.1_1052187_1053951, 12C|AJIQ01000002.1_330069_334866, 12C|AJIQ01000002.1_410922_413394, 12C|AJIQ01000002.1_63117_64545, 12C|AJIQ01000002.1_949787_953004, 12C|AJIQ01000003.1_184444_186094, 12C|AJIQ01000003.1_345890_346664, 12C|AJIQ01000003.1_376147_380293, 12C|AJIQ01000003.1_615592_616741, 12C|AJIQ01000003.1_91717_93823, 12C|AJIQ01000005.1_1094052_1094628, 12C|AJIQ01000005.1_134688…
GO:0003677	MF	p	DNA binding	6350/98125	6903/105694	0.0050975	4	6350	0.254	12C|AJIQ01000002.1_196122_197211, 12C|AJIQ01000002.1_201872_202325, 12C|AJIQ01000002.1_236360_238280, 12C|AJIQ01000002.1_313057_316759, 12C|AJIQ01000002.1_377060_377969, 12C|AJIQ01000002.1_407003_409184, 12C|AJIQ01000002.1_579326_581882, 12C|AJIQ01000002.1_749748_750459, 12C|AJIQ01000002.1_781809_783525, 12C|AJIQ01000002.1_909342_909735, 12C|AJIQ01000002.1_910585_910975, 12C|AJIQ01000002.1_99373_…
GO:0005198	MF	p	structural molecule activity	3272/98125	3570/105694	0.00610665	1	3272	0.296	12C|AJIQ01000002.1_1043088_1043457, 12C|AJIQ01000002.1_1043641_1046449, 12C|AJIQ01000002.1_192538_192805, 12C|AJIQ01000002.1_262989_263627, 12C|AJIQ01000002.1_27794_28394, 12C|AJIQ01000002.1_283001_283748, 12C|AJIQ01000002.1_312294_312822, 12C|AJIQ01000002.1_317039_317918, 12C|AJIQ01000002.1_623604_623922, 12C|AJIQ01000002.1_636590_637358, 12C|AJIQ01000002.1_643798_644314, 12C|AJIQ01000002.1_9446…
GO:0016853	MF	p	isomerase activity	952/98125	1050/105694	0.00801746	2	952	0.37	12C|AJIQ01000002.1_445031_447056, 12C|AJIQ01000002.1_517364_518120, 12C|AJIQ01000002.1_953217_953748, 12C|AJIQ01000003.1_624175_625381, 12C|AJIQ01000005.1_1283509_1285141, 12C|AJIQ01000005.1_424214_425954, 12C|AJIQ01000011.1_228213_230490, 12C|AJIQ01000011.1_81833_83156, 12C|AJIQ01000016.1_181938_183060, 12C|AJIQ01000016.1_305384_306104, 12C|AJIQ01000017.1_56291_56987, 12C|AJIQ01000020.1_338352_3…

## Sheet: C. albicans accessory
# GO	NS	enrichment	name	ratio_in_study	ratio_in_pop	p_uncorrected	depth	study_count	p_fdr	study_items
GO:0022610	BP	e	biological adhesion	172/7563	229/105694	1.02822e-145	1	172	0	12C|AJIQ01000016.1_77865_79902, 12C|AJIQ01000022.1_23_1523, 12C|AJIQ01000022.1_37962_40776, 12C|AJIQ01000033.1_265151_281077, 12C|AJIQ01000045.1_175903_178784, 19F|AJIV01000018.1_78016_80053, 19F|AJIV01000025.1_44563_45955, 19F|AJIV01000025.1_6476_9923, 19F|AJIV01000035.1_778928_783227, 19F|AJIV01000035.1_896744_898019, 3153A|AVAY01000283.1_41596_42940, 3153A|KE651048.1_77262_79299, 3153A|KE65105…
GO:0051179	BP	e	localization	1236/7563	12911/105694	8.76047e-28	1	1236	0	12C|AJIQ01000002.1_399583_401218, 12C|AJIQ01000002.1_482102_482906, 12C|AJIQ01000002.1_525812_527570, 12C|AJIQ01000002.1_621458_623216, 12C|AJIQ01000003.1_225119_228134, 12C|AJIQ01000005.1_1153882_1154470, 12C|AJIQ01000005.1_436695_437061, 12C|AJIQ01000007.1_428643_430416, 12C|AJIQ01000008.1_24798_26430, 12C|AJIQ01000016.1_7048_8473, 12C|AJIQ01000017.1_35258_37580, 12C|AJIQ01000019.1_28172_29750,…
GO:0065007	BP	e	biological regulation	832/7563	9431/105694	1.64624e-10	1	832	0	12C|AJIQ01000003.1_294174_296703, 12C|AJIQ01000003.1_652682_653264, 12C|AJIQ01000003.1_654379_654955, 12C|AJIQ01000005.1_193994_195959, 12C|AJIQ01000007.1_346844_347951, 12C|AJIQ01000016.1_219976_220684, 12C|AJIQ01000017.1_37696_38608, 12C|AJIQ01000017.1_93260_94610, 12C|AJIQ01000021.1_91215_93915, 12C|AJIQ01000022.1_43427_44216, 12C|AJIQ01000023.1_43166_43837, 12C|AJIQ01000024.1_127662_129249, 1…
GO:0007155	BP	e	cell adhesion	172/7563	229/105694	1.02822e-145	2	172	0	12C|AJIQ01000016.1_77865_79902, 12C|AJIQ01000022.1_23_1523, 12C|AJIQ01000022.1_37962_40776, 12C|AJIQ01000033.1_265151_281077, 12C|AJIQ01000045.1_175903_178784, 19F|AJIV01000018.1_78016_80053, 19F|AJIV01000025.1_44563_45955, 19F|AJIV01000025.1_6476_9923, 19F|AJIV01000035.1_778928_783227, 19F|AJIV01000035.1_896744_898019, 3153A|AVAY01000283.1_41596_42940, 3153A|KE651048.1_77262_79299, 3153A|KE65105…
GO:0006457	BP	e	protein folding	190/7563	676/105694	1.23012e-61	2	190	0	12C|AJIQ01000002.1_476474_476837, 12C|AJIQ01000022.1_44324_44930, 12C|AJIQ01000027.1_453744_454017, 12C|AJIQ01000036.1_432139_432627, 12C|AJIQ01000037.1_43897_44269, 19F|AJIV01000003.1_9639_10002, 19F|AJIV01000024.1_89555_90244, 19F|AJIV01000025.1_1526_2132, 19F|AJIV01000030.1_50971_51361, 19F|AJIV01000042.1_268577_268949, 3153A|AVAY01000100.1_1938_2544, 3153A|KE651043.1_18905_19268, 3153A|KE6510…
GO:0051234	BP	e	establishment of localization	1236/7563	12911/105694	8.76047e-28	2	1236	0	12C|AJIQ01000002.1_399583_401218, 12C|AJIQ01000002.1_482102_482906, 12C|AJIQ01000002.1_525812_527570, 12C|AJIQ01000002.1_621458_623216, 12C|AJIQ01000003.1_225119_228134, 12C|AJIQ01000005.1_1153882_1154470, 12C|AJIQ01000005.1_436695_437061, 12C|AJIQ01000007.1_428643_430416, 12C|AJIQ01000008.1_24798_26430, 12C|AJIQ01000016.1_7048_8473, 12C|AJIQ01000017.1_35258_37580, 12C|AJIQ01000019.1_28172_29750,…
GO:0042221	BP	e	response to chemical	33/7563	67/105694	1.86552e-20	2	33	0	12C|AJIQ01000046.1_194950_196354, 19F|AJIV01000056.1_595440_596844, 3153A|KE651075.1_261336_262740, A123|KE650812.1_58232_59654, A155|KE651120.1_476014_477439, A203|KE650870.1_484210_485614, A20|KE651028.1_471511_472915, A48|KE650953.1_472011_473415, A67|KE650906.1_422343_423765, A84|KE651161.1_479823_481227, A92|KE650840.1_413189_414584, CHN1|KE650997.1_422995_424417, Ca529L|KK667242.1_477400_47…
GO:0050789	BP	e	regulation of biological process	832/7563	9431/105694	1.64624e-10	2	832	0	12C|AJIQ01000003.1_294174_296703, 12C|AJIQ01000003.1_652682_653264, 12C|AJIQ01000003.1_654379_654955, 12C|AJIQ01000005.1_193994_195959, 12C|AJIQ01000007.1_346844_347951, 12C|AJIQ01000016.1_219976_220684, 12C|AJIQ01000017.1_37696_38608, 12C|AJIQ01000017.1_93260_94610, 12C|AJIQ01000021.1_91215_93915, 12C|AJIQ01000022.1_43427_44216, 12C|AJIQ01000023.1_43166_43837, 12C|AJIQ01000024.1_127662_129249, 1…
GO:0009056	BP	e	catabolic process	35/7563	171/105694	1.49596e-08	2	35	0	12C|AJIQ01000031.1_471356_471695, 19F|AJIV01000035.1_468678_469017, 3153A|KE651061.1_216285_216630, A123|AVAR01000056.1_5139_6571, A123|KE650797.1_468197_468542, A155|KE651109.1_466719_467064, A203|KE650860.1_471938_472283, A20|KE651018.1_466376_466715, A48|KE650940.1_189364_189703, A67|KE650895.1_467596_467941, A84|KE651149.1_478502_478841, A92|KE650833.1_477056_477395, CHN1|KE650983.1_474324_47…
GO:0009058	BP	e	biosynthetic process	294/7563	3184/105694	8.95021e-06	2	294	0	12C|AJIQ01000002.1_514676_515336, 12C|AJIQ01000002.1_624428_625034, 12C|AJIQ01000002.1_625494_626247, 12C|AJIQ01000002.1_744769_745493, 12C|AJIQ01000003.1_253342_253882, 12C|AJIQ01000016.1_4840_5245, 12C|AJIQ01000020.1_325819_326233, 12C|AJIQ01000020.1_414627_414984, 12C|AJIQ01000028.1_12449_12845, 19F|AJIV01000003.1_157297_157903, 19F|AJIV01000003.1_158363_159116, 19F|AJIV01000003.1_277646_27837…
GO:0006810	BP	e	transport	1236/7563	12911/105694	8.76047e-28	3	1236	0	12C|AJIQ01000002.1_399583_401218, 12C|AJIQ01000002.1_482102_482906, 12C|AJIQ01000002.1_525812_527570, 12C|AJIQ01000002.1_621458_623216, 12C|AJIQ01000003.1_225119_228134, 12C|AJIQ01000005.1_1153882_1154470, 12C|AJIQ01000005.1_436695_437061, 12C|AJIQ01000007.1_428643_430416, 12C|AJIQ01000008.1_24798_26430, 12C|AJIQ01000016.1_7048_8473, 12C|AJIQ01000017.1_35258_37580, 12C|AJIQ01000019.1_28172_29750,…
GO:1901575	BP	e	organic substance catabolic process	35/7563	171/105694	1.49596e-08	3	35	0	12C|AJIQ01000031.1_471356_471695, 19F|AJIV01000035.1_468678_469017, 3153A|KE651061.1_216285_216630, A123|AVAR01000056.1_5139_6571, A123|KE650797.1_468197_468542, A155|KE651109.1_466719_467064, A203|KE650860.1_471938_472283, A20|KE651018.1_466376_466715, A48|KE650940.1_189364_189703, A67|KE650895.1_467596_467941, A84|KE651149.1_478502_478841, A92|KE650833.1_477056_477395, CHN1|KE650983.1_474324_47…
GO:0044249	BP	e	cellular biosynthetic process	294/7563	3184/105694	8.95021e-06	3	294	0	12C|AJIQ01000002.1_514676_515336, 12C|AJIQ01000002.1_624428_625034, 12C|AJIQ01000002.1_625494_626247, 12C|AJIQ01000002.1_744769_745493, 12C|AJIQ01000003.1_253342_253882, 12C|AJIQ01000016.1_4840_5245, 12C|AJIQ01000020.1_325819_326233, 12C|AJIQ01000020.1_414627_414984, 12C|AJIQ01000028.1_12449_12845, 19F|AJIV01000003.1_157297_157903, 19F|AJIV01000003.1_158363_159116, 19F|AJIV01000003.1_277646_27837…
GO:1901576	BP	e	organic substance biosynthetic process	294/7563	3184/105694	8.95021e-06	3	294	0	12C|AJIQ01000002.1_514676_515336, 12C|AJIQ01000002.1_624428_625034, 12C|AJIQ01000002.1_625494_626247, 12C|AJIQ01000002.1_744769_745493, 12C|AJIQ01000003.1_253342_253882, 12C|AJIQ01000016.1_4840_5245, 12C|AJIQ01000020.1_325819_326233, 12C|AJIQ01000020.1_414627_414984, 12C|AJIQ01000028.1_12449_12845, 19F|AJIV01000003.1_157297_157903, 19F|AJIV01000003.1_158363_159116, 19F|AJIV01000003.1_277646_27837…
GO:0009057	BP	e	macromolecule catabolic process	35/7563	171/105694	1.49596e-08	4	35	0	12C|AJIQ01000031.1_471356_471695, 19F|AJIV01000035.1_468678_469017, 3153A|KE651061.1_216285_216630, A123|AVAR01000056.1_5139_6571, A123|KE650797.1_468197_468542, A155|KE651109.1_466719_467064, A203|KE650860.1_471938_472283, A20|KE651018.1_466376_466715, A48|KE650940.1_189364_189703, A67|KE650895.1_467596_467941, A84|KE651149.1_478502_478841, A92|KE650833.1_477056_477395, CHN1|KE650983.1_474324_47…
GO:1901565	BP	e	organonitrogen compound catabolic process	35/7563	171/105694	1.49596e-08	4	35	0	12C|AJIQ01000031.1_471356_471695, 19F|AJIV01000035.1_468678_469017, 3153A|KE651061.1_216285_216630, A123|AVAR01000056.1_5139_6571, A123|KE650797.1_468197_468542, A155|KE651109.1_466719_467064, A203|KE650860.1_471938_472283, A20|KE651018.1_466376_466715, A48|KE650940.1_189364_189703, A67|KE650895.1_467596_467941, A84|KE651149.1_478502_478841, A92|KE650833.1_477056_477395, CHN1|KE650983.1_474324_47…
GO:1901566	BP	e	organonitrogen compound biosynthetic process	294/7563	3184/105694	8.95021e-06	4	294	0	12C|AJIQ01000002.1_514676_515336, 12C|AJIQ01000002.1_624428_625034, 12C|AJIQ01000002.1_625494_626247, 12C|AJIQ01000002.1_744769_745493, 12C|AJIQ01000003.1_253342_253882, 12C|AJIQ01000016.1_4840_5245, 12C|AJIQ01000020.1_325819_326233, 12C|AJIQ01000020.1_414627_414984, 12C|AJIQ01000028.1_12449_12845, 19F|AJIV01000003.1_157297_157903, 19F|AJIV01000003.1_158363_159116, 19F|AJIV01000003.1_277646_27837…
GO:0044271	BP	e	cellular nitrogen compound biosynthetic process	294/7563	3184/105694	8.95021e-06	4	294	0	12C|AJIQ01000002.1_514676_515336, 12C|AJIQ01000002.1_624428_625034, 12C|AJIQ01000002.1_625494_626247, 12C|AJIQ01000002.1_744769_745493, 12C|AJIQ01000003.1_253342_253882, 12C|AJIQ01000016.1_4840_5245, 12C|AJIQ01000020.1_325819_326233, 12C|AJIQ01000020.1_414627_414984, 12C|AJIQ01000028.1_12449_12845, 19F|AJIV01000003.1_157297_157903, 19F|AJIV01000003.1_158363_159116, 19F|AJIV01000003.1_277646_27837…
GO:0009059	BP	e	macromolecule biosynthetic process	294/7563	3184/105694	8.95021e-06	4	294	0	12C|AJIQ01000002.1_514676_515336, 12C|AJIQ01000002.1_624428_625034, 12C|AJIQ01000002.1_625494_626247, 12C|AJIQ01000002.1_744769_745493, 12C|AJIQ01000003.1_253342_253882, 12C|AJIQ01000016.1_4840_5245, 12C|AJIQ01000020.1_325819_326233, 12C|AJIQ01000020.1_414627_414984, 12C|AJIQ01000028.1_12449_12845, 19F|AJIV01000003.1_157297_157903, 19F|AJIV01000003.1_158363_159116, 19F|AJIV01000003.1_277646_27837…
GO:0043603	BP	e	cellular amide metabolic process	294/7563	3184/105694	8.95021e-06	4	294	0	12C|AJIQ01000002.1_514676_515336, 12C|AJIQ01000002.1_624428_625034, 12C|AJIQ01000002.1_625494_626247, 12C|AJIQ01000002.1_744769_745493, 12C|AJIQ01000003.1_253342_253882, 12C|AJIQ01000016.1_4840_5245, 12C|AJIQ01000020.1_325819_326233, 12C|AJIQ01000020.1_414627_414984, 12C|AJIQ01000028.1_12449_12845, 19F|AJIV01000003.1_157297_157903, 19F|AJIV01000003.1_158363_159116, 19F|AJIV01000003.1_277646_27837…
GO:0030163	BP	e	protein catabolic process	35/7563	171/105694	1.49596e-08	5	35	0	12C|AJIQ01000031.1_471356_471695, 19F|AJIV01000035.1_468678_469017, 3153A|KE651061.1_216285_216630, A123|AVAR01000056.1_5139_6571, A123|KE650797.1_468197_468542, A155|KE651109.1_466719_467064, A203|KE650860.1_471938_472283, A20|KE651018.1_466376_466715, A48|KE650940.1_189364_189703, A67|KE650895.1_467596_467941, A84|KE651149.1_478502_478841, A92|KE650833.1_477056_477395, CHN1|KE650983.1_474324_47…
GO:0006518	BP	e	peptide metabolic process	294/7563	3184/105694	8.95021e-06	5	294	0	12C|AJIQ01000002.1_514676_515336, 12C|AJIQ01000002.1_624428_625034, 12C|AJIQ01000002.1_625494_626247, 12C|AJIQ01000002.1_744769_745493, 12C|AJIQ01000003.1_253342_253882, 12C|AJIQ01000016.1_4840_5245, 12C|AJIQ01000020.1_325819_326233, 12C|AJIQ01000020.1_414627_414984, 12C|AJIQ01000028.1_12449_12845, 19F|AJIV01000003.1_157297_157903, 19F|AJIV01000003.1_158363_159116, 19F|AJIV01000003.1_277646_27837…
GO:0034645	BP	e	cellular macromolecule biosynthetic process	294/7563	3184/105694	8.95021e-06	5	294	0	12C|AJIQ01000002.1_514676_515336, 12C|AJIQ01000002.1_624428_625034, 12C|AJIQ01000002.1_625494_626247, 12C|AJIQ01000002.1_744769_745493, 12C|AJIQ01000003.1_253342_253882, 12C|AJIQ01000016.1_4840_5245, 12C|AJIQ01000020.1_325819_326233, 12C|AJIQ01000020.1_414627_414984, 12C|AJIQ01000028.1_12449_12845, 19F|AJIV01000003.1_157297_157903, 19F|AJIV01000003.1_158363_159116, 19F|AJIV01000003.1_277646_27837…
GO:0043604	BP	e	amide biosynthetic process	294/7563	3184/105694	8.95021e-06	5	294	0	12C|AJIQ01000002.1_514676_515336, 12C|AJIQ01000002.1_624428_625034, 12C|AJIQ01000002.1_625494_626247, 12C|AJIQ01000002.1_744769_745493, 12C|AJIQ01000003.1_253342_253882, 12C|AJIQ01000016.1_4840_5245, 12C|AJIQ01000020.1_325819_326233, 12C|AJIQ01000020.1_414627_414984, 12C|AJIQ01000028.1_12449_12845, 19F|AJIV01000003.1_157297_157903, 19F|AJIV01000003.1_158363_159116, 19F|AJIV01000003.1_277646_27837…
GO:0043043	BP	e	peptide biosynthetic process	294/7563	3184/105694	8.95021e-06	6	294	0	12C|AJIQ01000002.1_514676_515336, 12C|AJIQ01000002.1_624428_625034, 12C|AJIQ01000002.1_625494_626247, 12C|AJIQ01000002.1_744769_745493, 12C|AJIQ01000003.1_253342_253882, 12C|AJIQ01000016.1_4840_5245, 12C|AJIQ01000020.1_325819_326233, 12C|AJIQ01000020.1_414627_414984, 12C|AJIQ01000028.1_12449_12845, 19F|AJIV01000003.1_157297_157903, 19F|AJIV01000003.1_158363_159116, 19F|AJIV01000003.1_277646_27837…
GO:0006412	BP	e	translation	294/7563	3184/105694	8.95021e-06	7	294	0	12C|AJIQ01000002.1_514676_515336, 12C|AJIQ01000002.1_624428_625034, 12C|AJIQ01000002.1_625494_626247, 12C|AJIQ01000002.1_744769_745493, 12C|AJIQ01000003.1_253342_253882, 12C|AJIQ01000016.1_4840_5245, 12C|AJIQ01000020.1_325819_326233, 12C|AJIQ01000020.1_414627_414984, 12C|AJIQ01000028.1_12449_12845, 19F|AJIV01000003.1_157297_157903, 19F|AJIV01000003.1_158363_159116, 19F|AJIV01000003.1_277646_27837…
GO:1901564	BP	e	organonitrogen compound metabolic process	709/7563	9204/105694	0.0343023	3	709	0.856	12C|AJIQ01000002.1_514676_515336, 12C|AJIQ01000002.1_624428_625034, 12C|AJIQ01000002.1_625494_626247, 12C|AJIQ01000002.1_744769_745493, 12C|AJIQ01000003.1_253342_253882, 12C|AJIQ01000005.1_1350188_1351378, 12C|AJIQ01000005.1_193994_195959, 12C|AJIQ01000008.1_392936_394748, 12C|AJIQ01000016.1_4840_5245, 12C|AJIQ01000020.1_325819_326233, 12C|AJIQ01000020.1_414627_414984, 12C|AJIQ01000021.1_101818_1…
GO:0019538	BP	e	protein metabolic process	709/7563	9204/105694	0.0343023	4	709	0.856	12C|AJIQ01000002.1_514676_515336, 12C|AJIQ01000002.1_624428_625034, 12C|AJIQ01000002.1_625494_626247, 12C|AJIQ01000002.1_744769_745493, 12C|AJIQ01000003.1_253342_253882, 12C|AJIQ01000005.1_1350188_1351378, 12C|AJIQ01000005.1_193994_195959, 12C|AJIQ01000008.1_392936_394748, 12C|AJIQ01000016.1_4840_5245, 12C|AJIQ01000020.1_325819_326233, 12C|AJIQ01000020.1_414627_414984, 12C|AJIQ01000021.1_101818_1…
GO:0005575	CC	e	cellular_component	3034/7563	34822/105694	6.96325e-42	0	3034	0	12C|AJIQ01000002.1_399583_401218, 12C|AJIQ01000002.1_452163_452997, 12C|AJIQ01000002.1_476474_476837, 12C|AJIQ01000002.1_482102_482906, 12C|AJIQ01000002.1_514676_515336, 12C|AJIQ01000002.1_525812_527570, 12C|AJIQ01000002.1_621458_623216, 12C|AJIQ01000002.1_624428_625034, 12C|AJIQ01000002.1_625494_626247, 12C|AJIQ01000002.1_744769_745493, 12C|AJIQ01000003.1_225119_228134, 12C|AJIQ01000003.1_253342…
GO:0044464	CC	e	cell part	1093/7563	12624/105694	1.07333e-11	1	1093	0	12C|AJIQ01000002.1_452163_452997, 12C|AJIQ01000002.1_514676_515336, 12C|AJIQ01000002.1_624428_625034, 12C|AJIQ01000002.1_625494_626247, 12C|AJIQ01000002.1_744769_745493, 12C|AJIQ01000003.1_253342_253882, 12C|AJIQ01000003.1_294174_296703, 12C|AJIQ01000003.1_652682_653264, 12C|AJIQ01000005.1_1016451_1017456, 12C|AJIQ01000005.1_6395_7445, 12C|AJIQ01000007.1_346844_347951, 12C|AJIQ01000016.1_4840_524…
GO:0016020	CC	e	membrane	666/7563	7261/105694	2.67803e-11	1	666	0	12C|AJIQ01000002.1_525812_527570, 12C|AJIQ01000003.1_225119_228134, 12C|AJIQ01000007.1_428643_430416, 12C|AJIQ01000008.1_24798_26430, 12C|AJIQ01000008.1_896083_896938, 12C|AJIQ01000020.1_139_1849, 12C|AJIQ01000020.1_97800_99510, 12C|AJIQ01000021.1_8864_12339, 12C|AJIQ01000023.1_43166_43837, 12C|AJIQ01000024.1_247181_248885, 12C|AJIQ01000024.1_91503_93474, 12C|AJIQ01000030.1_216251_217019, 12C|AJI…
GO:0032991	CC	e	protein-containing complex	295/7563	3253/105694	3.29938e-05	1	295	0	12C|AJIQ01000002.1_514676_515336, 12C|AJIQ01000002.1_624428_625034, 12C|AJIQ01000002.1_625494_626247, 12C|AJIQ01000002.1_744769_745493, 12C|AJIQ01000003.1_253342_253882, 12C|AJIQ01000016.1_4840_5245, 12C|AJIQ01000020.1_325819_326233, 12C|AJIQ01000020.1_414627_414984, 12C|AJIQ01000028.1_12449_12845, 19F|AJIV01000003.1_157297_157903, 19F|AJIV01000003.1_158363_159116, 19F|AJIV01000003.1_277646_27837…
GO:0044424	CC	e	intracellular part	1093/7563	12582/105694	4.61758e-12	2	1093	0	12C|AJIQ01000002.1_452163_452997, 12C|AJIQ01000002.1_514676_515336, 12C|AJIQ01000002.1_624428_625034, 12C|AJIQ01000002.1_625494_626247, 12C|AJIQ01000002.1_744769_745493, 12C|AJIQ01000003.1_253342_253882, 12C|AJIQ01000003.1_294174_296703, 12C|AJIQ01000003.1_652682_653264, 12C|AJIQ01000005.1_1016451_1017456, 12C|AJIQ01000005.1_6395_7445, 12C|AJIQ01000007.1_346844_347951, 12C|AJIQ01000016.1_4840_524…
GO:1990904	CC	e	ribonucleoprotein complex	295/7563	3253/105694	3.29938e-05	2	295	0	12C|AJIQ01000002.1_514676_515336, 12C|AJIQ01000002.1_624428_625034, 12C|AJIQ01000002.1_625494_626247, 12C|AJIQ01000002.1_744769_745493, 12C|AJIQ01000003.1_253342_253882, 12C|AJIQ01000016.1_4840_5245, 12C|AJIQ01000020.1_325819_326233, 12C|AJIQ01000020.1_414627_414984, 12C|AJIQ01000028.1_12449_12845, 19F|AJIV01000003.1_157297_157903, 19F|AJIV01000003.1_158363_159116, 19F|AJIV01000003.1_277646_27837…
GO:0005737	CC	e	cytoplasm	274/7563	1732/105694	3.93558e-35	3	274	0	12C|AJIQ01000002.1_452163_452997, 12C|AJIQ01000005.1_1016451_1017456, 12C|AJIQ01000005.1_6395_7445, 12C|AJIQ01000018.1_5551_5959, 12C|AJIQ01000024.1_127662_129249, 12C|AJIQ01000024.1_93970_95557, 12C|AJIQ01000035.1_7885_8677, 12C|AJIQ01000039.1_44992_46294, 12C|AJIQ01000042.1_144658_145906, 19F|AJIV01000002.1_163633_164467, 19F|AJIV01000007.1_1083545_1084550, 19F|AJIV01000014.1_32607_33657, 19F|A…
GO:0005783	CC	e	endoplasmic reticulum	48/7563	150/105694	2.80113e-19	5	48	0	12C|AJIQ01000021.1_101818_103225, 12C|AJIQ01000034.1_113699_115238, 19F|AJIV01000035.1_959368_960907, 3153A|KE651064.1_24830_26366, A123|KE650784.1_1018033_1019440, A123|KE650798.1_88104_89643, A155|KE651110.1_83727_85269, A203|KE650862.1_63443_64982, A20|KE651020.1_5054_6587, A48|KE650925.1_34607_36014, A48|KE650944.1_7931_9464, A67|KE650897.1_165685_167224, A84|AVBA01000187.1_28508_30047, A84|K…
GO:0005840	CC	e	ribosome	295/7563	3253/105694	3.29938e-05	5	295	0	12C|AJIQ01000002.1_514676_515336, 12C|AJIQ01000002.1_624428_625034, 12C|AJIQ01000002.1_625494_626247, 12C|AJIQ01000002.1_744769_745493, 12C|AJIQ01000003.1_253342_253882, 12C|AJIQ01000016.1_4840_5245, 12C|AJIQ01000020.1_325819_326233, 12C|AJIQ01000020.1_414627_414984, 12C|AJIQ01000028.1_12449_12845, 19F|AJIV01000003.1_157297_157903, 19F|AJIV01000003.1_158363_159116, 19F|AJIV01000003.1_277646_27837…
GO:0044444	CC	e	cytoplasmic part	354/7563	4226/105694	0.00208468	3	354	0.106	12C|AJIQ01000002.1_514676_515336, 12C|AJIQ01000002.1_624428_625034, 12C|AJIQ01000002.1_625494_626247, 12C|AJIQ01000002.1_744769_745493, 12C|AJIQ01000003.1_253342_253882, 12C|AJIQ01000016.1_4840_5245, 12C|AJIQ01000020.1_325819_326233, 12C|AJIQ01000020.1_414627_414984, 12C|AJIQ01000021.1_101818_103225, 12C|AJIQ01000028.1_12449_12845, 12C|AJIQ01000034.1_113699_115238, 19F|AJIV01000003.1_157297_15790…
GO:0043226	CC	e	organelle	834/7563	10763/105694	0.012902	1	834	0.542	12C|AJIQ01000002.1_514676_515336, 12C|AJIQ01000002.1_624428_625034, 12C|AJIQ01000002.1_625494_626247, 12C|AJIQ01000002.1_744769_745493, 12C|AJIQ01000003.1_253342_253882, 12C|AJIQ01000003.1_294174_296703, 12C|AJIQ01000003.1_652682_653264, 12C|AJIQ01000005.1_6395_7445, 12C|AJIQ01000007.1_346844_347951, 12C|AJIQ01000016.1_4840_5245, 12C|AJIQ01000020.1_153845_154874, 12C|AJIQ01000020.1_325819_326233,…
GO:0043229	CC	e	intracellular organelle	834/7563	10763/105694	0.012902	3	834	0.542	12C|AJIQ01000002.1_514676_515336, 12C|AJIQ01000002.1_624428_625034, 12C|AJIQ01000002.1_625494_626247, 12C|AJIQ01000002.1_744769_745493, 12C|AJIQ01000003.1_253342_253882, 12C|AJIQ01000003.1_294174_296703, 12C|AJIQ01000003.1_652682_653264, 12C|AJIQ01000005.1_6395_7445, 12C|AJIQ01000007.1_346844_347951, 12C|AJIQ01000016.1_4840_5245, 12C|AJIQ01000020.1_153845_154874, 12C|AJIQ01000020.1_325819_326233,…
GO:0005634	CC	e	nucleus	487/7563	6166/105694	0.0219093	5	487	0.684	12C|AJIQ01000003.1_294174_296703, 12C|AJIQ01000003.1_652682_653264, 12C|AJIQ01000005.1_6395_7445, 12C|AJIQ01000007.1_346844_347951, 12C|AJIQ01000020.1_153845_154874, 12C|AJIQ01000021.1_91215_93915, 12C|AJIQ01000024.1_554466_555840, 12C|AJIQ01000027.1_450275_451499, 12C|AJIQ01000027.1_451502_453191, 12C|AJIQ01000028.1_397798_399463, 12C|AJIQ01000030.1_95730_96157, 12C|AJIQ01000033.1_212061_213537,…
GO:0005215	MF	e	transporter activity	503/7563	5358/105694	4.34588e-10	1	503	0	12C|AJIQ01000002.1_399583_401218, 12C|AJIQ01000003.1_225119_228134, 12C|AJIQ01000005.1_1153882_1154470, 12C|AJIQ01000007.1_428643_430416, 12C|AJIQ01000008.1_24798_26430, 12C|AJIQ01000020.1_139_1849, 12C|AJIQ01000020.1_97800_99510, 12C|AJIQ01000021.1_8864_12339, 12C|AJIQ01000024.1_91503_93474, 12C|AJIQ01000024.1_95559_96918, 12C|AJIQ01000027.1_325732_328207, 12C|AJIQ01000037.1_3751_8491, 12C|AJIQ0…
GO:0008289	MF	e	lipid binding	117/7563	656/105694	1.00839e-19	2	117	0	12C|AJIQ01000003.1_317327_319978, 12C|AJIQ01000031.1_24419_25310, 12C|AJIQ01000036.1_4831_7235, 19F|AJIV01000005.1_312382_313753, 19F|AJIV01000035.1_21696_22587, 19F|AJIV01000039.1_151275_153682, 3153A|AVAY01000201.1_27424_29819, 3153A|AVAY01000263.1_2_1139, 3153A|KE651060.1_31765_32656, 3153A|KE651072.1_198_2583, A123|AVAR01000209.1_2744_5157, A123|KE650797.1_20757_21645, A123|KE650800.1_165105_…
GO:0016788	MF	e	hydrolase activity, acting on ester bonds	101/7563	710/105694	6.22661e-11	3	101	0	12C|AJIQ01000036.1_14770_18019, 12C|AJIQ01000042.1_300879_301845, 12C|AJIQ01000042.1_522_1908, 19F|AJIV01000039.1_161186_164414, 19F|AJIV01000049.1_465456_466842, 3153A|AVAY01000201.1_37343_40586, 3153A|KE651071.1_461466_462852, 3153A|KE651071.1_773727_774693, A123|AVAR01000209.1_12788_16061, A123|KE650805.1_471101_472487, A123|KE650805.1_751308_752274, A155|KE651100.1_154794_157031, A155|KE65111…
GO:0042578	MF	e	phosphoric ester hydrolase activity	101/7563	710/105694	6.22661e-11	4	101	0	12C|AJIQ01000036.1_14770_18019, 12C|AJIQ01000042.1_300879_301845, 12C|AJIQ01000042.1_522_1908, 19F|AJIV01000039.1_161186_164414, 19F|AJIV01000049.1_465456_466842, 3153A|AVAY01000201.1_37343_40586, 3153A|KE651071.1_461466_462852, 3153A|KE651071.1_773727_774693, A123|AVAR01000209.1_12788_16061, A123|KE650805.1_471101_472487, A123|KE650805.1_751308_752274, A155|KE651100.1_154794_157031, A155|KE65111…
GO:0016791	MF	e	phosphatase activity	101/7563	710/105694	6.22661e-11	5	101	0	12C|AJIQ01000036.1_14770_18019, 12C|AJIQ01000042.1_300879_301845, 12C|AJIQ01000042.1_522_1908, 19F|AJIV01000039.1_161186_164414, 19F|AJIV01000049.1_465456_466842, 3153A|AVAY01000201.1_37343_40586, 3153A|KE651071.1_461466_462852, 3153A|KE651071.1_773727_774693, A123|AVAR01000209.1_12788_16061, A123|KE650805.1_471101_472487, A123|KE650805.1_751308_752274, A155|KE651100.1_154794_157031, A155|KE65111…
GO:0016779	MF	e	nucleotidyltransferase activity	169/7563	1801/105694	0.000375027	4	169	0.014	12C|AJIQ01000008.1_475347_476157, 12C|AJIQ01000023.1_195288_196374, 12C|AJIQ01000024.1_609044_610400, 12C|AJIQ01000027.1_634461_636084, 12C|AJIQ01000028.1_397798_399463, 19F|AJIV01000012.1_442693_443503, 19F|AJIV01000026.1_327806_328895, 19F|AJIV01000027.1_593638_594994, 19F|AJIV01000030.1_239469_241092, 19F|AJIV01000031.1_394328_395984, 3153A|KE651041.1_540214_541021, 3153A|KE651054.1_138296_139…
GO:0008233	MF	e	peptidase activity	256/7563	3014/105694	0.00460022	3	256	0.246	12C|AJIQ01000008.1_246228_247320, 12C|AJIQ01000011.1_194438_196223, 12C|AJIQ01000024.1_738333_740544, 12C|AJIQ01000031.1_550948_552169, 12C|AJIQ01000033.1_181701_182952, 12C|AJIQ01000034.1_75984_79038, 12C|AJIQ01000036.1_222061_222931, 19F|AJIV01000012.1_239418_240510, 19F|AJIV01000012.1_882740_884137, 19F|AJIV01000014.1_365819_367637, 19F|AJIV01000027.1_720543_722775, 19F|AJIV01000035.1_548277_5…
GO:0003677	MF	e	DNA binding	553/7563	6903/105694	0.00507137	4	553	0.28	12C|AJIQ01000002.1_695099_699329, 12C|AJIQ01000002.1_919580_919897, 12C|AJIQ01000002.1_920855_921265, 12C|AJIQ01000003.1_611180_613118, 12C|AJIQ01000003.1_613359_615324, 12C|AJIQ01000021.1_91215_93915, 12C|AJIQ01000024.1_609044_610400, 12C|AJIQ01000027.1_186980_188528, 12C|AJIQ01000027.1_451502_453191, 12C|AJIQ01000027.1_679402_680950, 12C|AJIQ01000028.1_390817_391777, 12C|AJIQ01000040.1_32481_34…
GO:0005198	MF	e	structural molecule activity	298/7563	3570/105694	0.00608088	1	298	0.298	12C|AJIQ01000002.1_514676_515336, 12C|AJIQ01000002.1_624428_625034, 12C|AJIQ01000002.1_625494_626247, 12C|AJIQ01000002.1_744769_745493, 12C|AJIQ01000003.1_253342_253882, 12C|AJIQ01000016.1_4840_5245, 12C|AJIQ01000020.1_325819_326233, 12C|AJIQ01000020.1_414627_414984, 12C|AJIQ01000028.1_12449_12845, 19F|AJIV01000003.1_157297_157903, 19F|AJIV01000003.1_158363_159116, 19F|AJIV01000003.1_277646_27837…
GO:0016853	MF	e	isomerase activity	98/7563	1050/105694	0.00798187	2	98	0.366	12C|AJIQ01000022.1_44324_44930, 12C|AJIQ01000023.1_194558_195269, 12C|AJIQ01000036.1_432139_432627, 19F|AJIV01000024.1_89555_90244, 19F|AJIV01000025.1_1526_2132, 19F|AJIV01000026.1_327079_327790, 3153A|AVAY01000100.1_1938_2544, 3153A|KE651052.1_201936_202625, 3153A|KE651053.1_46651_47340, 3153A|KE651054.1_137566_138277, A123|KE650785.1_48742_49431, A123|KE650786.1_1785_2391, A123|KE650786.1_33119…
GO:0071840	BP	p	cellular component organization or biogenesis	9/7563	1539/105694	3.72403e-37	1	9	0	19F|AJIV01000060.1_388599_389253, A203|KE650870.1_931311_932001, A84|AVBA01000187.1_24613_25344, CHN1|KE650987.1_47446_48177, GC75|AJIW01000045.1_10081_10804, GC75|AJIW01000052.1_233213_236489, GC75|AJIW01000068.1_385221_385857, P34048|AJIZ01000038.1_475_1200, P37039|JSXQ01000022.1_3208_5277
GO:0050896	BP	p	response to stimulus	93/7563	2337/105694	9.21253e-11	1	93	0	12C|AJIQ01000028.1_487116_487497, 12C|AJIQ01000031.1_163383_163872, 12C|AJIQ01000046.1_194950_196354, 19F|AJIV01000031.1_467362_467745, 19F|AJIV01000035.1_160643_161132, 19F|AJIV01000056.1_595440_596844, 3153A|KE651057.1_466721_467102, 3153A|KE651060.1_170741_171230, 3153A|KE651075.1_261336_262740, A123|AVAR01000056.1_5139_6571, A123|KE650793.1_465641_466024, A123|KE650797.1_160505_160994, A123|K…
GO:0009987	BP	p	cellular process	1491/7563	23054/105694	3.75192e-06	1	1491	0	12C|AJIQ01000002.1_476474_476837, 12C|AJIQ01000002.1_514676_515336, 12C|AJIQ01000002.1_624428_625034, 12C|AJIQ01000002.1_625494_626247, 12C|AJIQ01000002.1_744769_745493, 12C|AJIQ01000003.1_253342_253882, 12C|AJIQ01000005.1_1350188_1351378, 12C|AJIQ01000005.1_193994_195959, 12C|AJIQ01000008.1_1211490_1215115, 12C|AJIQ01000008.1_392936_394748, 12C|AJIQ01000008.1_475347_476157, 12C|AJIQ01000016.1_21…
GO:0016043	BP	p	cellular component organization	9/7563	1199/105694	4.67807e-27	2	9	0	19F|AJIV01000060.1_388599_389253, A203|KE650870.1_931311_932001, A84|AVBA01000187.1_24613_25344, CHN1|KE650987.1_47446_48177, GC75|AJIW01000045.1_10081_10804, GC75|AJIW01000052.1_233213_236489, GC75|AJIW01000068.1_385221_385857, P34048|AJIZ01000038.1_475_1200, P37039|JSXQ01000022.1_3208_5277
GO:0044085	BP	p	cellular component biogenesis	0/7563	340/105694	2.13244e-11	2	0	0
GO:0007049	BP	p	cell cycle	5/7563	515/105694	4.64649e-11	2	5	0	3153A|KE651043.1_779_2795, CHN1|AVAW01000015.1_2499_3774, GC75|AJIW01000003.1_387706_388981, P37037|AJJA01000024.1_4107_5301, P87|AJIT01000001.1_868490_869765
GO:0006950	BP	p	response to stress	93/7563	2303/105694	3.36017e-10	2	93	0	12C|AJIQ01000028.1_487116_487497, 12C|AJIQ01000031.1_163383_163872, 12C|AJIQ01000046.1_194950_196354, 19F|AJIV01000031.1_467362_467745, 19F|AJIV01000035.1_160643_161132, 19F|AJIV01000056.1_595440_596844, 3153A|KE651057.1_466721_467102, 3153A|KE651060.1_170741_171230, 3153A|KE651075.1_261336_262740, A123|AVAR01000056.1_5139_6571, A123|KE650793.1_465641_466024, A123|KE650797.1_160505_160994, A123|K…
GO:0044237	BP	p	cellular metabolic process	1154/7563	18594/105694	1.99054e-08	2	1154	0	12C|AJIQ01000002.1_514676_515336, 12C|AJIQ01000002.1_624428_625034, 12C|AJIQ01000002.1_625494_626247, 12C|AJIQ01000002.1_744769_745493, 12C|AJIQ01000003.1_253342_253882, 12C|AJIQ01000005.1_1350188_1351378, 12C|AJIQ01000005.1_193994_195959, 12C|AJIQ01000008.1_1211490_1215115, 12C|AJIQ01000008.1_392936_394748, 12C|AJIQ01000008.1_475347_476157, 12C|AJIQ01000016.1_4840_5245, 12C|AJIQ01000020.1_153845…
GO:0006996	BP	p	organelle organization	9/7563	1199/105694	4.67807e-27	3	9	0	19F|AJIV01000060.1_388599_389253, A203|KE650870.1_931311_932001, A84|AVBA01000187.1_24613_25344, CHN1|KE650987.1_47446_48177, GC75|AJIW01000045.1_10081_10804, GC75|AJIW01000052.1_233213_236489, GC75|AJIW01000068.1_385221_385857, P34048|AJIZ01000038.1_475_1200, P37039|JSXQ01000022.1_3208_5277
GO:1901360	BP	p	organic cyclic compound metabolic process	479/7563	9186/105694	4.12468e-15	3	479	0	12C|AJIQ01000008.1_1211490_1215115, 12C|AJIQ01000008.1_475347_476157, 12C|AJIQ01000020.1_153845_154874, 12C|AJIQ01000021.1_125_1541, 12C|AJIQ01000021.1_91215_93915, 12C|AJIQ01000022.1_144711_146256, 12C|AJIQ01000024.1_176395_177066, 12C|AJIQ01000024.1_609044_610400, 12C|AJIQ01000024.1_669802_670627, 12C|AJIQ01000027.1_451502_453191, 12C|AJIQ01000027.1_634461_636084, 12C|AJIQ01000028.1_397798_3994…
GO:0046483	BP	p	heterocycle metabolic process	479/7563	9186/105694	4.12468e-15	3	479	0	12C|AJIQ01000008.1_1211490_1215115, 12C|AJIQ01000008.1_475347_476157, 12C|AJIQ01000020.1_153845_154874, 12C|AJIQ01000021.1_125_1541, 12C|AJIQ01000021.1_91215_93915, 12C|AJIQ01000022.1_144711_146256, 12C|AJIQ01000024.1_176395_177066, 12C|AJIQ01000024.1_609044_610400, 12C|AJIQ01000024.1_669802_670627, 12C|AJIQ01000027.1_451502_453191, 12C|AJIQ01000027.1_634461_636084, 12C|AJIQ01000028.1_397798_3994…
GO:0006725	BP	p	cellular aromatic compound metabolic process	479/7563	9186/105694	4.12468e-15	3	479	0	12C|AJIQ01000008.1_1211490_1215115, 12C|AJIQ01000008.1_475347_476157, 12C|AJIQ01000020.1_153845_154874, 12C|AJIQ01000021.1_125_1541, 12C|AJIQ01000021.1_91215_93915, 12C|AJIQ01000022.1_144711_146256, 12C|AJIQ01000024.1_176395_177066, 12C|AJIQ01000024.1_609044_610400, 12C|AJIQ01000024.1_669802_670627, 12C|AJIQ01000027.1_451502_453191, 12C|AJIQ01000027.1_634461_636084, 12C|AJIQ01000028.1_397798_3994…
GO:0006091	BP	p	generation of precursor metabolites and energy	1/7563	443/105694	3.4832e-13	3	1	0	L26|AJIR01000033.1_2368_5329
GO:0022613	BP	p	ribonucleoprotein complex biogenesis	0/7563	340/105694	2.13244e-11	3	0	0
GO:0034641	BP	p	cellular nitrogen compound metabolic process	773/7563	12370/105694	2.4965e-05	3	773	0	12C|AJIQ01000002.1_514676_515336, 12C|AJIQ01000002.1_624428_625034, 12C|AJIQ01000002.1_625494_626247, 12C|AJIQ01000002.1_744769_745493, 12C|AJIQ01000003.1_253342_253882, 12C|AJIQ01000008.1_1211490_1215115, 12C|AJIQ01000008.1_475347_476157, 12C|AJIQ01000016.1_4840_5245, 12C|AJIQ01000020.1_153845_154874, 12C|AJIQ01000020.1_325819_326233, 12C|AJIQ01000020.1_414627_414984, 12C|AJIQ01000021.1_125_1541…
GO:0006139	BP	p	nucleobase-containing compound metabolic process	479/7563	9186/105694	4.12468e-15	4	479	0	12C|AJIQ01000008.1_1211490_1215115, 12C|AJIQ01000008.1_475347_476157, 12C|AJIQ01000020.1_153845_154874, 12C|AJIQ01000021.1_125_1541, 12C|AJIQ01000021.1_91215_93915, 12C|AJIQ01000022.1_144711_146256, 12C|AJIQ01000024.1_176395_177066, 12C|AJIQ01000024.1_609044_610400, 12C|AJIQ01000024.1_669802_670627, 12C|AJIQ01000027.1_451502_453191, 12C|AJIQ01000027.1_634461_636084, 12C|AJIQ01000028.1_397798_3994…
GO:0042254	BP	p	ribosome biogenesis	0/7563	340/105694	2.13244e-11	4	0	0
GO:0007010	BP	p	cytoskeleton organization	3/7563	343/105694	4.68889e-08	4	3	0	19F|AJIV01000060.1_388599_389253, A203|KE650870.1_931311_932001, GC75|AJIW01000068.1_385221_385857
GO:0090304	BP	p	nucleic acid metabolic process	479/7563	9186/105694	4.12468e-15	5	479	0	12C|AJIQ01000008.1_1211490_1215115, 12C|AJIQ01000008.1_475347_476157, 12C|AJIQ01000020.1_153845_154874, 12C|AJIQ01000021.1_125_1541, 12C|AJIQ01000021.1_91215_93915, 12C|AJIQ01000022.1_144711_146256, 12C|AJIQ01000024.1_176395_177066, 12C|AJIQ01000024.1_609044_610400, 12C|AJIQ01000024.1_669802_670627, 12C|AJIQ01000027.1_451502_453191, 12C|AJIQ01000027.1_634461_636084, 12C|AJIQ01000028.1_397798_3994…
GO:0006259	BP	p	DNA metabolic process	128/7563	2853/105694	2.77956e-09	6	128	0	12C|AJIQ01000008.1_1211490_1215115, 12C|AJIQ01000021.1_125_1541, 12C|AJIQ01000024.1_176395_177066, 12C|AJIQ01000027.1_634461_636084, 12C|AJIQ01000041.1_37634_42335, 19F|AJIV01000007.1_1243495_1248436, 19F|AJIV01000027.1_171543_172214, 19F|AJIV01000030.1_239469_241092, 19F|AJIV01000035.1_1008409_1011646, 19F|AJIV01000044.1_86_1175, 3153A|KE651041.1_311041_316432, 3153A|KE651051.1_241960_246817, 31…
GO:0006807	BP	p	nitrogen compound metabolic process	1187/7563	18287/105694	0.000110875	2	1187	0.002	12C|AJIQ01000002.1_514676_515336, 12C|AJIQ01000002.1_624428_625034, 12C|AJIQ01000002.1_625494_626247, 12C|AJIQ01000002.1_744769_745493, 12C|AJIQ01000003.1_253342_253882, 12C|AJIQ01000005.1_1350188_1351378, 12C|AJIQ01000005.1_193994_195959, 12C|AJIQ01000008.1_1211490_1215115, 12C|AJIQ01000008.1_392936_394748, 12C|AJIQ01000008.1_475347_476157, 12C|AJIQ01000016.1_4840_5245, 12C|AJIQ01000020.1_153845…
GO:0043170	BP	p	macromolecule metabolic process	1187/7563	18287/105694	0.000110875	3	1187	0.002	12C|AJIQ01000002.1_514676_515336, 12C|AJIQ01000002.1_624428_625034, 12C|AJIQ01000002.1_625494_626247, 12C|AJIQ01000002.1_744769_745493, 12C|AJIQ01000003.1_253342_253882, 12C|AJIQ01000005.1_1350188_1351378, 12C|AJIQ01000005.1_193994_195959, 12C|AJIQ01000008.1_1211490_1215115, 12C|AJIQ01000008.1_392936_394748, 12C|AJIQ01000008.1_475347_476157, 12C|AJIQ01000016.1_4840_5245, 12C|AJIQ01000020.1_153845…
GO:0008152	BP	p	metabolic process	1583/7563	23912/105694	0.000246576	1	1583	0.012	12C|AJIQ01000002.1_514676_515336, 12C|AJIQ01000002.1_624428_625034, 12C|AJIQ01000002.1_625494_626247, 12C|AJIQ01000002.1_744769_745493, 12C|AJIQ01000003.1_253342_253882, 12C|AJIQ01000005.1_1032029_1032955, 12C|AJIQ01000005.1_1350188_1351378, 12C|AJIQ01000005.1_193994_195959, 12C|AJIQ01000005.1_572855_575045, 12C|AJIQ01000007.1_358758_361302, 12C|AJIQ01000007.1_379310_380750, 12C|AJIQ01000008.1_12…
GO:0016070	BP	p	RNA metabolic process	385/7563	6401/105694	0.000211686	6	385	0.012	12C|AJIQ01000008.1_475347_476157, 12C|AJIQ01000020.1_153845_154874, 12C|AJIQ01000021.1_91215_93915, 12C|AJIQ01000022.1_144711_146256, 12C|AJIQ01000024.1_609044_610400, 12C|AJIQ01000024.1_669802_670627, 12C|AJIQ01000027.1_451502_453191, 12C|AJIQ01000027.1_634461_636084, 12C|AJIQ01000028.1_397798_399463, 12C|AJIQ01000040.1_32481_34218, 19F|AJIV01000012.1_442693_443503, 19F|AJIV01000021.1_58593_5962…
GO:0071704	BP	p	organic substance metabolic process	1550/7563	23403/105694	0.00032645	2	1550	0.014	12C|AJIQ01000002.1_514676_515336, 12C|AJIQ01000002.1_624428_625034, 12C|AJIQ01000002.1_625494_626247, 12C|AJIQ01000002.1_744769_745493, 12C|AJIQ01000003.1_253342_253882, 12C|AJIQ01000005.1_1350188_1351378, 12C|AJIQ01000005.1_193994_195959, 12C|AJIQ01000005.1_572855_575045, 12C|AJIQ01000007.1_358758_361302, 12C|AJIQ01000007.1_379310_380750, 12C|AJIQ01000008.1_1211490_1215115, 12C|AJIQ01000008.1_39…
GO:0044238	BP	p	primary metabolic process	1550/7563	23403/105694	0.00032645	2	1550	0.014	12C|AJIQ01000002.1_514676_515336, 12C|AJIQ01000002.1_624428_625034, 12C|AJIQ01000002.1_625494_626247, 12C|AJIQ01000002.1_744769_745493, 12C|AJIQ01000003.1_253342_253882, 12C|AJIQ01000005.1_1350188_1351378, 12C|AJIQ01000005.1_193994_195959, 12C|AJIQ01000005.1_572855_575045, 12C|AJIQ01000007.1_358758_361302, 12C|AJIQ01000007.1_379310_380750, 12C|AJIQ01000008.1_1211490_1215115, 12C|AJIQ01000008.1_39…
GO:0043412	BP	p	macromolecule modification	380/7563	5849/105694	0.0444595	4	380	0.908	12C|AJIQ01000005.1_1350188_1351378, 12C|AJIQ01000005.1_193994_195959, 12C|AJIQ01000008.1_392936_394748, 12C|AJIQ01000021.1_101818_103225, 12C|AJIQ01000021.1_58949_60815, 12C|AJIQ01000022.1_44324_44930, 12C|AJIQ01000024.1_127662_129249, 12C|AJIQ01000024.1_93970_95557, 12C|AJIQ01000027.1_630037_631288, 12C|AJIQ01000036.1_14770_18019, 12C|AJIQ01000036.1_432139_432627, 12C|AJIQ01000042.1_300879_30184…
GO:0036211	BP	p	protein modification process	380/7563	5849/105694	0.0444595	5	380	0.908	12C|AJIQ01000005.1_1350188_1351378, 12C|AJIQ01000005.1_193994_195959, 12C|AJIQ01000008.1_392936_394748, 12C|AJIQ01000021.1_101818_103225, 12C|AJIQ01000021.1_58949_60815, 12C|AJIQ01000022.1_44324_44930, 12C|AJIQ01000024.1_127662_129249, 12C|AJIQ01000024.1_93970_95557, 12C|AJIQ01000027.1_630037_631288, 12C|AJIQ01000036.1_14770_18019, 12C|AJIQ01000036.1_432139_432627, 12C|AJIQ01000042.1_300879_30184…
GO:0006464	BP	p	cellular protein modification process	380/7563	5849/105694	0.0444595	6	380	0.908	12C|AJIQ01000005.1_1350188_1351378, 12C|AJIQ01000005.1_193994_195959, 12C|AJIQ01000008.1_392936_394748, 12C|AJIQ01000021.1_101818_103225, 12C|AJIQ01000021.1_58949_60815, 12C|AJIQ01000022.1_44324_44930, 12C|AJIQ01000024.1_127662_129249, 12C|AJIQ01000024.1_93970_95557, 12C|AJIQ01000027.1_630037_631288, 12C|AJIQ01000036.1_14770_18019, 12C|AJIQ01000036.1_432139_432627, 12C|AJIQ01000042.1_300879_30184…
GO:0005694	CC	p	chromosome	0/7563	374/105694	1.26968e-12	5	0	0
GO:0005739	CC	p	mitochondrion	2/7563	410/105694	6.50688e-11	5	2	0	3153A|KE651064.1_3307_4495, A20|AVAX01000143.1_13290_13808
GO:0042579	CC	p	microbody	1/7563	205/105694	8.0823e-06	5	1	0	GC75|AJIW01000052.1_233213_236489
GO:0005777	CC	p	peroxisome	1/7563	205/105694	8.0823e-06	6	1	0	GC75|AJIW01000052.1_233213_236489
GO:0044422	CC	p	organelle part	3/7563	241/105694	4.4153e-05	1	3	0.002	A123|KE650799.1_334600_335124, A48|AVAV01000011.1_4098_4619, A92|AVAS01000237.1_231_750
GO:0044446	CC	p	intracellular organelle part	3/7563	241/105694	4.4153e-05	3	3	0.002	A123|KE650799.1_334600_335124, A48|AVAV01000011.1_4098_4619, A92|AVAS01000237.1_231_750
GO:0005856	CC	p	cytoskeleton	0/7563	136/105694	7.62371e-05	5	0	0.002
GO:0044430	CC	p	cytoskeletal part	0/7563	68/105694	0.0150097	4	0	0.576
GO:0005815	CC	p	microtubule organizing center	0/7563	68/105694	0.0150097	5	0	0.576
GO:0031975	CC	p	envelope	3/7563	139/105694	0.0193969	2	3	0.646	A123|KE650799.1_334600_335124, A48|AVAV01000011.1_4098_4619, A92|AVAS01000237.1_231_750
GO:0044429	CC	p	mitochondrial part	3/7563	139/105694	0.0193969	4	3	0.646	A123|KE650799.1_334600_335124, A48|AVAV01000011.1_4098_4619, A92|AVAS01000237.1_231_750
GO:0031967	CC	p	organelle envelope	3/7563	139/105694	0.0193969	4	3	0.646	A123|KE650799.1_334600_335124, A48|AVAV01000011.1_4098_4619, A92|AVAS01000237.1_231_750
GO:0005740	CC	p	mitochondrial envelope	3/7563	139/105694	0.0193969	5	3	0.646	A123|KE650799.1_334600_335124, A48|AVAV01000011.1_4098_4619, A92|AVAS01000237.1_231_750
GO:0003674	MF	p	molecular_function	5529/7563	86848/105694	1.11603e-91	0	5529	0	12C|AJIQ01000002.1_1062507_1063230, 12C|AJIQ01000002.1_1063526_1064225, 12C|AJIQ01000002.1_150100_151243, 12C|AJIQ01000002.1_399583_401218, 12C|AJIQ01000002.1_447731_448691, 12C|AJIQ01000002.1_476474_476837, 12C|AJIQ01000002.1_514676_515336, 12C|AJIQ01000002.1_624428_625034, 12C|AJIQ01000002.1_625494_626247, 12C|AJIQ01000002.1_695099_699329, 12C|AJIQ01000002.1_744769_745493, 12C|AJIQ01000002.1_84…
GO:0003824	MF	p	catalytic activity	2392/7563	41392/105694	3.90587e-45	1	2392	0	12C|AJIQ01000002.1_1062507_1063230, 12C|AJIQ01000003.1_611180_613118, 12C|AJIQ01000003.1_613359_615324, 12C|AJIQ01000005.1_1032029_1032955, 12C|AJIQ01000005.1_1350188_1351378, 12C|AJIQ01000005.1_1440175_1440835, 12C|AJIQ01000005.1_193994_195959, 12C|AJIQ01000005.1_228993_230088, 12C|AJIQ01000005.1_572855_575045, 12C|AJIQ01000005.1_65950_67324, 12C|AJIQ01000007.1_379310_380750, 12C|AJIQ01000007.1_…
GO:0098772	MF	p	molecular function regulator	29/7563	1253/105694	2.21506e-14	1	29	0	19F|AJIV01000033.1_209745_212283, 3153A|AVAY01000142.1_120315_122858, 3153A|AVAY01000143.1_1319_3860, A155|KE651107.1_141117_143619, A203|KE650858.1_143963_146510, A20|KE651017.1_141990_144540, A48|KE650937.1_141941_144488, A67|KE650892.1_140260_142804, A84|KE651148.1_147767_150311, CHN1|KE650981.1_30437_32957, Ca529L|KK667234.1_136960_139453, Ca6|AJJG01000049.1_146695_149191, GC75|AJIW01000011.1…
GO:0016874	MF	p	ligase activity	76/7563	2489/105694	4.43625e-19	2	76	0	12C|AJIQ01000021.1_131548_132277, 12C|AJIQ01000034.1_102722_103418, 19F|AJIV01000013.1_320486_322597, 19F|AJIV01000022.1_58403_59132, 19F|AJIV01000035.1_948402_949098, 3153A|KE651052.1_66990_67719, 3153A|KE651064.1_13752_14448, 3153A|KE651073.1_18392_19511, A123|KE650784.1_1047724_1048441, A123|KE650798.1_77115_77805, A155|KE651094.1_501726_502455, A155|KE651110.1_72832_73516, A203|KE650850.1_664…
GO:0030234	MF	p	enzyme regulator activity	29/7563	1253/105694	2.21506e-14	2	29	0	19F|AJIV01000033.1_209745_212283, 3153A|AVAY01000142.1_120315_122858, 3153A|AVAY01000143.1_1319_3860, A155|KE651107.1_141117_143619, A203|KE650858.1_143963_146510, A20|KE651017.1_141990_144540, A48|KE650937.1_141941_144488, A67|KE650892.1_140260_142804, A84|KE651148.1_147767_150311, CHN1|KE650981.1_30437_32957, Ca529L|KK667234.1_136960_139453, Ca6|AJJG01000049.1_146695_149191, GC75|AJIW01000011.1…
GO:0016787	MF	p	hydrolase activity	760/7563	13445/105694	1.00834e-13	2	760	0	12C|AJIQ01000003.1_611180_613118, 12C|AJIQ01000003.1_613359_615324, 12C|AJIQ01000005.1_193994_195959, 12C|AJIQ01000005.1_572855_575045, 12C|AJIQ01000005.1_65950_67324, 12C|AJIQ01000008.1_246228_247320, 12C|AJIQ01000011.1_194438_196223, 12C|AJIQ01000018.1_5551_5959, 12C|AJIQ01000021.1_8864_12339, 12C|AJIQ01000024.1_738333_740544, 12C|AJIQ01000027.1_780895_782095, 12C|AJIQ01000031.1_550948_552169, …
GO:0016829	MF	p	lyase activity	36/7563	1260/105694	4.01022e-11	2	36	0	12C|AJIQ01000012.1_70128_71211, 19F|AJIV01000056.1_16068_17151, 3153A|KE651041.1_572753_573421, 3153A|KE651047.1_74947_76030, A123|KE650781.1_70551_71634, A203|KE650848.1_95544_96630, A20|AVAX01000205.1_3218_4325, A20|KE651033.1_152480_153563, A48|KE650919.1_70102_71185, A67|KE650900.1_426435_427518, A84|KE651134.1_133215_134301, A84|KE651137.1_300122_301134, A92|KE650823.1_70139_71222, CHN1|KE65…
GO:0016740	MF	p	transferase activity	815/7563	13477/105694	5.28302e-08	2	815	0	12C|AJIQ01000002.1_1062507_1063230, 12C|AJIQ01000005.1_1350188_1351378, 12C|AJIQ01000005.1_1440175_1440835, 12C|AJIQ01000007.1_379310_380750, 12C|AJIQ01000007.1_534834_536520, 12C|AJIQ01000008.1_1678_3361, 12C|AJIQ01000008.1_392936_394748, 12C|AJIQ01000008.1_475347_476157, 12C|AJIQ01000016.1_225396_227559, 12C|AJIQ01000021.1_101818_103225, 12C|AJIQ01000021.1_58949_60815, 12C|AJIQ01000023.1_149298…
GO:0140096	MF	p	catalytic activity, acting on a protein	371/7563	6357/105694	1.74728e-05	2	371	0	12C|AJIQ01000005.1_1350188_1351378, 12C|AJIQ01000008.1_246228_247320, 12C|AJIQ01000008.1_392936_394748, 12C|AJIQ01000011.1_194438_196223, 12C|AJIQ01000024.1_738333_740544, 12C|AJIQ01000027.1_630037_631288, 12C|AJIQ01000031.1_550948_552169, 12C|AJIQ01000033.1_181701_182952, 12C|AJIQ01000034.1_75984_79038, 12C|AJIQ01000036.1_222061_222931, 19F|AJIV01000005.1_328701_330398, 19F|AJIV01000007.1_141201…
GO:0016817	MF	p	hydrolase activity, acting on acid anhydrides	0/7563	918/105694	3.08484e-30	3	0	0
GO:0016772	MF	p	transferase activity, transferring phosphorus-containing groups	284/7563	5144/105694	1.56603e-06	3	284	0	12C|AJIQ01000005.1_1350188_1351378, 12C|AJIQ01000008.1_392936_394748, 12C|AJIQ01000008.1_475347_476157, 12C|AJIQ01000023.1_195288_196374, 12C|AJIQ01000024.1_609044_610400, 12C|AJIQ01000027.1_630037_631288, 12C|AJIQ01000027.1_634461_636084, 12C|AJIQ01000028.1_397798_399463, 19F|AJIV01000005.1_328701_330398, 19F|AJIV01000007.1_1412019_1413209, 19F|AJIV01000012.1_360387_362211, 19F|AJIV01000012.1_44…
GO:0016818	MF	p	hydrolase activity, acting on acid anhydrides, in phosphorus-containing anhydrides	0/7563	918/105694	3.08484e-30	4	0	0
GO:0003723	MF	p	RNA binding	102/7563	3193/105694	1.64128e-22	4	102	0	12C|AJIQ01000024.1_856515_856965, 12C|AJIQ01000028.1_397798_399463, 19F|AJIV01000002.1_36331_37689, 19F|AJIV01000028.1_13331_13781, 19F|AJIV01000031.1_394328_395984, 3153A|KE651035.1_323340_324697, 3153A|KE651041.1_573711_575126, 3153A|KE651045.1_391637_394972, 3153A|KE651055.1_729819_730269, 3153A|KE651057.1_394210_395866, 3153A|KE651061.1_450345_451454, A123|KE650782.1_193580_194937, A123|KE650…
GO:0016301	MF	p	kinase activity	115/7563	3343/105694	1.9007e-20	4	115	0	12C|AJIQ01000005.1_1350188_1351378, 12C|AJIQ01000008.1_392936_394748, 12C|AJIQ01000027.1_630037_631288, 19F|AJIV01000005.1_328701_330398, 19F|AJIV01000007.1_1412019_1413209, 19F|AJIV01000012.1_360387_362211, 19F|AJIV01000030.1_235052_236315, 3153A|KE651038.1_182748_183938, 3153A|KE651041.1_457973_459800, 3153A|KE651056.1_655169_656435, A123|KE650776.1_480289_482083, A123|KE650792.1_230521_231781,…
GO:0016773	MF	p	phosphotransferase activity, alcohol group as acceptor	115/7563	3343/105694	1.9007e-20	4	115	0	12C|AJIQ01000005.1_1350188_1351378, 12C|AJIQ01000008.1_392936_394748, 12C|AJIQ01000027.1_630037_631288, 19F|AJIV01000005.1_328701_330398, 19F|AJIV01000007.1_1412019_1413209, 19F|AJIV01000012.1_360387_362211, 19F|AJIV01000030.1_235052_236315, 3153A|KE651038.1_182748_183938, 3153A|KE651041.1_457973_459800, 3153A|KE651056.1_655169_656435, A123|KE650776.1_480289_482083, A123|KE650792.1_230521_231781,…
GO:0016462	MF	p	pyrophosphatase activity	0/7563	918/105694	3.08484e-30	5	0	0
GO:0004672	MF	p	protein kinase activity	115/7563	3343/105694	1.9007e-20	5	115	0	12C|AJIQ01000005.1_1350188_1351378, 12C|AJIQ01000008.1_392936_394748, 12C|AJIQ01000027.1_630037_631288, 19F|AJIV01000005.1_328701_330398, 19F|AJIV01000007.1_1412019_1413209, 19F|AJIV01000012.1_360387_362211, 19F|AJIV01000030.1_235052_236315, 3153A|KE651038.1_182748_183938, 3153A|KE651041.1_457973_459800, 3153A|KE651056.1_655169_656435, A123|KE650776.1_480289_482083, A123|KE650792.1_230521_231781,…
GO:0017111	MF	p	nucleoside-triphosphatase activity	0/7563	918/105694	3.08484e-30	6	0	0
GO:0004386	MF	p	helicase activity	0/7563	578/105694	3.59312e-19	7	0	0
GO:0003774	MF	p	motor activity	0/7563	340/105694	2.13244e-11	7	0	0
GO:0005488	MF	p	binding	1564/7563	23855/105694	3.93393e-05	1	1564	0.002	12C|AJIQ01000002.1_1063526_1064225, 12C|AJIQ01000002.1_150100_151243, 12C|AJIQ01000002.1_476474_476837, 12C|AJIQ01000002.1_695099_699329, 12C|AJIQ01000002.1_847858_849175, 12C|AJIQ01000002.1_919580_919897, 12C|AJIQ01000002.1_920855_921265, 12C|AJIQ01000003.1_317327_319978, 12C|AJIQ01000003.1_611180_613118, 12C|AJIQ01000003.1_613359_615324, 12C|AJIQ01000003.1_89_625, 12C|AJIQ01000005.1_1016451_101…
GO:0005515	MF	p	protein binding	899/7563	13984/105694	0.000305045	2	899	0.014	12C|AJIQ01000002.1_1063526_1064225, 12C|AJIQ01000002.1_150100_151243, 12C|AJIQ01000002.1_476474_476837, 12C|AJIQ01000002.1_847858_849175, 12C|AJIQ01000003.1_317327_319978, 12C|AJIQ01000003.1_89_625, 12C|AJIQ01000005.1_1016451_1017456, 12C|AJIQ01000005.1_712570_713494, 12C|AJIQ01000007.1_436082_437348, 12C|AJIQ01000008.1_373766_375137, 12C|AJIQ01000008.1_422370_424431, 12C|AJIQ01000008.1_465246_46…
GO:0016491	MF	p	oxidoreductase activity	652/7563	10279/105694	0.00066452	2	652	0.034	12C|AJIQ01000005.1_1032029_1032955, 12C|AJIQ01000005.1_228993_230088, 12C|AJIQ01000007.1_534834_536520, 12C|AJIQ01000008.1_1678_3361, 12C|AJIQ01000008.1_435315_436158, 12C|AJIQ01000009.1_1684_2287, 12C|AJIQ01000011.1_174205_175352, 12C|AJIQ01000011.1_187977_188307, 12C|AJIQ01000018.1_1401_2984, 12C|AJIQ01000022.1_41924_42512, 12C|AJIQ01000031.1_163383_163872, 12C|AJIQ01000031.1_274149_275358, 12C…
GO:1901363	MF	p	heterocyclic compound binding	655/7563	10096/105694	0.0061219	2	655	0.3	12C|AJIQ01000002.1_695099_699329, 12C|AJIQ01000002.1_919580_919897, 12C|AJIQ01000002.1_920855_921265, 12C|AJIQ01000003.1_611180_613118, 12C|AJIQ01000003.1_613359_615324, 12C|AJIQ01000021.1_91215_93915, 12C|AJIQ01000024.1_609044_610400, 12C|AJIQ01000024.1_856515_856965, 12C|AJIQ01000027.1_186980_188528, 12C|AJIQ01000027.1_451502_453191, 12C|AJIQ01000027.1_679402_680950, 12C|AJIQ01000028.1_390817_3…
GO:0097159	MF	p	organic cyclic compound binding	655/7563	10096/105694	0.0061219	2	655	0.3	12C|AJIQ01000002.1_695099_699329, 12C|AJIQ01000002.1_919580_919897, 12C|AJIQ01000002.1_920855_921265, 12C|AJIQ01000003.1_611180_613118, 12C|AJIQ01000003.1_613359_615324, 12C|AJIQ01000021.1_91215_93915, 12C|AJIQ01000024.1_609044_610400, 12C|AJIQ01000024.1_856515_856965, 12C|AJIQ01000027.1_186980_188528, 12C|AJIQ01000027.1_451502_453191, 12C|AJIQ01000027.1_679402_680950, 12C|AJIQ01000028.1_390817_3…
GO:0003676	MF	p	nucleic acid binding	655/7563	10096/105694	0.0061219	3	655	0.3	12C|AJIQ01000002.1_695099_699329, 12C|AJIQ01000002.1_919580_919897, 12C|AJIQ01000002.1_920855_921265, 12C|AJIQ01000003.1_611180_613118, 12C|AJIQ01000003.1_613359_615324, 12C|AJIQ01000021.1_91215_93915, 12C|AJIQ01000024.1_609044_610400, 12C|AJIQ01000024.1_856515_856965, 12C|AJIQ01000027.1_186980_188528, 12C|AJIQ01000027.1_451502_453191, 12C|AJIQ01000027.1_679402_680950, 12C|AJIQ01000028.1_390817_3…

## Sheet: Cr. neoformans core
# GO	NS	enrichment	name	ratio_in_study	ratio_in_pop	p_uncorrected	depth	study_count	p_fdr	study_items
GO:0009987	BP	e	cellular process	15951/60462	18609/72243	1.83107e-18	1	15951	0	12591|AMKM01000001.1_122741_123910, 12591|AMKM01000001.1_16232_17988, 12591|AMKM01000001.1_185575_187872, 12591|AMKM01000001.1_203626_206889, 12591|AMKM01000001.1_212432_215599, 12591|AMKM01000001.1_217033_219302, 12591|AMKM01000001.1_2274_4349, 12591|AMKM01000001.1_249807_251014, 12591|AMKM01000001.1_251138_253988, 12591|AMKM01000001.1_268181_272424, 12591|AMKM01000001.1_277266_277653, 12591|AMK…
GO:0071840	BP	e	cellular component organization or biogenesis	1248/60462	1365/72243	5.33067e-17	1	1248	0	12591|AMKM01000001.1_277901_280144, 12591|AMKM01000002.1_356493_360408, 12591|AMKM01000002.1_452106_455441, 12591|AMKM01000002.1_640577_645560, 12591|AMKM01000004.1_1187784_1188650, 12591|AMKM01000004.1_223273_223682, 12591|AMKM01000004.1_383667_384128, 12591|AMKM01000004.1_489379_489935, 12591|AMKM01000009.1_473036_477862, 12591|AMKM01000009.1_534298_536085, 12591|AMKM01000009.1_538468_539383, 1…
GO:0065007	BP	e	biological regulation	1713/60462	1906/72243	5.19917e-15	1	1713	0	12591|AMKM01000001.1_175224_177009, 12591|AMKM01000001.1_268181_272424, 12591|AMKM01000002.1_168623_169992, 12591|AMKM01000002.1_435589_436901, 12591|AMKM01000002.1_603536_608741, 12591|AMKM01000003.1_268575_269151, 12591|AMKM01000003.1_379322_380661, 12591|AMKM01000003.1_662641_664659, 12591|AMKM01000004.1_116375_117021, 12591|AMKM01000004.1_1365175_1368358, 12591|AMKM01000004.1_1801859_1802662,…
GO:0016043	BP	e	cellular component organization	1050/60462	1142/72243	2.03944e-16	2	1050	0	12591|AMKM01000001.1_277901_280144, 12591|AMKM01000002.1_356493_360408, 12591|AMKM01000002.1_452106_455441, 12591|AMKM01000002.1_640577_645560, 12591|AMKM01000004.1_1187784_1188650, 12591|AMKM01000004.1_383667_384128, 12591|AMKM01000004.1_489379_489935, 12591|AMKM01000009.1_473036_477862, 12591|AMKM01000009.1_534298_536085, 12591|AMKM01000010.1_1192870_1194009, 12591|AMKM01000010.1_1355470_135737…
GO:0065008	BP	e	regulation of biological quality	367/60462	390/72243	5.9388e-10	2	367	0	12591|AMKM01000001.1_175224_177009, 12591|AMKM01000003.1_379322_380661, 12591|AMKM01000003.1_662641_664659, 12591|AMKM01000004.1_116375_117021, 12591|AMKM01000010.1_1393653_1394461, 12591|AMKM01000010.1_1593365_1594252, 12591|AMKM01000010.1_574064_576165, 12591|AMKM01000011.1_1087245_1089618, 12591|AMKM01000011.1_352649_355675, 12591|AMKM01000011.1_727967_728444, 12591|AMKM01000017.1_73142_75542,…
GO:0009058	BP	e	biosynthetic process	7745/60462	9022/72243	1.92675e-09	2	7745	0	12591|AMKM01000001.1_122741_123910, 12591|AMKM01000001.1_251138_253988, 12591|AMKM01000001.1_277266_277653, 12591|AMKM01000001.1_291117_292050, 12591|AMKM01000001.1_42841_44411, 12591|AMKM01000001.1_57190_58870, 12591|AMKM01000001.1_77121_78147, 12591|AMKM01000002.1_116583_118000, 12591|AMKM01000002.1_298529_300043, 12591|AMKM01000002.1_415529_420094, 12591|AMKM01000002.1_477363_479097, 12591|AMK…
GO:0050789	BP	e	regulation of biological process	1346/60462	1516/72243	1.73474e-08	2	1346	0	12591|AMKM01000001.1_268181_272424, 12591|AMKM01000002.1_168623_169992, 12591|AMKM01000002.1_435589_436901, 12591|AMKM01000002.1_603536_608741, 12591|AMKM01000003.1_268575_269151, 12591|AMKM01000004.1_1365175_1368358, 12591|AMKM01000004.1_1801859_1802662, 12591|AMKM01000004.1_539873_542067, 12591|AMKM01000010.1_1125110_1125899, 12591|AMKM01000010.1_1286126_1287580, 12591|AMKM01000010.1_843899_845…
GO:0009056	BP	e	catabolic process	1320/60462	1489/72243	5.45368e-08	2	1320	0	12591|AMKM01000001.1_122741_123910, 12591|AMKM01000001.1_16232_17988, 12591|AMKM01000001.1_298218_299891, 12591|AMKM01000002.1_116583_118000, 12591|AMKM01000002.1_170591_171671, 12591|AMKM01000002.1_187132_189429, 12591|AMKM01000002.1_255140_260295, 12591|AMKM01000002.1_341665_342192, 12591|AMKM01000002.1_371969_373426, 12591|AMKM01000003.1_177565_179837, 12591|AMKM01000004.1_1666588_1671202, 125…
GO:0006996	BP	e	organelle organization	575/60462	593/72243	3.66702e-25	3	575	0	12591|AMKM01000001.1_277901_280144, 12591|AMKM01000002.1_356493_360408, 12591|AMKM01000002.1_452106_455441, 12591|AMKM01000002.1_640577_645560, 12591|AMKM01000004.1_1187784_1188650, 12591|AMKM01000009.1_473036_477862, 12591|AMKM01000010.1_1192870_1194009, 12591|AMKM01000010.1_1355470_1357373, 12591|AMKM01000010.1_560301_562588, 12591|AMKM01000011.1_1087245_1089618, 12591|AMKM01000013.1_15201_1710…
GO:1901576	BP	e	organic substance biosynthetic process	2025/60462	2294/72243	4.21722e-10	3	2025	0	12591|AMKM01000001.1_277266_277653, 12591|AMKM01000001.1_291117_292050, 12591|AMKM01000001.1_77121_78147, 12591|AMKM01000002.1_622479_623263, 12591|AMKM01000003.1_315116_315659, 12591|AMKM01000003.1_353751_354881, 12591|AMKM01000004.1_1051471_1052445, 12591|AMKM01000004.1_1429747_1430717, 12591|AMKM01000004.1_1522644_1523354, 12591|AMKM01000004.1_1564294_1565041, 12591|AMKM01000004.1_1709162_1709…
GO:0044249	BP	e	cellular biosynthetic process	2025/60462	2294/72243	4.21722e-10	3	2025	0	12591|AMKM01000001.1_277266_277653, 12591|AMKM01000001.1_291117_292050, 12591|AMKM01000001.1_77121_78147, 12591|AMKM01000002.1_622479_623263, 12591|AMKM01000003.1_315116_315659, 12591|AMKM01000003.1_353751_354881, 12591|AMKM01000004.1_1051471_1052445, 12591|AMKM01000004.1_1429747_1430717, 12591|AMKM01000004.1_1522644_1523354, 12591|AMKM01000004.1_1564294_1565041, 12591|AMKM01000004.1_1709162_1709…
GO:0042592	BP	e	homeostatic process	367/60462	390/72243	5.9388e-10	3	367	0	12591|AMKM01000001.1_175224_177009, 12591|AMKM01000003.1_379322_380661, 12591|AMKM01000003.1_662641_664659, 12591|AMKM01000004.1_116375_117021, 12591|AMKM01000010.1_1393653_1394461, 12591|AMKM01000010.1_1593365_1594252, 12591|AMKM01000010.1_574064_576165, 12591|AMKM01000011.1_1087245_1089618, 12591|AMKM01000011.1_352649_355675, 12591|AMKM01000011.1_727967_728444, 12591|AMKM01000017.1_73142_75542,…
GO:0000278	BP	e	mitotic cell cycle	125/60462	126/72243	7.96131e-09	3	125	0	12591|AMKM01000002.1_517158_517648, 12591|AMKM01000003.1_558249_559687, 12591|AMKM01000004.1_1448728_1450381, 12591|AMKM01000023.1_155593_156890, 12591|AMKM01000023.1_750042_750779, A1358|APKI01000008.1_145317_145807, A1358|APKI01000020.1_183891_185544, A1358|APKI01000109.1_47488_48950, A1358|APKI01000221.1_119895_121192, A1358|APKI01000230.1_15391_16128, A21025|AMLI01000002.1_788290_789943, A210…
GO:0043933	BP	e	protein-containing complex subunit organization	350/60462	374/72243	1.34802e-08	3	350	0	12591|AMKM01000004.1_383667_384128, 12591|AMKM01000004.1_489379_489935, 12591|AMKM01000009.1_534298_536085, 12591|AMKM01000011.1_1031921_1032996, 12591|AMKM01000011.1_428113_429317, 12591|AMKM01000011.1_978441_980094, 12591|AMKM01000017.1_562041_563677, 12591|AMKM01000017.1_605250_606434, 12591|AMKM01000019.1_669026_670289, 12591|AMKM01000022.1_936418_938711, 12591|AMKM01000023.1_184638_186079, 1…
GO:0050794	BP	e	regulation of cellular process	1346/60462	1516/72243	1.73474e-08	3	1346	0	12591|AMKM01000001.1_268181_272424, 12591|AMKM01000002.1_168623_169992, 12591|AMKM01000002.1_435589_436901, 12591|AMKM01000002.1_603536_608741, 12591|AMKM01000003.1_268575_269151, 12591|AMKM01000004.1_1365175_1368358, 12591|AMKM01000004.1_1801859_1802662, 12591|AMKM01000004.1_539873_542067, 12591|AMKM01000010.1_1125110_1125899, 12591|AMKM01000010.1_1286126_1287580, 12591|AMKM01000010.1_843899_845…
GO:0051276	BP	e	chromosome organization	250/60462	250/72243	6.82467e-20	4	250	0	12591|AMKM01000002.1_640577_645560, 12591|AMKM01000009.1_473036_477862, 12591|AMKM01000011.1_1087245_1089618, 12591|AMKM01000016.1_281052_286506, 12591|AMKM01000018.1_178838_182106, 12591|AMKM01000020.1_174763_179498, 12591|AMKM01000022.1_900241_903365, 12591|AMKM01000023.1_245269_248722, 12591|AMKM01000027.1_703462_707782, 12591|AMKM01000034.1_289832_292483, A1358|APKI01000010.1_2209_7195, A1358…
GO:1901566	BP	e	organonitrogen compound biosynthetic process	2025/60462	2294/72243	4.21722e-10	4	2025	0	12591|AMKM01000001.1_277266_277653, 12591|AMKM01000001.1_291117_292050, 12591|AMKM01000001.1_77121_78147, 12591|AMKM01000002.1_622479_623263, 12591|AMKM01000003.1_315116_315659, 12591|AMKM01000003.1_353751_354881, 12591|AMKM01000004.1_1051471_1052445, 12591|AMKM01000004.1_1429747_1430717, 12591|AMKM01000004.1_1522644_1523354, 12591|AMKM01000004.1_1564294_1565041, 12591|AMKM01000004.1_1709162_1709…
GO:0044271	BP	e	cellular nitrogen compound biosynthetic process	2025/60462	2294/72243	4.21722e-10	4	2025	0	12591|AMKM01000001.1_277266_277653, 12591|AMKM01000001.1_291117_292050, 12591|AMKM01000001.1_77121_78147, 12591|AMKM01000002.1_622479_623263, 12591|AMKM01000003.1_315116_315659, 12591|AMKM01000003.1_353751_354881, 12591|AMKM01000004.1_1051471_1052445, 12591|AMKM01000004.1_1429747_1430717, 12591|AMKM01000004.1_1522644_1523354, 12591|AMKM01000004.1_1564294_1565041, 12591|AMKM01000004.1_1709162_1709…
GO:0009059	BP	e	macromolecule biosynthetic process	2025/60462	2294/72243	4.21722e-10	4	2025	0	12591|AMKM01000001.1_277266_277653, 12591|AMKM01000001.1_291117_292050, 12591|AMKM01000001.1_77121_78147, 12591|AMKM01000002.1_622479_623263, 12591|AMKM01000003.1_315116_315659, 12591|AMKM01000003.1_353751_354881, 12591|AMKM01000004.1_1051471_1052445, 12591|AMKM01000004.1_1429747_1430717, 12591|AMKM01000004.1_1522644_1523354, 12591|AMKM01000004.1_1564294_1565041, 12591|AMKM01000004.1_1709162_1709…
GO:0043603	BP	e	cellular amide metabolic process	2025/60462	2294/72243	4.21722e-10	4	2025	0	12591|AMKM01000001.1_277266_277653, 12591|AMKM01000001.1_291117_292050, 12591|AMKM01000001.1_77121_78147, 12591|AMKM01000002.1_622479_623263, 12591|AMKM01000003.1_315116_315659, 12591|AMKM01000003.1_353751_354881, 12591|AMKM01000004.1_1051471_1052445, 12591|AMKM01000004.1_1429747_1430717, 12591|AMKM01000004.1_1522644_1523354, 12591|AMKM01000004.1_1564294_1565041, 12591|AMKM01000004.1_1709162_1709…
GO:0065003	BP	e	protein-containing complex assembly	350/60462	374/72243	1.34802e-08	4	350	0	12591|AMKM01000004.1_383667_384128, 12591|AMKM01000004.1_489379_489935, 12591|AMKM01000009.1_534298_536085, 12591|AMKM01000011.1_1031921_1032996, 12591|AMKM01000011.1_428113_429317, 12591|AMKM01000011.1_978441_980094, 12591|AMKM01000017.1_562041_563677, 12591|AMKM01000017.1_605250_606434, 12591|AMKM01000019.1_669026_670289, 12591|AMKM01000022.1_936418_938711, 12591|AMKM01000023.1_184638_186079, 1…
GO:0007165	BP	e	signal transduction	1346/60462	1516/72243	1.73474e-08	4	1346	0	12591|AMKM01000001.1_268181_272424, 12591|AMKM01000002.1_168623_169992, 12591|AMKM01000002.1_435589_436901, 12591|AMKM01000002.1_603536_608741, 12591|AMKM01000003.1_268575_269151, 12591|AMKM01000004.1_1365175_1368358, 12591|AMKM01000004.1_1801859_1802662, 12591|AMKM01000004.1_539873_542067, 12591|AMKM01000010.1_1125110_1125899, 12591|AMKM01000010.1_1286126_1287580, 12591|AMKM01000010.1_843899_845…
GO:0007010	BP	e	cytoskeleton organization	275/60462	293/72243	1.96566e-07	4	275	0	12591|AMKM01000001.1_277901_280144, 12591|AMKM01000002.1_356493_360408, 12591|AMKM01000002.1_452106_455441, 12591|AMKM01000004.1_1187784_1188650, 12591|AMKM01000010.1_1192870_1194009, 12591|AMKM01000010.1_1355470_1357373, 12591|AMKM01000013.1_15201_17106, 12591|AMKM01000016.1_505718_508614, 12591|AMKM01000017.1_587515_587979, 12591|AMKM01000029.1_290858_294245, 12591|AMKM01000034.1_152942_156344,…
GO:0006518	BP	e	peptide metabolic process	2025/60462	2294/72243	4.21722e-10	5	2025	0	12591|AMKM01000001.1_277266_277653, 12591|AMKM01000001.1_291117_292050, 12591|AMKM01000001.1_77121_78147, 12591|AMKM01000002.1_622479_623263, 12591|AMKM01000003.1_315116_315659, 12591|AMKM01000003.1_353751_354881, 12591|AMKM01000004.1_1051471_1052445, 12591|AMKM01000004.1_1429747_1430717, 12591|AMKM01000004.1_1522644_1523354, 12591|AMKM01000004.1_1564294_1565041, 12591|AMKM01000004.1_1709162_1709…
GO:0034645	BP	e	cellular macromolecule biosynthetic process	2025/60462	2294/72243	4.21722e-10	5	2025	0	12591|AMKM01000001.1_277266_277653, 12591|AMKM01000001.1_291117_292050, 12591|AMKM01000001.1_77121_78147, 12591|AMKM01000002.1_622479_623263, 12591|AMKM01000003.1_315116_315659, 12591|AMKM01000003.1_353751_354881, 12591|AMKM01000004.1_1051471_1052445, 12591|AMKM01000004.1_1429747_1430717, 12591|AMKM01000004.1_1522644_1523354, 12591|AMKM01000004.1_1564294_1565041, 12591|AMKM01000004.1_1709162_1709…
GO:0043604	BP	e	amide biosynthetic process	2025/60462	2294/72243	4.21722e-10	5	2025	0	12591|AMKM01000001.1_277266_277653, 12591|AMKM01000001.1_291117_292050, 12591|AMKM01000001.1_77121_78147, 12591|AMKM01000002.1_622479_623263, 12591|AMKM01000003.1_315116_315659, 12591|AMKM01000003.1_353751_354881, 12591|AMKM01000004.1_1051471_1052445, 12591|AMKM01000004.1_1429747_1430717, 12591|AMKM01000004.1_1522644_1523354, 12591|AMKM01000004.1_1564294_1565041, 12591|AMKM01000004.1_1709162_1709…
GO:0043043	BP	e	peptide biosynthetic process	2025/60462	2294/72243	4.21722e-10	6	2025	0	12591|AMKM01000001.1_277266_277653, 12591|AMKM01000001.1_291117_292050, 12591|AMKM01000001.1_77121_78147, 12591|AMKM01000002.1_622479_623263, 12591|AMKM01000003.1_315116_315659, 12591|AMKM01000003.1_353751_354881, 12591|AMKM01000004.1_1051471_1052445, 12591|AMKM01000004.1_1429747_1430717, 12591|AMKM01000004.1_1522644_1523354, 12591|AMKM01000004.1_1564294_1565041, 12591|AMKM01000004.1_1709162_1709…
GO:0006412	BP	e	translation	2025/60462	2294/72243	4.21722e-10	7	2025	0	12591|AMKM01000001.1_277266_277653, 12591|AMKM01000001.1_291117_292050, 12591|AMKM01000001.1_77121_78147, 12591|AMKM01000002.1_622479_623263, 12591|AMKM01000003.1_315116_315659, 12591|AMKM01000003.1_353751_354881, 12591|AMKM01000004.1_1051471_1052445, 12591|AMKM01000004.1_1429747_1430717, 12591|AMKM01000004.1_1522644_1523354, 12591|AMKM01000004.1_1564294_1565041, 12591|AMKM01000004.1_1709162_1709…
GO:0006807	BP	e	nitrogen compound metabolic process	12780/60462	15070/72243	3.11758e-05	2	12780	0.004	12591|AMKM01000001.1_122741_123910, 12591|AMKM01000001.1_16232_17988, 12591|AMKM01000001.1_185575_187872, 12591|AMKM01000001.1_203626_206889, 12591|AMKM01000001.1_212432_215599, 12591|AMKM01000001.1_217033_219302, 12591|AMKM01000001.1_2274_4349, 12591|AMKM01000001.1_249807_251014, 12591|AMKM01000001.1_251138_253988, 12591|AMKM01000001.1_277266_277653, 12591|AMKM01000001.1_280339_282768, 12591|AMK…
GO:0022607	BP	e	cellular component assembly	450/60462	498/72243	2.44183e-05	3	450	0.004	12591|AMKM01000004.1_383667_384128, 12591|AMKM01000004.1_489379_489935, 12591|AMKM01000009.1_534298_536085, 12591|AMKM01000010.1_1532622_1533601, 12591|AMKM01000011.1_1031921_1032996, 12591|AMKM01000011.1_428113_429317, 12591|AMKM01000011.1_978441_980094, 12591|AMKM01000017.1_195823_196770, 12591|AMKM01000017.1_562041_563677, 12591|AMKM01000017.1_605250_606434, 12591|AMKM01000019.1_669026_670289,…
GO:0044267	BP	e	cellular protein metabolic process	4794/60462	5597/72243	2.88084e-05	5	4794	0.004	12591|AMKM01000001.1_249807_251014, 12591|AMKM01000001.1_277266_277653, 12591|AMKM01000001.1_291117_292050, 12591|AMKM01000001.1_77121_78147, 12591|AMKM01000002.1_622479_623263, 12591|AMKM01000003.1_288066_289716, 12591|AMKM01000003.1_315116_315659, 12591|AMKM01000003.1_353751_354881, 12591|AMKM01000003.1_40483_42440, 12591|AMKM01000003.1_51544_53268, 12591|AMKM01000003.1_64156_67305, 12591|AMKM0…
GO:0016071	BP	e	mRNA metabolic process	275/60462	299/72243	3.94796e-05	7	275	0.004	12591|AMKM01000001.1_203626_206889, 12591|AMKM01000004.1_238809_240141, 12591|AMKM01000005.1_33058_34615, 12591|AMKM01000009.1_209333_212849, 12591|AMKM01000009.1_47155_48804, 12591|AMKM01000011.1_152866_155370, 12591|AMKM01000019.1_285713_286821, 12591|AMKM01000020.1_371972_374072, 12591|AMKM01000022.1_594883_596115, 12591|AMKM01000031.1_158347_159291, 12591|AMKM01000033.1_258932_260893, A1358|A…
GO:0006396	BP	e	RNA processing	275/60462	299/72243	3.94796e-05	7	275	0.004	12591|AMKM01000001.1_203626_206889, 12591|AMKM01000004.1_238809_240141, 12591|AMKM01000005.1_33058_34615, 12591|AMKM01000009.1_209333_212849, 12591|AMKM01000009.1_47155_48804, 12591|AMKM01000011.1_152866_155370, 12591|AMKM01000019.1_285713_286821, 12591|AMKM01000020.1_371972_374072, 12591|AMKM01000022.1_594883_596115, 12591|AMKM01000031.1_158347_159291, 12591|AMKM01000033.1_258932_260893, A1358|A…
GO:0006397	BP	e	mRNA processing	275/60462	299/72243	3.94796e-05	8	275	0.004	12591|AMKM01000001.1_203626_206889, 12591|AMKM01000004.1_238809_240141, 12591|AMKM01000005.1_33058_34615, 12591|AMKM01000009.1_209333_212849, 12591|AMKM01000009.1_47155_48804, 12591|AMKM01000011.1_152866_155370, 12591|AMKM01000019.1_285713_286821, 12591|AMKM01000020.1_371972_374072, 12591|AMKM01000022.1_594883_596115, 12591|AMKM01000031.1_158347_159291, 12591|AMKM01000033.1_258932_260893, A1358|A…
GO:1901564	BP	e	organonitrogen compound metabolic process	6167/60462	7229/72243	7.47408e-05	3	6167	0.008	12591|AMKM01000001.1_16232_17988, 12591|AMKM01000001.1_212432_215599, 12591|AMKM01000001.1_2274_4349, 12591|AMKM01000001.1_249807_251014, 12591|AMKM01000001.1_277266_277653, 12591|AMKM01000001.1_291117_292050, 12591|AMKM01000001.1_77121_78147, 12591|AMKM01000002.1_622479_623263, 12591|AMKM01000003.1_185635_187125, 12591|AMKM01000003.1_288066_289716, 12591|AMKM01000003.1_315116_315659, 12591|AMKM0…
GO:0034641	BP	e	cellular nitrogen compound metabolic process	9511/60462	11196/72243	8.20151e-05	3	9511	0.008	12591|AMKM01000001.1_122741_123910, 12591|AMKM01000001.1_16232_17988, 12591|AMKM01000001.1_185575_187872, 12591|AMKM01000001.1_203626_206889, 12591|AMKM01000001.1_212432_215599, 12591|AMKM01000001.1_217033_219302, 12591|AMKM01000001.1_2274_4349, 12591|AMKM01000001.1_251138_253988, 12591|AMKM01000001.1_277266_277653, 12591|AMKM01000001.1_280339_282768, 12591|AMKM01000001.1_291117_292050, 12591|AMK…
GO:0019538	BP	e	protein metabolic process	4844/60462	5669/72243	0.000166909	4	4844	0.012	12591|AMKM01000001.1_249807_251014, 12591|AMKM01000001.1_277266_277653, 12591|AMKM01000001.1_291117_292050, 12591|AMKM01000001.1_77121_78147, 12591|AMKM01000002.1_622479_623263, 12591|AMKM01000003.1_288066_289716, 12591|AMKM01000003.1_315116_315659, 12591|AMKM01000003.1_353751_354881, 12591|AMKM01000003.1_40483_42440, 12591|AMKM01000003.1_51544_53268, 12591|AMKM01000003.1_64156_67305, 12591|AMKM0…
GO:0044237	BP	e	cellular metabolic process	13205/60462	15599/72243	0.000240869	2	13205	0.024	12591|AMKM01000001.1_122741_123910, 12591|AMKM01000001.1_16232_17988, 12591|AMKM01000001.1_185575_187872, 12591|AMKM01000001.1_203626_206889, 12591|AMKM01000001.1_212432_215599, 12591|AMKM01000001.1_217033_219302, 12591|AMKM01000001.1_2274_4349, 12591|AMKM01000001.1_249807_251014, 12591|AMKM01000001.1_251138_253988, 12591|AMKM01000001.1_277266_277653, 12591|AMKM01000001.1_280339_282768, 12591|AMK…
GO:0061919	BP	e	process utilizing autophagic mechanism	50/60462	50/72243	0.000321846	2	50	0.03	12591|AMKM01000029.1_841233_843029, 12591|AMKM01000032.1_150011_151593, A1358|APKI01000281.1_120994_122790, A1358|APKI01000349.1_2359_3940, A21025|AMLI01000033.1_841691_843487, A21025|AMLI01000040.1_115603_117185, A53517|APKH01000281.1_186306_188102, A53517|APKH01000362.1_2359_3940, AD260A|AMLG01000121.1_841144_842940, AD260A|AMLG01000157.1_114688_116270, BK147|FWZN01000219.1_18776_20572, BK147|F…
GO:0006914	BP	e	autophagy	50/60462	50/72243	0.000321846	4	50	0.03	12591|AMKM01000029.1_841233_843029, 12591|AMKM01000032.1_150011_151593, A1358|APKI01000281.1_120994_122790, A1358|APKI01000349.1_2359_3940, A21025|AMLI01000033.1_841691_843487, A21025|AMLI01000040.1_115603_117185, A53517|APKH01000281.1_186306_188102, A53517|APKH01000362.1_2359_3940, AD260A|AMLG01000121.1_841144_842940, AD260A|AMLG01000157.1_114688_116270, BK147|FWZN01000219.1_18776_20572, BK147|F…
GO:0007005	BP	e	mitochondrion organization	50/60462	50/72243	0.000321846	4	50	0.03	12591|AMKM01000010.1_560301_562588, 12591|AMKM01000023.1_453205_454380, A1358|APKI01000063.1_308944_311231, A1358|APKI01000225.1_122554_123729, A21025|AMLI01000027.1_422433_423608, A21025|AMLI01000034.1_333280_335567, A53517|APKH01000059.1_309004_311291, A53517|APKH01000224.1_122615_123790, AD260A|AMLG01000039.1_385748_388035, AD260A|AMLG01000099.1_429515_430690, BK147|FWZN01000037.1_25666_27953,…
GO:0071826	BP	e	ribonucleoprotein complex subunit organization	50/60462	50/72243	0.000321846	4	50	0.03	12591|AMKM01000024.1_117801_119258, 12591|AMKM01000027.1_624532_625360, A1358|APKI01000236.1_47869_49326, A1358|APKI01000259.1_23239_24079, A21025|AMLI01000028.1_111784_113241, A21025|AMLI01000032.1_608680_609508, A53517|APKH01000240.1_47888_49345, A53517|APKH01000263.1_122717_123557, AD260A|AMLG01000102.1_104118_105575, AD260A|AMLG01000114.1_234732_235560, BK147|FWZN01000350.1_99927_101384, BK14…
GO:0034622	BP	e	cellular protein-containing complex assembly	50/60462	50/72243	0.000321846	5	50	0.03	12591|AMKM01000024.1_117801_119258, 12591|AMKM01000027.1_624532_625360, A1358|APKI01000236.1_47869_49326, A1358|APKI01000259.1_23239_24079, A21025|AMLI01000028.1_111784_113241, A21025|AMLI01000032.1_608680_609508, A53517|APKH01000240.1_47888_49345, A53517|APKH01000263.1_122717_123557, AD260A|AMLG01000102.1_104118_105575, AD260A|AMLG01000114.1_234732_235560, BK147|FWZN01000350.1_99927_101384, BK14…
GO:0022618	BP	e	ribonucleoprotein complex assembly	50/60462	50/72243	0.000321846	6	50	0.03	12591|AMKM01000024.1_117801_119258, 12591|AMKM01000027.1_624532_625360, A1358|APKI01000236.1_47869_49326, A1358|APKI01000259.1_23239_24079, A21025|AMLI01000028.1_111784_113241, A21025|AMLI01000032.1_608680_609508, A53517|APKH01000240.1_47888_49345, A53517|APKH01000263.1_122717_123557, AD260A|AMLG01000102.1_104118_105575, AD260A|AMLG01000114.1_234732_235560, BK147|FWZN01000350.1_99927_101384, BK14…
GO:0051186	BP	e	cofactor metabolic process	925/60462	1056/72243	0.000416319	3	925	0.04	12591|AMKM01000002.1_396398_397580, 12591|AMKM01000003.1_600638_602413, 12591|AMKM01000003.1_97153_98691, 12591|AMKM01000004.1_164891_167628, 12591|AMKM01000004.1_81105_81965, 12591|AMKM01000005.1_22324_23580, 12591|AMKM01000010.1_1238915_1240888, 12591|AMKM01000010.1_1532622_1533601, 12591|AMKM01000010.1_642047_643135, 12591|AMKM01000011.1_1027698_1029977, 12591|AMKM01000011.1_1231909_1233259, 1…
GO:0050896	BP	e	response to stimulus	1325/60462	1528/72243	0.000997824	1	1325	0.106	12591|AMKM01000001.1_185575_187872, 12591|AMKM01000002.1_161278_165296, 12591|AMKM01000002.1_517954_522307, 12591|AMKM01000003.1_331018_334437, 12591|AMKM01000003.1_596533_596795, 12591|AMKM01000004.1_1142236_1145504, 12591|AMKM01000004.1_1703869_1707689, 12591|AMKM01000004.1_465955_467528, 12591|AMKM01000004.1_619092_621673, 12591|AMKM01000004.1_76969_78634, 12591|AMKM01000005.1_246514_248682, 1…
GO:0006950	BP	e	response to stress	1325/60462	1528/72243	0.000997824	2	1325	0.106	12591|AMKM01000001.1_185575_187872, 12591|AMKM01000002.1_161278_165296, 12591|AMKM01000002.1_517954_522307, 12591|AMKM01000003.1_331018_334437, 12591|AMKM01000003.1_596533_596795, 12591|AMKM01000004.1_1142236_1145504, 12591|AMKM01000004.1_1703869_1707689, 12591|AMKM01000004.1_465955_467528, 12591|AMKM01000004.1_619092_621673, 12591|AMKM01000004.1_76969_78634, 12591|AMKM01000005.1_246514_248682, 1…
GO:0044281	BP	e	small molecule metabolic process	3415/60462	3996/72243	0.00175407	2	3415	0.164	12591|AMKM01000001.1_122741_123910, 12591|AMKM01000001.1_16232_17988, 12591|AMKM01000001.1_212432_215599, 12591|AMKM01000001.1_2274_4349, 12591|AMKM01000002.1_116583_118000, 12591|AMKM01000002.1_130350_131613, 12591|AMKM01000002.1_396398_397580, 12591|AMKM01000003.1_185635_187125, 12591|AMKM01000003.1_359859_360641, 12591|AMKM01000003.1_464365_465059, 12591|AMKM01000003.1_570519_572257, 12591|AMK…
GO:0006091	BP	e	generation of precursor metabolites and energy	275/60462	307/72243	0.00408114	3	275	0.372	12591|AMKM01000003.1_291633_292523, 12591|AMKM01000010.1_1238915_1240888, 12591|AMKM01000011.1_1027698_1029977, 12591|AMKM01000011.1_47803_49718, 12591|AMKM01000023.1_510047_510313, 12591|AMKM01000026.1_108475_114151, 12591|AMKM01000027.1_502766_505776, 12591|AMKM01000027.1_640290_642975, 12591|AMKM01000031.1_1008770_1009540, 12591|AMKM01000031.1_1146836_1147333, 12591|AMKM01000034.1_365771_36620…
GO:0071941	BP	e	nitrogen cycle metabolic process	25/60462	25/72243	0.0253363	3	25	0.91	12591|AMKM01000034.1_128123_131403, A1358|APKI01000363.1_122106_125386, A21025|AMLI01000044.1_146850_150130, A53517|APKH01000378.1_122254_125534, AD260A|AMLG01000166.1_137437_140717, BK147|FWZN01001201.1_3200_6480, BR795|AMLE01000612.1_126662_129942, BT120|AMKV01000031.1_251074_254354, BT15|AMKU01000016.1_343948_347229, BT1|AMKS01000050.1_128197_131477, BT63|AMKQ01000051.1_249637_252914, BT85|AMK…
GO:0044085	BP	e	cellular component biogenesis	198/60462	223/72243	0.0369007	2	198	0.972	12591|AMKM01000004.1_223273_223682, 12591|AMKM01000009.1_538468_539383, 12591|AMKM01000009.1_89809_91858, 12591|AMKM01000011.1_1156112_1157107, 12591|AMKM01000016.1_307490_309712, 12591|AMKM01000016.1_618106_621064, 12591|AMKM01000023.1_436596_437519, 12591|AMKM01000031.1_43486_44516, A1358|APKI01000039.1_98086_100135, A1358|APKI01000042.1_265377_266293, A1358|APKI01000075.1_2767_3758, A1358|APKI…
GO:0022613	BP	e	ribonucleoprotein complex biogenesis	198/60462	223/72243	0.0369007	3	198	0.972	12591|AMKM01000004.1_223273_223682, 12591|AMKM01000009.1_538468_539383, 12591|AMKM01000009.1_89809_91858, 12591|AMKM01000011.1_1156112_1157107, 12591|AMKM01000016.1_307490_309712, 12591|AMKM01000016.1_618106_621064, 12591|AMKM01000023.1_436596_437519, 12591|AMKM01000031.1_43486_44516, A1358|APKI01000039.1_98086_100135, A1358|APKI01000042.1_265377_266293, A1358|APKI01000075.1_2767_3758, A1358|APKI…
GO:0042254	BP	e	ribosome biogenesis	198/60462	223/72243	0.0369007	4	198	0.972	12591|AMKM01000004.1_223273_223682, 12591|AMKM01000009.1_538468_539383, 12591|AMKM01000009.1_89809_91858, 12591|AMKM01000011.1_1156112_1157107, 12591|AMKM01000016.1_307490_309712, 12591|AMKM01000016.1_618106_621064, 12591|AMKM01000023.1_436596_437519, 12591|AMKM01000031.1_43486_44516, A1358|APKI01000039.1_98086_100135, A1358|APKI01000042.1_265377_266293, A1358|APKI01000075.1_2767_3758, A1358|APKI…
GO:0016070	BP	e	RNA metabolic process	1274/60462	1488/72243	0.0432277	6	1274	0.98	12591|AMKM01000001.1_203626_206889, 12591|AMKM01000001.1_212432_215599, 12591|AMKM01000001.1_217033_219302, 12591|AMKM01000001.1_2274_4349, 12591|AMKM01000002.1_294119_295446, 12591|AMKM01000002.1_589926_591824, 12591|AMKM01000003.1_119485_121508, 12591|AMKM01000003.1_570519_572257, 12591|AMKM01000004.1_238809_240141, 12591|AMKM01000004.1_768083_771242, 12591|AMKM01000004.1_937396_940093, 12591|A…
GO:0044422	CC	e	organelle part	247/60462	247/72243	1.05398e-19	1	247	0	12591|AMKM01000002.1_356493_360408, 12591|AMKM01000002.1_452106_455441, 12591|AMKM01000004.1_159248_161576, 12591|AMKM01000004.1_1617736_1623284, 12591|AMKM01000004.1_1716347_1718031, 12591|AMKM01000009.1_89809_91858, 12591|AMKM01000011.1_220993_222946, 12591|AMKM01000016.1_505718_508614, 12591|AMKM01000029.1_290858_294245, 12591|AMKM01000034.1_152942_156344, A1358|APKI01000007.1_71625_75539, A13…
GO:0005622	CC	e	intracellular	1900/60462	2130/72243	2.54531e-13	2	1900	0	12591|AMKM01000001.1_277266_277653, 12591|AMKM01000002.1_170591_171671, 12591|AMKM01000003.1_315116_315659, 12591|AMKM01000003.1_353751_354881, 12591|AMKM01000003.1_425346_428059, 12591|AMKM01000003.1_617759_623744, 12591|AMKM01000004.1_1429747_1430717, 12591|AMKM01000004.1_1522644_1523354, 12591|AMKM01000004.1_1564294_1565041, 12591|AMKM01000004.1_1709162_1709856, 12591|AMKM01000004.1_1734949_17…
GO:0043228	CC	e	non-membrane-bounded organelle	2424/60462	2740/72243	7.99196e-13	2	2424	0	12591|AMKM01000001.1_277266_277653, 12591|AMKM01000001.1_291117_292050, 12591|AMKM01000001.1_77121_78147, 12591|AMKM01000002.1_496378_497109, 12591|AMKM01000002.1_622479_623263, 12591|AMKM01000003.1_315116_315659, 12591|AMKM01000003.1_353751_354881, 12591|AMKM01000004.1_1051471_1052445, 12591|AMKM01000004.1_1365175_1368358, 12591|AMKM01000004.1_1429747_1430717, 12591|AMKM01000004.1_1522644_152335…
GO:0044446	CC	e	intracellular organelle part	247/60462	247/72243	1.05398e-19	3	247	0	12591|AMKM01000002.1_356493_360408, 12591|AMKM01000002.1_452106_455441, 12591|AMKM01000004.1_159248_161576, 12591|AMKM01000004.1_1617736_1623284, 12591|AMKM01000004.1_1716347_1718031, 12591|AMKM01000009.1_89809_91858, 12591|AMKM01000011.1_220993_222946, 12591|AMKM01000016.1_505718_508614, 12591|AMKM01000029.1_290858_294245, 12591|AMKM01000034.1_152942_156344, A1358|APKI01000007.1_71625_75539, A13…
GO:0043232	CC	e	intracellular non-membrane-bounded organelle	2424/60462	2740/72243	7.99196e-13	4	2424	0	12591|AMKM01000001.1_277266_277653, 12591|AMKM01000001.1_291117_292050, 12591|AMKM01000001.1_77121_78147, 12591|AMKM01000002.1_496378_497109, 12591|AMKM01000002.1_622479_623263, 12591|AMKM01000003.1_315116_315659, 12591|AMKM01000003.1_353751_354881, 12591|AMKM01000004.1_1051471_1052445, 12591|AMKM01000004.1_1365175_1368358, 12591|AMKM01000004.1_1429747_1430717, 12591|AMKM01000004.1_1522644_152335…
GO:0044430	CC	e	cytoskeletal part	125/60462	125/72243	4.32665e-10	4	125	0	12591|AMKM01000002.1_356493_360408, 12591|AMKM01000002.1_452106_455441, 12591|AMKM01000016.1_505718_508614, 12591|AMKM01000029.1_290858_294245, 12591|AMKM01000034.1_152942_156344, A1358|APKI01000007.1_71625_75539, A1358|APKI01000008.1_80343_83678, A1358|APKI01000143.1_134000_136895, A1358|APKI01000276.1_150895_154282, A1358|APKI01000365.1_13025_16427, A21025|AMLI01000006.1_356282_360197, A21025|A…
GO:0044428	CC	e	nuclear part	122/60462	122/72243	6.42892e-10	4	122	0	12591|AMKM01000004.1_159248_161576, 12591|AMKM01000004.1_1617736_1623284, 12591|AMKM01000004.1_1716347_1718031, 12591|AMKM01000009.1_89809_91858, 12591|AMKM01000011.1_220993_222946, A1358|APKI01000022.1_101953_103637, A1358|APKI01000022.1_2816_8397, A1358|APKI01000039.1_98086_100135, A1358|APKI01000057.1_13814_15767, A1358|APKI01000128.1_43549_45880, A21025|AMLI01000002.1_1056434_1058118, A21025|…
GO:0005694	CC	e	chromosome	247/60462	247/72243	1.05398e-19	5	247	0	12591|AMKM01000004.1_159248_161576, 12591|AMKM01000004.1_1617736_1623284, 12591|AMKM01000009.1_473036_477862, 12591|AMKM01000011.1_220993_222946, 12591|AMKM01000016.1_281052_286506, 12591|AMKM01000017.1_64113_65583, 12591|AMKM01000020.1_174763_179498, 12591|AMKM01000020.1_280295_283440, 12591|AMKM01000023.1_245269_248722, 12591|AMKM01000023.1_453205_454380, A1358|APKI01000022.1_2816_8397, A1358|A…
GO:0005856	CC	e	cytoskeleton	124/60462	124/72243	4.10794e-10	5	124	0	12591|AMKM01000002.1_496378_497109, 12591|AMKM01000004.1_1365175_1368358, 12591|AMKM01000004.1_489379_489935, 12591|AMKM01000017.1_553817_554993, 12591|AMKM01000027.1_252224_253111, A1358|APKI01000008.1_124539_125270, A1358|APKI01000020.1_100364_103533, A1358|APKI01000122.1_227100_227656, A1358|APKI01000160.1_10197_11373, A1358|APKI01000255.1_35093_35980, A21025|AMLI01000002.1_704750_707931, A210…
GO:0005815	CC	e	microtubule organizing center	125/60462	125/72243	4.32665e-10	5	125	0	12591|AMKM01000002.1_356493_360408, 12591|AMKM01000002.1_452106_455441, 12591|AMKM01000016.1_505718_508614, 12591|AMKM01000029.1_290858_294245, 12591|AMKM01000034.1_152942_156344, A1358|APKI01000007.1_71625_75539, A1358|APKI01000008.1_80343_83678, A1358|APKI01000143.1_134000_136895, A1358|APKI01000276.1_150895_154282, A1358|APKI01000365.1_13025_16427, A21025|AMLI01000006.1_356282_360197, A21025|A…
GO:0000228	CC	e	nuclear chromosome	72/60462	72/72243	6.37516e-06	6	72	0.002	12591|AMKM01000004.1_159248_161576, 12591|AMKM01000004.1_1617736_1623284, 12591|AMKM01000011.1_220993_222946, A1358|APKI01000022.1_2816_8397, A1358|APKI01000057.1_13814_15767, A1358|APKI01000128.1_43549_45880, A21025|AMLI01000002.1_957317_962880, A21025|AMLI01000007.1_225516_227469, A21025|AMLI01000013.1_1396202_1398527, A53517|APKH01000024.1_2260_7841, A53517|APKH01000054.1_13814_15767, A53517|A…
GO:0044444	CC	e	cytoplasmic part	2353/60462	2716/72243	1.57628e-05	3	2353	0.004	12591|AMKM01000001.1_175224_177009, 12591|AMKM01000001.1_277266_277653, 12591|AMKM01000001.1_291117_292050, 12591|AMKM01000001.1_45053_46015, 12591|AMKM01000001.1_77121_78147, 12591|AMKM01000002.1_622479_623263, 12591|AMKM01000003.1_315116_315659, 12591|AMKM01000003.1_353751_354881, 12591|AMKM01000004.1_1051471_1052445, 12591|AMKM01000004.1_1429747_1430717, 12591|AMKM01000004.1_1522644_1523354, 1…
GO:1990904	CC	e	ribonucleoprotein complex	2003/60462	2319/72243	0.000315946	2	2003	0.03	12591|AMKM01000001.1_277266_277653, 12591|AMKM01000001.1_291117_292050, 12591|AMKM01000001.1_77121_78147, 12591|AMKM01000002.1_622479_623263, 12591|AMKM01000003.1_315116_315659, 12591|AMKM01000003.1_353751_354881, 12591|AMKM01000004.1_1051471_1052445, 12591|AMKM01000004.1_1429747_1430717, 12591|AMKM01000004.1_1522644_1523354, 12591|AMKM01000004.1_1564294_1565041, 12591|AMKM01000004.1_1709162_1709…
GO:0005840	CC	e	ribosome	2003/60462	2319/72243	0.000315946	5	2003	0.03	12591|AMKM01000001.1_277266_277653, 12591|AMKM01000001.1_291117_292050, 12591|AMKM01000001.1_77121_78147, 12591|AMKM01000002.1_622479_623263, 12591|AMKM01000003.1_315116_315659, 12591|AMKM01000003.1_353751_354881, 12591|AMKM01000004.1_1051471_1052445, 12591|AMKM01000004.1_1429747_1430717, 12591|AMKM01000004.1_1522644_1523354, 12591|AMKM01000004.1_1564294_1565041, 12591|AMKM01000004.1_1709162_1709…
GO:0042579	CC	e	microbody	50/60462	50/72243	0.000321846	5	50	0.03	12591|AMKM01000004.1_596013_597229, 12591|AMKM01000011.1_882170_883411, A1358|APKI01000122.1_119778_120994, A1358|APKI01000296.1_185058_186299, A21025|AMLI01000007.1_892152_893393, A21025|AMLI01000013.1_959921_961137, A53517|APKH01000119.1_134329_135545, A53517|APKH01000306.1_185059_186300, AD260A|AMLG01000038.1_881971_883212, AD260A|AMLG01000060.1_970358_971574, BK147|FWZN01000054.1_71806_73022,…
GO:0005730	CC	e	nucleolus	50/60462	50/72243	0.000321846	5	50	0.03	12591|AMKM01000004.1_1716347_1718031, 12591|AMKM01000009.1_89809_91858, A1358|APKI01000022.1_101953_103637, A1358|APKI01000039.1_98086_100135, A21025|AMLI01000002.1_1056434_1058118, A21025|AMLI01000005.1_90335_92383, A53517|APKH01000024.1_101397_103081, A53517|APKH01000039.1_94805_96854, AD260A|AMLG01000016.1_1030355_1032039, AD260A|AMLG01000025.1_91306_93352, BK147|FWZN01000227.1_223713_225397, …
GO:0005777	CC	e	peroxisome	50/60462	50/72243	0.000321846	6	50	0.03	12591|AMKM01000004.1_596013_597229, 12591|AMKM01000011.1_882170_883411, A1358|APKI01000122.1_119778_120994, A1358|APKI01000296.1_185058_186299, A21025|AMLI01000007.1_892152_893393, A21025|AMLI01000013.1_959921_961137, A53517|APKH01000119.1_134329_135545, A53517|APKH01000306.1_185059_186300, AD260A|AMLG01000038.1_881971_883212, AD260A|AMLG01000060.1_970358_971574, BK147|FWZN01000054.1_71806_73022,…
GO:0044421	CC	e	extracellular region part	25/60462	25/72243	0.0253363	1	25	0.91	12591|AMKM01000027.1_333217_336027, A1358|APKI01000255.1_116120_118930, A21025|AMLI01000032.1_317326_320136, A53517|APKH01000260.1_116339_119149, AD260A|AMLG01000113.1_317954_320764, BK147|FWZN01000241.1_116327_119137, BR795|AMLE01000441.1_116265_119075, BT120|AMKV01000025.1_533907_536717, BT15|AMKU01000026.1_317217_320027, BT1|AMKS01000037.1_189228_192038, BT63|AMKQ01000037.1_329217_332016, BT85…
GO:0016020	CC	e	membrane	25/60462	25/72243	0.0253363	1	25	0.91	12591|AMKM01000022.1_672294_673723, A1358|APKI01000210.1_27061_28490, A21025|AMLI01000024.1_664798_666227, A53517|APKH01000214.1_27062_28491, AD260A|AMLG01000096.1_667500_668929, BK147|FWZN01000095.1_145007_146515, BR795|AMLE01000397.1_27112_28541, BT120|AMKV01000021.1_672027_673454, BT15|AMKU01000011.1_663246_664675, BT1|AMKS01000029.1_669479_670913, BT63|AMKQ01000031.1_691803_693238, BT85|AMKP0…
GO:0005615	CC	e	extracellular space	25/60462	25/72243	0.0253363	2	25	0.91	12591|AMKM01000027.1_333217_336027, A1358|APKI01000255.1_116120_118930, A21025|AMLI01000032.1_317326_320136, A53517|APKH01000260.1_116339_119149, AD260A|AMLG01000113.1_317954_320764, BK147|FWZN01000241.1_116327_119137, BR795|AMLE01000441.1_116265_119075, BT120|AMKV01000025.1_533907_536717, BT15|AMKU01000026.1_317217_320027, BT1|AMKS01000037.1_189228_192038, BT63|AMKQ01000037.1_329217_332016, BT85…
GO:0005886	CC	e	plasma membrane	25/60462	25/72243	0.0253363	2	25	0.91	12591|AMKM01000022.1_672294_673723, A1358|APKI01000210.1_27061_28490, A21025|AMLI01000024.1_664798_666227, A53517|APKH01000214.1_27062_28491, AD260A|AMLG01000096.1_667500_668929, BK147|FWZN01000095.1_145007_146515, BR795|AMLE01000397.1_27112_28541, BT120|AMKV01000021.1_672027_673454, BT15|AMKU01000011.1_663246_664675, BT1|AMKS01000029.1_669479_670913, BT63|AMKQ01000031.1_691803_693238, BT85|AMKP0…
GO:0000229	CC	e	cytoplasmic chromosome	25/60462	25/72243	0.0253363	6	25	0.91	12591|AMKM01000023.1_453205_454380, A1358|APKI01000225.1_122554_123729, A21025|AMLI01000027.1_422433_423608, A53517|APKH01000224.1_122615_123790, AD260A|AMLG01000099.1_429515_430690, BK147|FWZN01000060.1_267426_268601, BR795|AMLE01000409.1_133166_134341, BT120|AMKV01000023.1_431863_433038, BT15|AMKU01000022.1_425359_426534, BT1|AMKS01000030.1_442087_443262, BT63|AMKQ01000032.1_432712_433887, BT85…
GO:0005488	MF	e	binding	21336/60462	24811/72243	2.25231e-34	1	21336	0	12591|AMKM01000001.1_150669_151591, 12591|AMKM01000001.1_212432_215599, 12591|AMKM01000001.1_217033_219302, 12591|AMKM01000001.1_2274_4349, 12591|AMKM01000001.1_251138_253988, 12591|AMKM01000001.1_261918_265455, 12591|AMKM01000001.1_275397_276954, 12591|AMKM01000001.1_277901_280144, 12591|AMKM01000001.1_280339_282768, 12591|AMKM01000001.1_288452_289833, 12591|AMKM01000001.1_291117_292050, 12591|A…
GO:0098772	MF	e	molecular function regulator	725/60462	800/72243	1.53132e-08	1	725	0	12591|AMKM01000001.1_148208_150125, 12591|AMKM01000002.1_431053_432562, 12591|AMKM01000003.1_19549_21976, 12591|AMKM01000004.1_1840167_1841513, 12591|AMKM01000004.1_58461_62381, 12591|AMKM01000009.1_236147_239017, 12591|AMKM01000010.1_393980_394747, 12591|AMKM01000010.1_739648_742071, 12591|AMKM01000010.1_819806_821102, 12591|AMKM01000011.1_1291514_1294335, 12591|AMKM01000011.1_344558_349187, 125…
GO:0005515	MF	e	protein binding	1730/60462	1875/72243	1.49181e-28	2	1730	0	12591|AMKM01000001.1_277901_280144, 12591|AMKM01000002.1_145318_148765, 12591|AMKM01000002.1_332953_334769, 12591|AMKM01000002.1_349803_355426, 12591|AMKM01000003.1_149389_150771, 12591|AMKM01000003.1_268575_269151, 12591|AMKM01000003.1_425346_428059, 12591|AMKM01000003.1_461497_463648, 12591|AMKM01000003.1_465321_467021, 12591|AMKM01000003.1_499089_504196, 12591|AMKM01000004.1_111899_115006, 125…
GO:1901363	MF	e	heterocyclic compound binding	5763/60462	6565/72243	2.42356e-22	2	5763	0	12591|AMKM01000001.1_150669_151591, 12591|AMKM01000001.1_217033_219302, 12591|AMKM01000001.1_251138_253988, 12591|AMKM01000001.1_280339_282768, 12591|AMKM01000001.1_291117_292050, 12591|AMKM01000001.1_30623_33342, 12591|AMKM01000001.1_77121_78147, 12591|AMKM01000001.1_82264_84109, 12591|AMKM01000002.1_161278_165296, 12591|AMKM01000002.1_202007_205991, 12591|AMKM01000002.1_308322_310681, 12591|AMK…
GO:0097159	MF	e	organic cyclic compound binding	5763/60462	6565/72243	2.42356e-22	2	5763	0	12591|AMKM01000001.1_150669_151591, 12591|AMKM01000001.1_217033_219302, 12591|AMKM01000001.1_251138_253988, 12591|AMKM01000001.1_280339_282768, 12591|AMKM01000001.1_291117_292050, 12591|AMKM01000001.1_30623_33342, 12591|AMKM01000001.1_77121_78147, 12591|AMKM01000001.1_82264_84109, 12591|AMKM01000002.1_161278_165296, 12591|AMKM01000002.1_202007_205991, 12591|AMKM01000002.1_308322_310681, 12591|AMK…
GO:0016740	MF	e	transferase activity	6029/60462	6943/72243	2.38963e-14	2	6029	0	12591|AMKM01000001.1_145233_146905, 12591|AMKM01000001.1_217033_219302, 12591|AMKM01000001.1_268181_272424, 12591|AMKM01000002.1_161278_165296, 12591|AMKM01000002.1_603536_608741, 12591|AMKM01000003.1_219146_219622, 12591|AMKM01000003.1_22206_24947, 12591|AMKM01000003.1_244794_247017, 12591|AMKM01000003.1_255098_256852, 12591|AMKM01000003.1_363676_363974, 12591|AMKM01000003.1_388731_389637, 12591…
GO:0008289	MF	e	lipid binding	422/60462	446/72243	1.94977e-12	2	422	0	12591|AMKM01000002.1_332953_334769, 12591|AMKM01000004.1_961866_964673, 12591|AMKM01000004.1_983416_986166, 12591|AMKM01000009.1_169364_175676, 12591|AMKM01000010.1_566960_568159, 12591|AMKM01000011.1_255711_259680, 12591|AMKM01000011.1_477779_478736, 12591|AMKM01000011.1_877017_879171, 12591|AMKM01000014.1_17539_23706, 12591|AMKM01000016.1_400924_402663, 12591|AMKM01000017.1_168087_171771, 12591…
GO:0030234	MF	e	enzyme regulator activity	725/60462	800/72243	1.53132e-08	2	725	0	12591|AMKM01000001.1_148208_150125, 12591|AMKM01000002.1_431053_432562, 12591|AMKM01000003.1_19549_21976, 12591|AMKM01000004.1_1840167_1841513, 12591|AMKM01000004.1_58461_62381, 12591|AMKM01000009.1_236147_239017, 12591|AMKM01000010.1_393980_394747, 12591|AMKM01000010.1_739648_742071, 12591|AMKM01000010.1_819806_821102, 12591|AMKM01000011.1_1291514_1294335, 12591|AMKM01000011.1_344558_349187, 125…
GO:0016874	MF	e	ligase activity	1624/60462	1839/72243	2.05069e-08	2	1624	0	12591|AMKM01000001.1_212432_215599, 12591|AMKM01000001.1_2274_4349, 12591|AMKM01000002.1_397900_399079, 12591|AMKM01000003.1_185635_187125, 12591|AMKM01000003.1_443770_445574, 12591|AMKM01000003.1_570519_572257, 12591|AMKM01000003.1_600638_602413, 12591|AMKM01000004.1_1142236_1145504, 12591|AMKM01000004.1_1538352_1540407, 12591|AMKM01000004.1_1858223_1858923, 12591|AMKM01000004.1_321668_322651, 1…
GO:0003676	MF	e	nucleic acid binding	5763/60462	6565/72243	2.42356e-22	3	5763	0	12591|AMKM01000001.1_150669_151591, 12591|AMKM01000001.1_217033_219302, 12591|AMKM01000001.1_251138_253988, 12591|AMKM01000001.1_280339_282768, 12591|AMKM01000001.1_291117_292050, 12591|AMKM01000001.1_30623_33342, 12591|AMKM01000001.1_77121_78147, 12591|AMKM01000001.1_82264_84109, 12591|AMKM01000002.1_161278_165296, 12591|AMKM01000002.1_202007_205991, 12591|AMKM01000002.1_308322_310681, 12591|AMK…
GO:0016746	MF	e	transferase activity, transferring acyl groups	897/60462	994/72243	2.71027e-09	3	897	0	12591|AMKM01000001.1_145233_146905, 12591|AMKM01000003.1_244794_247017, 12591|AMKM01000003.1_255098_256852, 12591|AMKM01000004.1_1025290_1026982, 12591|AMKM01000004.1_1054963_1056960, 12591|AMKM01000004.1_1130429_1131994, 12591|AMKM01000004.1_375093_378022, 12591|AMKM01000004.1_41486_42396, 12591|AMKM01000004.1_415424_417106, 12591|AMKM01000004.1_723656_725289, 12591|AMKM01000004.1_828380_829392,…
GO:0019899	MF	e	enzyme binding	825/60462	917/72243	5.91188e-08	3	825	0	12591|AMKM01000001.1_277901_280144, 12591|AMKM01000003.1_149389_150771, 12591|AMKM01000003.1_268575_269151, 12591|AMKM01000003.1_465321_467021, 12591|AMKM01000003.1_499089_504196, 12591|AMKM01000004.1_111899_115006, 12591|AMKM01000004.1_1284251_1290031, 12591|AMKM01000004.1_353660_358539, 12591|AMKM01000004.1_429598_436154, 12591|AMKM01000004.1_71077_74036, 12591|AMKM01000004.1_791150_795479, 125…
GO:0003677	MF	e	DNA binding	4064/60462	4651/72243	4.74642e-13	4	4064	0	12591|AMKM01000001.1_150669_151591, 12591|AMKM01000001.1_251138_253988, 12591|AMKM01000001.1_30623_33342, 12591|AMKM01000001.1_82264_84109, 12591|AMKM01000002.1_161278_165296, 12591|AMKM01000002.1_202007_205991, 12591|AMKM01000002.1_308322_310681, 12591|AMKM01000002.1_415529_420094, 12591|AMKM01000002.1_447579_452028, 12591|AMKM01000002.1_640577_645560, 12591|AMKM01000003.1_331018_334437, 12591|A…
GO:0003723	MF	e	RNA binding	1699/60462	1914/72243	2.15927e-10	4	1699	0	12591|AMKM01000001.1_217033_219302, 12591|AMKM01000001.1_280339_282768, 12591|AMKM01000001.1_291117_292050, 12591|AMKM01000001.1_77121_78147, 12591|AMKM01000003.1_15573_19301, 12591|AMKM01000003.1_388731_389637, 12591|AMKM01000003.1_53852_58597, 12591|AMKM01000003.1_555073_555760, 12591|AMKM01000003.1_94681_96422, 12591|AMKM01000004.1_1340118_1341070, 12591|AMKM01000004.1_223273_223682, 12591|AMK…
GO:0019843	MF	e	rRNA binding	100/60462	100/72243	3.16799e-08	5	100	0	12591|AMKM01000001.1_77121_78147, 12591|AMKM01000016.1_610790_611671, 12591|AMKM01000022.1_14606_15354, 12591|AMKM01000027.1_794800_795650, A1358|APKI01000003.1_52958_53984, A1358|APKI01000144.1_93138_94019, A1358|APKI01000203.1_2280_3028, A1358|APKI01000261.1_67058_67908, A21025|AMLI01000001.1_77212_78238, A21025|AMLI01000016.1_606455_607336, A21025|AMLI01000024.1_6575_7323, A21025|AMLI01000032.…
GO:0008135	MF	e	translation factor activity, RNA binding	525/60462	574/72243	5.98044e-08	5	525	0	12591|AMKM01000003.1_555073_555760, 12591|AMKM01000003.1_94681_96422, 12591|AMKM01000009.1_132531_134380, 12591|AMKM01000010.1_1276738_1279740, 12591|AMKM01000010.1_1569267_1569833, 12591|AMKM01000010.1_227850_229237, 12591|AMKM01000010.1_680521_682200, 12591|AMKM01000011.1_923450_924463, 12591|AMKM01000011.1_969696_970803, 12591|AMKM01000011.1_994456_995573, 12591|AMKM01000012.1_160219_162294, 1…
GO:0140096	MF	e	catalytic activity, acting on a protein	1718/60462	1974/72243	3.41563e-05	2	1718	0.004	12591|AMKM01000002.1_170591_171671, 12591|AMKM01000002.1_187132_189429, 12591|AMKM01000002.1_255140_260295, 12591|AMKM01000003.1_14249_15152, 12591|AMKM01000003.1_177565_179837, 12591|AMKM01000003.1_437912_439723, 12591|AMKM01000004.1_1178863_1180466, 12591|AMKM01000004.1_1666588_1671202, 12591|AMKM01000004.1_185438_186667, 12591|AMKM01000004.1_550093_551936, 12591|AMKM01000004.1_74425_75761, 125…
GO:0016757	MF	e	transferase activity, transferring glycosyl groups	899/60462	1017/72243	2.68242e-05	3	899	0.004	12591|AMKM01000003.1_219146_219622, 12591|AMKM01000004.1_1519793_1521938, 12591|AMKM01000004.1_154987_156219, 12591|AMKM01000004.1_1824621_1826132, 12591|AMKM01000004.1_87114_89768, 12591|AMKM01000010.1_1016828_1018551, 12591|AMKM01000010.1_1078709_1080093, 12591|AMKM01000010.1_1596084_1596803, 12591|AMKM01000010.1_527412_529251, 12591|AMKM01000011.1_13123_17478, 12591|AMKM01000011.1_505459_50769…
GO:0008233	MF	e	peptidase activity	1718/60462	1974/72243	3.41563e-05	3	1718	0.004	12591|AMKM01000002.1_170591_171671, 12591|AMKM01000002.1_187132_189429, 12591|AMKM01000002.1_255140_260295, 12591|AMKM01000003.1_14249_15152, 12591|AMKM01000003.1_177565_179837, 12591|AMKM01000003.1_437912_439723, 12591|AMKM01000004.1_1178863_1180466, 12591|AMKM01000004.1_1666588_1671202, 12591|AMKM01000004.1_185438_186667, 12591|AMKM01000004.1_550093_551936, 12591|AMKM01000004.1_74425_75761, 125…
GO:0051082	MF	e	unfolded protein binding	275/60462	299/72243	3.94796e-05	3	275	0.004	12591|AMKM01000004.1_383667_384128, 12591|AMKM01000004.1_66886_67827, 12591|AMKM01000004.1_988211_988616, 12591|AMKM01000010.1_1307001_1308480, 12591|AMKM01000010.1_355583_356219, 12591|AMKM01000012.1_216451_216985, 12591|AMKM01000016.1_170319_172459, 12591|AMKM01000016.1_337612_340490, 12591|AMKM01000017.1_90318_90960, 12591|AMKM01000022.1_1031836_1032712, 12591|AMKM01000031.1_907127_909540, A13…
GO:0005198	MF	e	structural molecule activity	2200/60462	2542/72243	5.7982e-05	1	2200	0.008	12591|AMKM01000001.1_277266_277653, 12591|AMKM01000001.1_291117_292050, 12591|AMKM01000001.1_77121_78147, 12591|AMKM01000002.1_622479_623263, 12591|AMKM01000003.1_315116_315659, 12591|AMKM01000003.1_353751_354881, 12591|AMKM01000004.1_1051471_1052445, 12591|AMKM01000004.1_1429747_1430717, 12591|AMKM01000004.1_1522644_1523354, 12591|AMKM01000004.1_1564294_1565041, 12591|AMKM01000004.1_1709162_1709…
GO:0003674	MF	e	molecular_function	50305/60462	59943/72243	0.000267898	0	50305	0.024	12591|AMKM01000001.1_114012_115379, 12591|AMKM01000001.1_118226_120274, 12591|AMKM01000001.1_11931_15334, 12591|AMKM01000001.1_122741_123910, 12591|AMKM01000001.1_137713_139052, 12591|AMKM01000001.1_145233_146905, 12591|AMKM01000001.1_148208_150125, 12591|AMKM01000001.1_150669_151591, 12591|AMKM01000001.1_16232_17988, 12591|AMKM01000001.1_189617_192243, 12591|AMKM01000001.1_193081_197237, 12591|A…
GO:0032182	MF	e	ubiquitin-like protein binding	49/60462	49/72243	0.000298314	3	49	0.028	12591|AMKM01000002.1_332953_334769, 12591|AMKM01000019.1_166584_170355, A1358|APKI01000007.1_48044_49860, A1358|APKI01000176.1_52872_56644, A21025|AMLI01000006.1_332729_334545, A21025|AMLI01000021.1_194435_198200, A53517|APKH01000007.1_120578_122394, A53517|APKH01000176.1_152028_155800, AD260A|AMLG01000012.1_303332_305148, AD260A|AMLG01000081.1_157359_161132, BK147|FWZN01000238.1_13945_15761, BK1…
GO:0042393	MF	e	histone binding	50/60462	50/72243	0.000321846	3	50	0.03	12591|AMKM01000004.1_1442020_1443443, 12591|AMKM01000017.1_223770_226915, A1358|APKI01000020.1_177183_178606, A1358|APKI01000157.1_63634_66779, A21025|AMLI01000002.1_781588_783011, A21025|AMLI01000018.1_74830_77975, A53517|APKH01000022.1_177183_178606, A53517|APKH01000154.1_63708_66853, AD260A|AMLG01000016.1_755703_757126, AD260A|AMLG01000072.1_67796_70941, BK147|FWZN01000289.1_43973_47118, BK147…
GO:0003729	MF	e	mRNA binding	50/60462	50/72243	0.000321846	5	50	0.03	12591|AMKM01000022.1_594883_596115, 12591|AMKM01000024.1_117801_119258, A1358|APKI01000209.1_25614_26846, A1358|APKI01000236.1_47869_49326, A21025|AMLI01000024.1_587299_588531, A21025|AMLI01000028.1_111784_113241, A53517|APKH01000213.1_25614_26846, A53517|APKH01000240.1_47888_49345, AD260A|AMLG01000096.1_589924_591156, AD260A|AMLG01000102.1_104118_105575, BK147|FWZN01000114.1_49126_50358, BK147|F…
GO:0043167	MF	e	ion binding	16136/60462	19098/72243	0.000496018	2	16136	0.048	12591|AMKM01000001.1_212432_215599, 12591|AMKM01000001.1_2274_4349, 12591|AMKM01000001.1_251138_253988, 12591|AMKM01000001.1_261918_265455, 12591|AMKM01000001.1_275397_276954, 12591|AMKM01000001.1_288452_289833, 12591|AMKM01000001.1_35147_37781, 12591|AMKM01000001.1_57190_58870, 12591|AMKM01000001.1_59958_62539, 12591|AMKM01000001.1_82264_84109, 12591|AMKM01000002.1_102445_104329, 12591|AMKM01000…
GO:0008092	MF	e	cytoskeletal protein binding	555/60462	626/72243	0.000494737	3	555	0.048	12591|AMKM01000001.1_277901_280144, 12591|AMKM01000002.1_145318_148765, 12591|AMKM01000002.1_349803_355426, 12591|AMKM01000003.1_425346_428059, 12591|AMKM01000003.1_461497_463648, 12591|AMKM01000004.1_1187784_1188650, 12591|AMKM01000005.1_230829_234390, 12591|AMKM01000005.1_273499_274256, 12591|AMKM01000009.1_322630_325335, 12591|AMKM01000010.1_1098413_1100143, 12591|AMKM01000010.1_1192870_119400…
GO:0016772	MF	e	transferase activity, transferring phosphorus-containing groups	3312/60462	3871/72243	0.00109393	3	3312	0.116	12591|AMKM01000001.1_268181_272424, 12591|AMKM01000002.1_161278_165296, 12591|AMKM01000002.1_603536_608741, 12591|AMKM01000003.1_22206_24947, 12591|AMKM01000003.1_363676_363974, 12591|AMKM01000003.1_388731_389637, 12591|AMKM01000003.1_40483_42440, 12591|AMKM01000003.1_590879_591635, 12591|AMKM01000003.1_64156_67305, 12591|AMKM01000003.1_645882_647877, 12591|AMKM01000003.1_89636_91539, 12591|AMKM0…
GO:0016817	MF	e	hydrolase activity, acting on acid anhydrides	1724/60462	1999/72243	0.00155698	3	1724	0.154	12591|AMKM01000001.1_261918_265455, 12591|AMKM01000001.1_275397_276954, 12591|AMKM01000002.1_168623_169992, 12591|AMKM01000002.1_566377_571585, 12591|AMKM01000002.1_640577_645560, 12591|AMKM01000004.1_1139252_1141728, 12591|AMKM01000004.1_1157090_1160282, 12591|AMKM01000004.1_1175008_1177937, 12591|AMKM01000004.1_149346_151198, 12591|AMKM01000004.1_1529164_1530856, 12591|AMKM01000004.1_1545116_15…
GO:0016818	MF	e	hydrolase activity, acting on acid anhydrides, in phosphorus-containing anhydrides	1724/60462	1999/72243	0.00155698	4	1724	0.154	12591|AMKM01000001.1_261918_265455, 12591|AMKM01000001.1_275397_276954, 12591|AMKM01000002.1_168623_169992, 12591|AMKM01000002.1_566377_571585, 12591|AMKM01000002.1_640577_645560, 12591|AMKM01000004.1_1139252_1141728, 12591|AMKM01000004.1_1157090_1160282, 12591|AMKM01000004.1_1175008_1177937, 12591|AMKM01000004.1_149346_151198, 12591|AMKM01000004.1_1529164_1530856, 12591|AMKM01000004.1_1545116_15…
GO:0016462	MF	e	pyrophosphatase activity	1724/60462	1999/72243	0.00155698	5	1724	0.154	12591|AMKM01000001.1_261918_265455, 12591|AMKM01000001.1_275397_276954, 12591|AMKM01000002.1_168623_169992, 12591|AMKM01000002.1_566377_571585, 12591|AMKM01000002.1_640577_645560, 12591|AMKM01000004.1_1139252_1141728, 12591|AMKM01000004.1_1157090_1160282, 12591|AMKM01000004.1_1175008_1177937, 12591|AMKM01000004.1_149346_151198, 12591|AMKM01000004.1_1529164_1530856, 12591|AMKM01000004.1_1545116_15…
GO:0017111	MF	e	nucleoside-triphosphatase activity	1724/60462	1999/72243	0.00155698	6	1724	0.154	12591|AMKM01000001.1_261918_265455, 12591|AMKM01000001.1_275397_276954, 12591|AMKM01000002.1_168623_169992, 12591|AMKM01000002.1_566377_571585, 12591|AMKM01000002.1_640577_645560, 12591|AMKM01000004.1_1139252_1141728, 12591|AMKM01000004.1_1157090_1160282, 12591|AMKM01000004.1_1175008_1177937, 12591|AMKM01000004.1_149346_151198, 12591|AMKM01000004.1_1529164_1530856, 12591|AMKM01000004.1_1545116_15…
GO:0016741	MF	e	transferase activity, transferring one-carbon groups	771/60462	887/72243	0.00796687	3	771	0.538	12591|AMKM01000001.1_217033_219302, 12591|AMKM01000004.1_1071835_1072675, 12591|AMKM01000004.1_365810_367348, 12591|AMKM01000005.1_93974_95448, 12591|AMKM01000009.1_452405_455330, 12591|AMKM01000009.1_522893_524327, 12591|AMKM01000010.1_1506617_1507495, 12591|AMKM01000010.1_1518834_1520475, 12591|AMKM01000010.1_373112_375776, 12591|AMKM01000010.1_391514_393741, 12591|AMKM01000011.1_1166229_117029…
GO:0008168	MF	e	methyltransferase activity	771/60462	887/72243	0.00796687	4	771	0.538	12591|AMKM01000001.1_217033_219302, 12591|AMKM01000004.1_1071835_1072675, 12591|AMKM01000004.1_365810_367348, 12591|AMKM01000005.1_93974_95448, 12591|AMKM01000009.1_452405_455330, 12591|AMKM01000009.1_522893_524327, 12591|AMKM01000010.1_1506617_1507495, 12591|AMKM01000010.1_1518834_1520475, 12591|AMKM01000010.1_373112_375776, 12591|AMKM01000010.1_391514_393741, 12591|AMKM01000011.1_1166229_117029…
GO:0003735	MF	e	structural constituent of ribosome	2025/60462	2365/72243	0.00922181	2	2025	0.564	12591|AMKM01000001.1_277266_277653, 12591|AMKM01000001.1_291117_292050, 12591|AMKM01000001.1_77121_78147, 12591|AMKM01000002.1_622479_623263, 12591|AMKM01000003.1_315116_315659, 12591|AMKM01000003.1_353751_354881, 12591|AMKM01000004.1_1051471_1052445, 12591|AMKM01000004.1_1429747_1430717, 12591|AMKM01000004.1_1522644_1523354, 12591|AMKM01000004.1_1564294_1565041, 12591|AMKM01000004.1_1709162_1709…
GO:0016779	MF	e	nucleotidyltransferase activity	1000/60462	1161/72243	0.0224408	4	1000	0.882	12591|AMKM01000002.1_161278_165296, 12591|AMKM01000003.1_363676_363974, 12591|AMKM01000003.1_388731_389637, 12591|AMKM01000003.1_590879_591635, 12591|AMKM01000003.1_99545_100938, 12591|AMKM01000004.1_1276060_1277227, 12591|AMKM01000004.1_1774515_1775714, 12591|AMKM01000004.1_597362_603054, 12591|AMKM01000004.1_715366_719352, 12591|AMKM01000005.1_106802_111315, 12591|AMKM01000005.1_214427_214788, …
GO:0060090	MF	e	molecular adaptor activity	24/60462	24/72243	0.0241372	2	24	0.896	12591|AMKM01000019.1_166584_170355, A1358|APKI01000176.1_52872_56644, A21025|AMLI01000021.1_194435_198200, A53517|APKH01000176.1_152028_155800, AD260A|AMLG01000081.1_157359_161132, BK147|FWZN01000595.1_69265_73543, BR795|AMLE01000358.1_139281_143058, BT120|AMKV01000018.1_786936_790706, BT15|AMKU01000019.1_419650_423424, BT1|AMKS01000027.1_164950_168714, BT63|AMKQ01000027.1_175297_179059, BT85|AMK…
GO:0030674	MF	e	protein binding, bridging	24/60462	24/72243	0.0241372	3	24	0.896	12591|AMKM01000019.1_166584_170355, A1358|APKI01000176.1_52872_56644, A21025|AMLI01000021.1_194435_198200, A53517|APKH01000176.1_152028_155800, AD260A|AMLG01000081.1_157359_161132, BK147|FWZN01000595.1_69265_73543, BR795|AMLE01000358.1_139281_143058, BT120|AMKV01000018.1_786936_790706, BT15|AMKU01000019.1_419650_423424, BT1|AMKS01000027.1_164950_168714, BT63|AMKQ01000027.1_175297_179059, BT85|AMK…
GO:0008134	MF	e	transcription factor binding	25/60462	25/72243	0.0253363	3	25	0.91	12591|AMKM01000019.1_614029_616479, A1358|APKI01000179.1_281060_283510, A21025|AMLI01000021.1_642376_644820, A53517|APKH01000179.1_281059_283509, AD260A|AMLG01000081.1_604914_607364, BK147|FWZN01000249.1_21555_24005, BR795|AMLE01000361.1_6997_9447, BT120|AMKV01000018.1_1234738_1237188, BT15|AMKU01000019.1_867509_869954, BT1|AMKS01000031.1_224830_227274, BT63|AMKQ01000027.1_624507_626951, BT85|AMK…
GO:0016810	MF	e	hydrolase activity, acting on carbon-nitrogen (but not peptide) bonds	363/60462	414/72243	0.0275097	3	363	0.924	12591|AMKM01000001.1_16232_17988, 12591|AMKM01000004.1_1149683_1151468, 12591|AMKM01000004.1_1512803_1514754, 12591|AMKM01000004.1_209262_210423, 12591|AMKM01000004.1_378190_381118, 12591|AMKM01000004.1_694342_695925, 12591|AMKM01000010.1_311053_314080, 12591|AMKM01000010.1_52467_53941, 12591|AMKM01000011.1_437107_438521, 12591|AMKM01000015.1_43046_45375, 12591|AMKM01000018.1_728786_731509, 12591…
GO:0016829	MF	e	lyase activity	949/60462	1105/72243	0.0487967	2	949	0.988	12591|AMKM01000001.1_42841_44411, 12591|AMKM01000001.1_45053_46015, 12591|AMKM01000002.1_564019_565360, 12591|AMKM01000003.1_440582_442506, 12591|AMKM01000004.1_1370902_1373486, 12591|AMKM01000004.1_1844166_1845249, 12591|AMKM01000004.1_26483_28618, 12591|AMKM01000005.1_104377_106196, 12591|AMKM01000005.1_22324_23580, 12591|AMKM01000009.1_286327_291432, 12591|AMKM01000010.1_323170_324067, 12591|A…
GO:0008150	BP	p	biological_process	39784/60462	47935/72243	8.50166e-13	0	39784	0	12591|AMKM01000001.1_118226_120274, 12591|AMKM01000001.1_11931_15334, 12591|AMKM01000001.1_122741_123910, 12591|AMKM01000001.1_137713_139052, 12591|AMKM01000001.1_145233_146905, 12591|AMKM01000001.1_148208_150125, 12591|AMKM01000001.1_153469_154787, 12591|AMKM01000001.1_16232_17988, 12591|AMKM01000001.1_175224_177009, 12591|AMKM01000001.1_185575_187872, 12591|AMKM01000001.1_189617_192243, 12591|A…
GO:0051179	BP	p	localization	7286/60462	9242/72243	2.1674e-39	1	7286	0	12591|AMKM01000001.1_118226_120274, 12591|AMKM01000001.1_11931_15334, 12591|AMKM01000001.1_153469_154787, 12591|AMKM01000001.1_189617_192243, 12591|AMKM01000001.1_193081_197237, 12591|AMKM01000001.1_232046_232565, 12591|AMKM01000001.1_244887_247349, 12591|AMKM01000001.1_54090_56467, 12591|AMKM01000001.1_63704_65730, 12591|AMKM01000002.1_228856_231479, 12591|AMKM01000002.1_384469_385102, 12591|AMK…
GO:0051234	BP	p	establishment of localization	7286/60462	9242/72243	2.1674e-39	2	7286	0	12591|AMKM01000001.1_118226_120274, 12591|AMKM01000001.1_11931_15334, 12591|AMKM01000001.1_153469_154787, 12591|AMKM01000001.1_189617_192243, 12591|AMKM01000001.1_193081_197237, 12591|AMKM01000001.1_232046_232565, 12591|AMKM01000001.1_244887_247349, 12591|AMKM01000001.1_54090_56467, 12591|AMKM01000001.1_63704_65730, 12591|AMKM01000002.1_228856_231479, 12591|AMKM01000002.1_384469_385102, 12591|AMK…
GO:0007059	BP	p	chromosome segregation	0/60462	24/72243	1.22674e-19	2	0	0
GO:0051301	BP	p	cell division	0/60462	24/72243	1.22674e-19	2	0	0
GO:0006810	BP	p	transport	7286/60462	9242/72243	2.1674e-39	3	7286	0	12591|AMKM01000001.1_118226_120274, 12591|AMKM01000001.1_11931_15334, 12591|AMKM01000001.1_153469_154787, 12591|AMKM01000001.1_189617_192243, 12591|AMKM01000001.1_193081_197237, 12591|AMKM01000001.1_232046_232565, 12591|AMKM01000001.1_244887_247349, 12591|AMKM01000001.1_54090_56467, 12591|AMKM01000001.1_63704_65730, 12591|AMKM01000002.1_228856_231479, 12591|AMKM01000002.1_384469_385102, 12591|AMK…
GO:0005975	BP	p	carbohydrate metabolic process	1848/60462	2393/72243	7.97109e-17	3	1848	0	12591|AMKM01000001.1_137713_139052, 12591|AMKM01000001.1_145233_146905, 12591|AMKM01000001.1_298218_299891, 12591|AMKM01000002.1_627907_629825, 12591|AMKM01000003.1_34053_36964, 12591|AMKM01000004.1_1214252_1215745, 12591|AMKM01000004.1_1494741_1499509, 12591|AMKM01000004.1_1794576_1797098, 12591|AMKM01000004.1_1864121_1866403, 12591|AMKM01000004.1_1867301_1867883, 12591|AMKM01000004.1_509161_511…
GO:0061024	BP	p	membrane organization	25/60462	51/72243	1.15311e-08	3	25	0	12591|AMKM01000016.1_758518_760051, A1358|APKI01000144.1_240617_242147, A21025|AMLI01000016.1_753910_755441, A53517|APKH01000141.1_385887_387417, AD260A|AMLG01000064.1_737351_738880, BK147|FWZN01000078.1_205147_206677, BR795|AMLE01000310.1_516683_518212, BT120|AMKV01000015.1_751922_753451, BT15|AMKU01000014.1_750202_751731, BT1|AMKS01000023.1_732423_733951, BT63|AMKQ01000022.1_735986_737514, BT85…
GO:0055085	BP	p	transmembrane transport	4738/60462	5983/72243	1.24024e-21	4	4738	0	12591|AMKM01000001.1_118226_120274, 12591|AMKM01000001.1_11931_15334, 12591|AMKM01000001.1_232046_232565, 12591|AMKM01000001.1_244887_247349, 12591|AMKM01000001.1_54090_56467, 12591|AMKM01000001.1_63704_65730, 12591|AMKM01000002.1_384469_385102, 12591|AMKM01000002.1_413115_415093, 12591|AMKM01000002.1_459080_461562, 12591|AMKM01000003.1_127744_130254, 12591|AMKM01000003.1_151291_153068, 12591|AMK…
GO:0006259	BP	p	DNA metabolic process	1600/60462	2005/72243	3.09357e-06	6	1600	0	12591|AMKM01000001.1_185575_187872, 12591|AMKM01000001.1_251138_253988, 12591|AMKM01000002.1_161278_165296, 12591|AMKM01000002.1_371969_373426, 12591|AMKM01000002.1_477363_479097, 12591|AMKM01000002.1_517954_522307, 12591|AMKM01000002.1_640577_645560, 12591|AMKM01000003.1_331018_334437, 12591|AMKM01000004.1_1142236_1145504, 12591|AMKM01000004.1_1703869_1707689, 12591|AMKM01000004.1_481048_483287,…
GO:0032196	BP	p	transposition	0/60462	4/72243	0.000706904	2	0	0.068
GO:0051604	BP	p	protein maturation	50/60462	72/72243	0.00223051	5	50	0.214	12591|AMKM01000009.1_485777_486208, 12591|AMKM01000031.1_489688_490391, A1358|APKI01000042.1_212688_213119, A1358|APKI01000328.1_127956_128659, A21025|AMLI01000005.1_486661_487092, A21025|AMLI01000037.1_482331_483034, A53517|APKH01000041.1_212687_213118, A53517|APKH01000342.1_127956_128659, AD260A|AMLG01000025.1_487319_487750, AD260A|AMLG01000138.1_494488_495191, BK147|FWZN01000226.1_71243_71674,…
GO:0006790	BP	p	sulfur compound metabolic process	350/60462	447/72243	0.00304992	3	350	0.276	12591|AMKM01000003.1_97153_98691, 12591|AMKM01000004.1_164891_167628, 12591|AMKM01000004.1_1680205_1682387, 12591|AMKM01000010.1_1532622_1533601, 12591|AMKM01000010.1_373112_375776, 12591|AMKM01000010.1_464310_466292, 12591|AMKM01000011.1_511655_513615, 12591|AMKM01000012.1_302787_305085, 12591|AMKM01000020.1_123882_126319, 12591|AMKM01000022.1_1101273_1101966, 12591|AMKM01000022.1_345121_346207,…
GO:0046483	BP	p	heterocycle metabolic process	3074/60462	3741/72243	0.010228	3	3074	0.604	12591|AMKM01000001.1_122741_123910, 12591|AMKM01000001.1_185575_187872, 12591|AMKM01000001.1_203626_206889, 12591|AMKM01000001.1_212432_215599, 12591|AMKM01000001.1_217033_219302, 12591|AMKM01000001.1_2274_4349, 12591|AMKM01000001.1_251138_253988, 12591|AMKM01000002.1_116583_118000, 12591|AMKM01000002.1_161278_165296, 12591|AMKM01000002.1_294119_295446, 12591|AMKM01000002.1_371969_373426, 12591|A…
GO:1901360	BP	p	organic cyclic compound metabolic process	3074/60462	3741/72243	0.010228	3	3074	0.604	12591|AMKM01000001.1_122741_123910, 12591|AMKM01000001.1_185575_187872, 12591|AMKM01000001.1_203626_206889, 12591|AMKM01000001.1_212432_215599, 12591|AMKM01000001.1_217033_219302, 12591|AMKM01000001.1_2274_4349, 12591|AMKM01000001.1_251138_253988, 12591|AMKM01000002.1_116583_118000, 12591|AMKM01000002.1_161278_165296, 12591|AMKM01000002.1_294119_295446, 12591|AMKM01000002.1_371969_373426, 12591|A…
GO:0006725	BP	p	cellular aromatic compound metabolic process	3074/60462	3741/72243	0.010228	3	3074	0.604	12591|AMKM01000001.1_122741_123910, 12591|AMKM01000001.1_185575_187872, 12591|AMKM01000001.1_203626_206889, 12591|AMKM01000001.1_212432_215599, 12591|AMKM01000001.1_217033_219302, 12591|AMKM01000001.1_2274_4349, 12591|AMKM01000001.1_251138_253988, 12591|AMKM01000002.1_116583_118000, 12591|AMKM01000002.1_161278_165296, 12591|AMKM01000002.1_294119_295446, 12591|AMKM01000002.1_371969_373426, 12591|A…
GO:0006139	BP	p	nucleobase-containing compound metabolic process	3074/60462	3741/72243	0.010228	4	3074	0.604	12591|AMKM01000001.1_122741_123910, 12591|AMKM01000001.1_185575_187872, 12591|AMKM01000001.1_203626_206889, 12591|AMKM01000001.1_212432_215599, 12591|AMKM01000001.1_217033_219302, 12591|AMKM01000001.1_2274_4349, 12591|AMKM01000001.1_251138_253988, 12591|AMKM01000002.1_116583_118000, 12591|AMKM01000002.1_161278_165296, 12591|AMKM01000002.1_294119_295446, 12591|AMKM01000002.1_371969_373426, 12591|A…
GO:0006457	BP	p	protein folding	550/60462	686/72243	0.0145577	2	550	0.744	12591|AMKM01000003.1_288066_289716, 12591|AMKM01000004.1_490329_492092, 12591|AMKM01000004.1_66886_67827, 12591|AMKM01000004.1_988211_988616, 12591|AMKM01000009.1_239559_242149, 12591|AMKM01000009.1_242345_243087, 12591|AMKM01000010.1_1171446_1171932, 12591|AMKM01000010.1_355583_356219, 12591|AMKM01000010.1_393980_394747, 12591|AMKM01000011.1_1284338_1286467, 12591|AMKM01000012.1_216451_216985, 1…
GO:0090304	BP	p	nucleic acid metabolic process	2874/60462	3493/72243	0.021407	5	2874	0.872	12591|AMKM01000001.1_185575_187872, 12591|AMKM01000001.1_203626_206889, 12591|AMKM01000001.1_212432_215599, 12591|AMKM01000001.1_217033_219302, 12591|AMKM01000001.1_2274_4349, 12591|AMKM01000001.1_251138_253988, 12591|AMKM01000002.1_161278_165296, 12591|AMKM01000002.1_294119_295446, 12591|AMKM01000002.1_371969_373426, 12591|AMKM01000002.1_477363_479097, 12591|AMKM01000002.1_517954_522307, 12591|A…
GO:0071704	BP	p	organic substance metabolic process	11288/60462	13589/72243	0.0294303	2	11288	0.928	12591|AMKM01000001.1_122741_123910, 12591|AMKM01000001.1_137713_139052, 12591|AMKM01000001.1_145233_146905, 12591|AMKM01000001.1_16232_17988, 12591|AMKM01000001.1_185575_187872, 12591|AMKM01000001.1_203626_206889, 12591|AMKM01000001.1_212432_215599, 12591|AMKM01000001.1_217033_219302, 12591|AMKM01000001.1_2274_4349, 12591|AMKM01000001.1_249807_251014, 12591|AMKM01000001.1_251138_253988, 12591|AMK…
GO:0044238	BP	p	primary metabolic process	11288/60462	13589/72243	0.0294303	2	11288	0.928	12591|AMKM01000001.1_122741_123910, 12591|AMKM01000001.1_137713_139052, 12591|AMKM01000001.1_145233_146905, 12591|AMKM01000001.1_16232_17988, 12591|AMKM01000001.1_185575_187872, 12591|AMKM01000001.1_203626_206889, 12591|AMKM01000001.1_212432_215599, 12591|AMKM01000001.1_217033_219302, 12591|AMKM01000001.1_2274_4349, 12591|AMKM01000001.1_249807_251014, 12591|AMKM01000001.1_251138_253988, 12591|AMK…
GO:0005575	CC	p	cellular_component	19087/60462	23206/72243	7.3221e-13	0	19087	0	12591|AMKM01000001.1_118226_120274, 12591|AMKM01000001.1_11931_15334, 12591|AMKM01000001.1_148208_150125, 12591|AMKM01000001.1_175224_177009, 12591|AMKM01000001.1_189617_192243, 12591|AMKM01000001.1_193081_197237, 12591|AMKM01000001.1_203626_206889, 12591|AMKM01000001.1_212432_215599, 12591|AMKM01000001.1_215813_216653, 12591|AMKM01000001.1_232046_232565, 12591|AMKM01000001.1_244887_247349, 12591…
[truncated: 14 more rows]

## Sheet: Cr. neoformans accessory
# GO	NS	enrichment	name	ratio_in_study	ratio_in_pop	p_uncorrected	depth	study_count	p_fdr	study_items
[truncated: 152 more rows]

[truncated: 2 more sheets: A. fumigatus core, A. fumigatus accessory]
