# Supplementary material for: Pan-genome analyses of model fungal species
Source: Microb Genom. 2019 Feb 4;5(2):e000243. doi: 10.1099/mgen.0.000243 (PMC6421352; doi:10.1099/mgen.0.000243)
Supplement: Supplementary File 4 [file mgen-5-243-s004.xlsx]

## Sheet: S. cerevisiae prokaryote HGT
Seed sequence	Source strain	Syntenic cluster size	Top prokaryote hit	Top prokaryote species	Identity %	Intergenus	Interspecies
YJM1385|CP004950.1_124142_124894	YJM1385	2	gi|375136204	Acinetobacter pittii	0.62	Yes	Yes
YJM1478|CP005671.1_120180_120710	YJM1478	1	gi|512593114	Lactobacillus reuteri	0.6	Yes	Yes
YJM1341|CP004646.1_809965_810879	YJM1341	1	gi|339503811	Roseobacter litoralis	0.64	Yes	Yes

## Sheet: S. cerevisiae fungal HGT
Seed sequence	Source strain	Syntenic cluster size	Top fungal hit	Top fungal species	Identity %
YJM1332|CP005245.1_694944_695698	YJM1332	99	FUNCgla04220	Candida glabrata	98.63
YJM1311|CP005145.1_727722_729686	YJM1311	1	FUNZrou04057	Zygosaccharomyces rouxii	69.97
YJM451|CP006222.1_842176_842530	YJM451	99	FUNVpol04087	Vanderwaltozyma polyspora	90.7
YJM189|CP005194.1_6423_7640	YJM189	4	FUNZrou02823	Zygosaccharomyces rouxii	59.01
YJM453|CP005126.1_468747_469332	YJM453	1	FUNLthe00215	Lachancea thermotolerans	71.05
YJM682|CP005608.1_1001065_1002052	YJM682	2	FUNVpol03056	Vanderwaltozyma polyspora	77.99
YJM1383|CP006402.1_1313139_1314225	YJM1383	3	FUNWiAn1332	Wickerhamomyces anomalus	78.59
YJM1252|CP004637.1_387689_388586	YJM1252	91	FUNZrou04584	Zygosaccharomyces rouxii	84.04
YJM271|CP005398.1_769373_771334	YJM271	3	FUNZrou04057	Zygosaccharomyces rouxii	70.58
YJM1355|CP006175.1_11254_12765	YJM1355	2	FUNZrou04059	Zygosaccharomyces rouxii	86.01
YJM990|CP005423.1_291082_291487	YJM990	99	FUNCgla03717	Candida glabrata	94.07
YJM1199|CP005626.1_1047127_1047813	YJM1199	2	FUNNaFu1293	Nadsonia fulvescens	71.79
YJM1478|CP006322.1_8033_9736	YJM1478	4	FUNLthe00346	Lachancea thermotolerans	72.86
YJM1355|CP004811.1_538436_539724	YJM1355	1	FUNCgui04842	Candida guilliermondii	41.15
RM11-1A|DS981519.1_461957_462647	RM11-1A	75	FUNCgla00663	Candida glabrata	92.92
YJM693|CP004913.1_108130_110297	YJM693	2	FUNAnig04800	Aspergillus niger	46.3
YJM1592|CP004750.1_112117_112474	YJM1592	98	FUNVpol01626	Vanderwaltozyma polyspora	91.6
YJM1460|CP005063.1_303905_304664	YJM1460	92	FUNCgla03032	Candida glabrata	97.63
YJM1326|CP005638.1_12957_13610	YJM1326	2	FUNCgui04842	Candida guilliermondii	30.17
YJM1083|CP005111.1_710489_712450	YJM1083	1	FUNZrou04057	Zygosaccharomyces rouxii	70.58
YJM1478|CP005671.1_134769_135473	YJM1478	1	FUNLthe02737	Lachancea thermotolerans	70.94
YJM1433|CP004573.1_571659_572364	YJM1433	98	FUNVpol04330	Vanderwaltozyma polyspora	91.49
YJM1332|CP006170.1_912762_914513	YJM1332	5	FUNZrou04321	Zygosaccharomyces rouxii	81.3
YJM1356|CP005645.1_233_3363	YJM1356	3	FUNLthe02153	Lachancea thermotolerans	46.85
YJM1418|CP004961.1_221055_221814	YJM1418	12	FUNCgla03032	Candida glabrata	97.63
YJM1478|CP005671.1_139004_140584	YJM1478	1	FUNZrou03328	Zygosaccharomyces rouxii	46.13
SK1|CP020180.1_1067052_1068650	SK1	1	FUNYlip04757	Yarrowia lipolytica	97.15
YJM1478|CP005671.1_130685_132148	YJM1478	1	FUNAgos01368	Ashbya gossypii	36.81
YJM1592|CP004750.1_1178232_1178768	YJM1592	99	FUNCgla00128	Candida glabrata	59.17
YJM693|CP004913.1_104986_105642	YJM693	2	FUNLthe01803	Lachancea thermotolerans	57.41
YJM1383|CP004719.1_16305_16763	YJM1383	1	FUNKwal03728	Kluyveromyces waltii	90.13
RM11-1A|CH408043.1_989066_989873	RM11-1A	99	FUNCgla03955	Candida glabrata	93.59
YJM1388|CP005354.1_2070_2942	YJM1388	3	FUNKlac01962	Kluyveromyces lactis	70.26
YJM1574|CP005583.1_545018_546529	YJM1574	20	FUNZrou04059	Zygosaccharomyces rouxii	86.01
YJM683|CP004775.1_560496_561166	YJM683	1	FUNYlip04757	Yarrowia lipolytica	100
YJM1439|CP006418.1_1905765_1906565	YJM1439	1	FUNCgla00087	Candida glabrata	42.56
YJM1418|CP005463.1_207962_208367	YJM1418	99	FUNCgla03717	Candida glabrata	94.03
YJM693|CP004913.1_81461_82769	YJM693	2	FUNPchr06909	Penicillium chrysogenum	74.55
YJM271|CP005398.1_772412_774119	YJM271	10	FUNZrou04060	Zygosaccharomyces rouxii	67.92
YJM1479|CP004744.1_1326543_1327338	YJM1479	96	FUNCgla03735	Candida glabrata	94.12
S288C|BK006939.2_396768_397650	S288C	99	FUNKlac03092	Kluyveromyces lactis	94.89
YJM1387|CP005454.1_524170_525143	YJM1387	99	FUNZrou00347	Zygosaccharomyces rouxii	97.2
YJM271|CP005398.1_789440_791147	YJM271	1	FUNZrou04060	Zygosaccharomyces rouxii	67.92
YJM693|CP004913.1_110348_110737	YJM693	1	FUNAcar00104	Aspergillus carbonarius	60.83
YJM627|CP004678.1_6554_6994	YJM627	1	FUNKwal03728	Kluyveromyces waltii	92.47
YJM1415|CP004729.1_968044_971908	YJM1415	11	FUNZrou04058	Zygosaccharomyces rouxii	80.87
YJM1250|CP005436.1_2520_4481	YJM1250	20	FUNZrou04057	Zygosaccharomyces rouxii	70.58
SK1|CP020181.1_100942_101756	SK1	88	FUNVpol02553	Vanderwaltozyma polyspora	88.41
YJM1478|CP005671.1_140651_141937	YJM1478	1	FUNZrou03329	Zygosaccharomyces rouxii	59.58
S288C|BK006945.2_469317_470363	S288C	1	FUNWiAn1332	Wickerhamomyces anomalus	78.59
YJM1402|CP005656.1_1693_2121	YJM1402	14	FUNKwal03728	Kluyveromyces waltii	81.4
YJM555|CP006136.1_519892_521876	YJM555	1	FUNKwal05145	Kluyveromyces waltii	43.96
YJM1444|CP005173.1_33185_34828	YJM1444	3	FUNKwal04967	Kluyveromyces waltii	62.68
YJM1478|CP005671.1_144250_145860	YJM1478	1	FUNZrou03462	Zygosaccharomyces rouxii	69.91
S288C|BK006945.2_472969_474015	S288C	1	FUNWiAn1332	Wickerhamomyces anomalus	78.59
YJM244|CP005197.1_23698_25164	YJM244	4	FUNPaTa768	Pachysolen tannophilus	59.34
YJM1549|CP004587.1_216053_217054	YJM1549	1	FUNZrou04058	Zygosaccharomyces rouxii	77.91
YJM1478|CP005671.1_142160_142546	YJM1478	1	FUNZrou03330	Zygosaccharomyces rouxii	59.23
YJM984|CP005223.1_905310_905762	YJM984	1	FUNVpol02553	Vanderwaltozyma polyspora	89.02
YJM627|CP004908.1_5096_5953	YJM627	6	FUNLthe00402	Lachancea thermotolerans	52.46
YJM1311|CP006076.1_544321_548184	YJM1311	1	FUNZrou04058	Zygosaccharomyces rouxii	80.72
YJM453|CP006223.1_780789_781402	YJM453	2	FUNKlac00961	Kluyveromyces lactis	92.47
YJM1444|CP005173.1_35652_37586	YJM1444	1	FUNCgui04842	Candida guilliermondii	35.12
YJM1439|CP005058.1_177340_178938	YJM1439	6	FUNYlip04757	Yarrowia lipolytica	97.15
YJM1417|CP006413.1_1898211_1899211	YJM1417	1	FUNCgla03032	Candida glabrata	98.14
YJM1208|CP005234.1_712727_713192	YJM1208	99	FUNMper11057	Moniliophthora perniciosa	100
YJM984|CP004598.1_238052_238462	YJM984	92	FUNKlac03164	Kluyveromyces lactis	100
YJM244|CP005197.1_17293_23191	YJM244	4	FUNPaTa767	Pachysolen tannophilus	75.07
YJM1478|CP005671.1_142727_143497	YJM1478	1	FUNZrou03331	Zygosaccharomyces rouxii	67.46
YJM981|CP005522.1_479256_480299	YJM981	99	FUNKwal04969	Kluyveromyces waltii	87.82
YJM1341|CP004646.1_807887_809404	YJM1341	1	FUNPmar02919	Penicillium marneffei	43.27
S288C|BK006945.2_14650_16072	S288C	85	FUNWaSe1826	Wallemia sebi	58.61
YJM1311|CP004709.1_11099_14962	YJM1311	22	FUNZrou04058	Zygosaccharomyces rouxii	80.72
YJM271|CP005398.1_786401_788362	YJM271	1	FUNZrou04057	Zygosaccharomyces rouxii	70.58
EC1118|FN394216.1_1059884_1061638	EC1118	2	FUNZrou04321	Zygosaccharomyces rouxii	80.17
YJM271|CP005398.1_780484_781995	YJM271	1	FUNZrou04059	Zygosaccharomyces rouxii	86.01
YJM693|CP004913.1_105988_108011	YJM693	2	FUNCaTe1728	Candida tenuis	37.5
YJM1326|CP005638.1_19855_20712	YJM1326	7	FUNLthe00402	Lachancea thermotolerans	53.52
EC1118|FN394217.1_773931_774733	EC1118	94	FUNCgla04220	Candida glabrata	90.34
YJM189|CP005194.1_10594_11622	YJM189	4	FUNVpol01547	Vanderwaltozyma polyspora	53.71
YJM1083|CP005111.1_706564_710427	YJM1083	1	FUNZrou04058	Zygosaccharomyces rouxii	80.79
YJM1083|CP005111.1_704572_706083	YJM1083	5	FUNZrou04059	Zygosaccharomyces rouxii	85.8
YJM693|CP006142.1_3094_4954	YJM693	77	FUNKwal02905	Kluyveromyces waltii	64.88
YJM693|CP004913.1_103919_104473	YJM693	2	FUNWiAn1512	Wickerhamomyces anomalus	61.65
YJM1383|CP006178.1_160747_161456	YJM1383	99	FUNCgla01169	Candida glabrata	95.74
YJM189|CP005194.1_28972_29886	YJM189	23	FUNZrou00580	Zygosaccharomyces rouxii	50.5
YJM1385|CP004950.1_148217_148657	YJM1385	2	FUNDhan02037	Debaryomyces hansenii	61.07
EC1118|FN394216.1_1083502_1084592	EC1118	2	FUNKwal00721	Kluyveromyces waltii	45.01
YJM1419|CP004827.1_483068_483427	YJM1419	2	FUNKlac02021	Kluyveromyces lactis	42.28
YJM1208|CP005628.1_22332_23760	YJM1208	4	FUNDhan06261	Debaryomyces hansenii	40.73
YJM541|CP004997.1_48843_49466	YJM541	68	FUNKlac00024	Kluyveromyces lactis	97.66
YJM689|CP004682.1_218606_219374	YJM689	63	FUNVpol01626	Vanderwaltozyma polyspora	91.67
S288C|BK006945.2_486203_487289	S288C	8	FUNWiAn1332	Wickerhamomyces anomalus	78.59
YJM1443|CP006195.1_464284_468817	YJM1443	99	FUNCgla04906	Candida glabrata	85.4
YJM326|CP005299.1_429109_429921	YJM326	99	FUNVpol02553	Vanderwaltozyma polyspora	88.41
YJM1208|CP004450.2_127061_128047	YJM1208	99	FUNVpol03056	Vanderwaltozyma polyspora	78.37
YJM456|CP004627.1_333065_333508	YJM456	97	FUNCgla03955	Candida glabrata	91.67
YJM683|CP005515.1_548756_549164	YJM683	99	FUNKlac03164	Kluyveromyces lactis	100
YJM1341|CP006173.1_68069_68607	YJM1341	98	FUNCgla03918	Candida glabrata	94.06
EC1118|FN393068.1_23318_25012	EC1118	4	FUNPaTa769	Pachysolen tannophilus	67.61
YJM470|CP005208.1_9870_13074	YJM470	4	FUNZrou03172	Zygosaccharomyces rouxii	62.42
YJM1356|CP006400.1_1409117_1409303	YJM1356	96	FUNWiAn6415	Wickerhamomyces anomalus	97.87
		0.0368513

## Sheet: S. cerevisiae Origin
Complement	Bacteria	Archaea	Undefined prokaryote	Eukaryote	Total
Core	34553	16724	81238	357485	490000
Accessory	4924	3301	12180	65535	85940
Total	39477	20025	93418	423020	575940
	Prokaryotic origin	Eukaryotic origin	Prokaryotic origin	Eukaryotic origin
	Observed	Observed	Expected	Expected	Chi-squared p-value	Preference
Core	132515	357485	130102	359898	5.86878e-15	Prokaryote
Accessory	20405	65535	22818.3	63121.7	1.49341e-77	Eukaryote

## Sheet: C. albicans prokaryote HGT
Seed sequence	Source strain	Syntenic cluster size	Top prokaryote hit	Top prokaryote species	Identity %	Intergenus	Interspecies
P37037|AJJA01000015.1_642819_646587	P37037	27	gi|313665472	Mycoplasma lieachii	0.44	Yes	No

## Sheet: C. albicans fungal HGT
Seed sequence	Source strain	Syntenic cluster size	Top fungal hit	Top fungal species	Identity %
P76055|AJJD01000008.1_404939_406487	P76055	1	FUNDhan00951	Debaryomyces hansenii	65.62
P37005|AJIU01000018.1_11479_13029	P37005	1	FUNAfum06724	Aspergillus fumigatus	34.85
P78042|JPEW01000063.1_252379_253737	P78042	11	FUNLelo05593	Lodderomyces elongisporus	35.71
A92|KE650838.1_465272_467630	A92	13	FUNDhan01930	Debaryomyces hansenii	31.83
L26|AJIR01000025.1_22636_23307	L26	16	FUNLelo01167	Lodderomyces elongisporus	53.98
P37037|AJJA01000021.1_288404_289952	P37037	21	FUNAfum06724	Aspergillus fumigatus	34.58
P37037|AJJA01000048.1_391784_393788	P37037	28	FUNPbla12823	Phycomyces blakesleeanus	29.75
P76067|AJJE01000008.1_622995_625038	P76067	1	FUNDhan01930	Debaryomyces hansenii	39.75
3153A|KE651076.1_36806_38564	3153A	18	FUNBoCi183	Candida caseinolytica	35.52
3153A|AVAY01000143.1_4827_5214	3153A	1	FUNSpPa3674	Spathaspora passalidarum	51.47
P76067|AJJE01000021.1_66_1605	P76067	4	FUNDhan01930	Debaryomyces hansenii	34.94
P75016|JPEV01000043.1_652418_652996	P75016	2	FUNTsti11904	Talaromyces stipitatus	33.52
SC5314|CP017627.1_394562_395220	SC5314	13	FUNDhan03780	Debaryomyces hansenii	33.91
P75063|AJJC01000033.1_650_3300	P75063	5	FUNPbla12823	Phycomyces blakesleeanus	32.84
GC75|AJIW01000059.1_334302_334584	GC75	33	FUNSpPa1348	Spathaspora passalidarum	91.3
12C|AJIQ01000021.1_125_1541	12C	1	FUNDhan01930	Debaryomyces hansenii	31.78
A123|KE650783.1_6021_7503	A123	2	FUNLelo02839	Lodderomyces elongisporus	41.45
A123|KE650783.1_3617_5177	A123	2	FUNLelo05789	Lodderomyces elongisporus	25.14
WO-1|CM000309.1_1884107_1884374	WO-1	5	FUNScas02032	Saccharomyces castelli	86.9
P78042|JPEW01000006.1_934732_934984	P78042	33	FUNSpPa3553	Spathaspora passalidarum	80.95
A20|KE651014.1_158075_159623	A20	25	FUNAfum06724	Aspergillus fumigatus	34.58
P34048|AJIZ01000034.1_533701_535663	P34048	3	FUNLelo05788	Lodderomyces elongisporus	42.56
P76067|AJJE01000024.1_2565_4701	P76067	2	FUNDhan06076	Debaryomyces hansenii	41.42
Ca529L|KK667235.1_40542_42909	Ca529L	1	FUNCgui05724	Candida guilliermondii	39.34
A92|KE650832.1_275124_275511	A92	31	FUNSpPa3674	Spathaspora passalidarum	51.47
A203|AVAT01000026.1_77363_79039	A203	25	FUNSpPa5364	Spathaspora passalidarum	45.16

## Sheet: C. albicans Origin
Complement	Bacteria	Archaea	Undefined prokaryote	Eukaryote	Total
Core	15800	5579	32418	130891	184688
Accessory	1027	504	2061	15506	19098
Total	16827	6083	34479	146397	203786
	Prokaryotic origin	Eukaryotic origin	Prokaryotic origin	Eukaryotic origin
	Observed	Observed	Expected	Expected	Chi-squared p-value	Preference
Core	53797	130891	52010.7	132677	2.4413e-20	Prokaryote
Accessory	3592	15506	5378.27	13719.7	1.30558e-181	Eukaryote

## Sheet: C. neoformans prokaryote HGT
Seed sequence	Source strain	Syntenic cluster size	Top prokaryote hit	Top prokaryote species	Identity %	Intergenus	Interspecies
A53517|APKH01000264.1_490_3445	A5-35-17	24	gi|428297799	Calothrix sp. PCC 6303	0.32	Yes	Yes
H99|CP003823.1_1038336_1039850	H99	24	gi|386328967	Serratia sp. AS13	0.52	Yes	No
BT1|AMKS01000023.1_797764_799179	Bt1	1	gi|340787124	Collimonas fungivorans	0.45	Yes	No
AD260A|AMLG01000038.1_403325_404375	AD2-60A	24	gi|159036683	Salinispora arenicola	0.43	Yes	No
BK147|FWZN01000399.1_19264_20014	BK147	1	gi|313667831	Neisseria lactamica	0.49	Yes	Yes
C23|AMLK01000055.1_650044_652099	C23	23	gi|116671584	Arthrobacter sp. FB24	0.58	Yes	No
H99|CP003827.1_21435_23955	H99	14	gi|148657583	Roseiflexus sp. RS-1	0.37	Yes	No
BT1|AMKS01000023.1_770806_772098	Bt1	24	gi|386724698	Paenibacillus mucilaginosus	0.4	Yes	Yes

## Sheet: C. neoformans fungal HGT
Seed sequence	Source strain	Syntenic cluster size	Top fungal hit	Top fungal species	Identity %
A53517|APKH01000076.1_245381_246383	A53517	24	FUNTmes06398	Tremella mesenterica	49.83
C23|AMLK01000039.1_7309_8224	C23	14	FUNTatr01228	Trichoderma atroviride	40.08
KN99|CP022334.1_450363_452132	KN99	2	FUNRhGl297	Rhodotorula glutinis	33.4
H99|CP003827.1_1394535_1397023	H99	2	FUNTmes02370	Tremella mesenterica	32.51
KN99|CP022324.1_728910_731894	KN99	3	FUNRhGl297	Rhodotorula glutinis	39.85
BT1|AMKS01000023.1_266512_268592	BT1	24	FUNTmes06727	Tremella mesenterica	73.03
BT85|AMKP01000005.1_563464_564178	BT85	1	FUNRhGl297	Rhodotorula glutinis	46.31
12591|AMKM01000003.1_131_953	12591	19	FUNRhGl297	Rhodotorula glutinis	39.55
BT85|AMKP01000034.1_4930_8730	BT85	1	FUNMeLa247	Melampsora larici-populina	29.84
C23|AMLK01000039.1_23695_24960	C23	20	FUNTatr05779	Trichoderma atroviride	63.35
BT85|AMKP01000005.1_646413_647519	BT85	1	FUNRhGl297	Rhodotorula glutinis	39.34
A21025|AMLI01000021.1_8995_9706	A21025	1	FUNRhGl297	Rhodotorula glutinis	40.08
C8|AMLC01000084.1_49447_52202	C8	24	FUNTmes00379	Tremella mesenterica	78.91
BT120|AMKV01000002.1_32155_32625	BT120	6	FUNPhBr7878	Phlebia brevispora	40.38
H99|CP003833.2_453068_457201	H99	2	FUNGans03865	Ganoderma sp. 10579	40.14
BT63|AMKQ01000027.1_38023_38690	BT63	2	FUNTmes06838	Tremella mesenterica	32.13
A21025|AMLI01000004.1_14462_15704	A21025	1	FUNAlfa10528	Aspergillus flavus	39.8
C8|AMLC01000087.1_120_3074	C8	2	FUNDiSq11924	Dichomitus squalens	30.96
A21025|AMLI01000041.1_45_903	A21025	1	FUNMper02190	Moniliophthora perniciosa	40.95
BR795|AMLE01000219.1_63769_66040	BR795	23	FUNAory10287	Aspergillus oryzae rib40	55.73
KN99|CP022325.1_1570756_1571702	KN99	3	FUNMgri08281	Magnaporthe grisea	42.09
TU4011|AMKO01000008.1_17613_19265	TU4011	6	FUNGans03865	Ganoderma sp. 10579	40.56
C8|AMLC01000069.1_762444_764904	C8	23	FUNTmes02640	Tremella mesenterica	73.17
TU529|AMKT01000113.1_217321_221321	TU529	20	FUNTmes06985	Tremella mesenterica	49.14
TU529|AMKT01000083.1_872766_873411	TU529	1	FUNLbic05915	Laccaria bicolor	43.82
A21025|AMLI01000040.1_3666_4538	A21025	9	FUNRhGl297	Rhodotorula glutinis	37.14
MWRSA852|AMKW01000156.1_72_746	MWRSA852	1	FUNTmes06425	Tremella mesenterica	85.45
MWRSA852|AMKW01000153.1_14044_16178	MWRSA852	1	FUNScom02219	Schizophyllum commune	53.02
12591|AMKM01000002.1_9873_13197	12591	2	FUNPhGi158	Phlebiopsis gigantea	46.99
KN99|CP022328.1_486991_491688	KN99	2	FUNPhBr7878	Phlebia brevispora	38.31
H99|CP003821.1_849914_851218	H99	2	FUNSscl00931	Sclerotinia sclerotiorum	27.48
H99|CP003823.1_75116_75676	H99	23	FUNTmes07827	Tremella mesenterica	70.37
BT85|AMKP01000005.1_575471_576270	BT85	2	FUNRhGl297	Rhodotorula glutinis	54.93
12591|AMKM01000015.1_117814_118824	12591	6	FUNMper02138	Moniliophthora perniciosa	55.95
BT85|AMKP01000031.1_70130_71567	BT85	24	FUNTmes02996	Tremella mesenterica	40.14
TU4011|AMKO01000034.1_2086_2877	TU4011	1	FUNSjap04618	Schizosaccharomyces japonicus	32.14
KN99|CP022331.1_916643_920346	KN99	4	FUNMper02140	Moniliophthora perniciosa	59.73
H99|CP003830.1_914734_916038	H99	2	FUNSscl00931	Sclerotinia sclerotiorum	27.15
BT85|AMKP01000003.1_292936_293892	BT85	18	FUNAbi100728	Agaricus bisporus var. bisporus	30.08
A1358|APKI01000422.1_2_494	A1358	1	FUNSros00729	Sporobolomyces roseus	71.61
KN99|CP022329.1_827672_831343	KN99	8	FUNPhBr7878	Phlebia brevispora	38.45
H99|CP003830.1_891396_895237	H99	2	FUNRhGl297	Rhodotorula glutinis	38.19
A1358|APKI01000226.1_80376_83091	A1358	2	FUNAbi102820	Agaricus bisporus var. bisporus	56.59
ZE90|AMKN01000122.1_7700_9789	ZE90	1	FUNGlGr1883	Glomerella graminicola	47.53
BT85|AMKP01000006.1_91321_93283	BT85	1	FUNRhGl297	Rhodotorula glutinis	39.75
MWRSA1955|AMKZ01000092.1_18688_20990	MWRSA1955	24	FUNScom01679	Schizophyllum commune	54.68
BT120|AMKV01000015.1_51152_52744	BT120	24	FUNTmes00672	Tremella mesenterica	84.04
TU4011|AMKO01000013.1_736799_742118	TU4011	23	FUNTmes06771	Tremella mesenterica	65.5
A1358|APKI01000238.1_73525_75292	A1358	1	FUNTmes04080	Tremella mesenterica	87.02
BT85|AMKP01000031.1_2082447_2083890	BT85	17	FUNTmes02109	Tremella mesenterica	42.18
12591|AMKM01000023.1_293956_295539	12591	2	FUNTmes05957	Tremella mesenterica	45.27
AD260A|AMLG01000166.1_615_1640	AD260A	3	FUNTmes00713	Tremella mesenterica	50
TU4011|AMKO01000034.1_190512_191626	TU4011	24	FUNTmes02220	Tremella mesenterica	52.22
D171|AMLH01000357.1_0_1050	D171	20	FUNFoxy07196	Fusarium oxysporum	43.64
BT85|AMKP01000014.1_1308995_1310938	BT85	2	FUNTmes03209	Tremella mesenterica	29.74
C8|AMLC01000121.1_506463_507241	C8	24	FUNTmes04762	Tremella mesenterica	49.25
TU4011|AMKO01000001.1_937789_939493	TU4011	4	FUNTmes06748	Tremella mesenterica	34.52
V2|NKHW01000003.1_20_350	V2	4	FUNTmes00135	Tremella mesenterica	55.91
H99|CP003820.1_978022_981009	H99	2	FUNMgri10123	Magnaporthe grisea	45.7
BT120|AMKV01000006.1_592982_593628	BT120	1	FUNPhhc07389	Phanerochaete chrysosporium	33.68
TU4011|AMKO01000041.1_596659_597870	TU4011	1	FUNRhGl297	Rhodotorula glutinis	41.59
TU529|AMKT01000049.1_617000_619056	TU529	21	FUNUmay06314	Ustilago maydis	44.89
BT85|AMKP01000014.1_1311187_1313565	BT85	6	FUNTmes05957	Tremella mesenterica	48.42
H99|CP003821.1_860143_863762	H99	2	FUNPhBr7878	Phlebia brevispora	38.16
BT1|AMKS01000030.1_1478879_1480380	BT1	2	FUNTmes00138	Tremella mesenterica	51.03
C23|AMLK01000087.1_33142_36239	C23	17	FUNPhBr3778	Phlebia brevispora	44.07
AD260A|AMLG01000041.1_100927_103271	AD260A	24	FUNTmes06329	Tremella mesenterica	85.99
BT15|AMKU01000013.1_1290773_1292302	BT15	24	FUNStHi4012	Stereum hirsutum	51.44
BR795|AMLE01000394.1_2827_3607	BR795	11	FUNTmes04349	Tremella mesenterica	49.4
12591|AMKM01000015.1_119179_122208	12591	4	FUNPhBr7878	Phlebia brevispora	39.31
A21025|AMLI01000001.1_315545_316765	A21025	1	FUNTmes00138	Tremella mesenterica	60.47
C45|AMKX01000497.1_27693_29124	C45	24	FUNTmes02205	Tremella mesenterica	46.5
H99|CP003826.1_1189420_1193699	H99	12	FUNScom12457	Schizophyllum commune	29.84
BT85|AMKP01000015.1_2171_15221	BT85	4	FUNTmes02370	Tremella mesenterica	34.34
TU4011|AMKO01000027.1_11041_16499	TU4011	1	FUNTmes06683	Tremella mesenterica	47.53
12591|AMKM01000002.1_7088_9319	12591	2	FUNNhae03281	Nectria haematococca	41.57
KN99|CP022322.1_282502_282775	KN99	9	FUNGlTr11301	Gloeophyllum trabeum	70.77
D171|AMLH01000461.1_2438_5193	D171	21	FUNCoPu5862	Coniophora puteana	29.06
KN99|CP022322.1_846436_849423	KN99	2	FUNMgri10123	Magnaporthe grisea	45.6
BT15|AMKU01000017.1_236081_236976	BT15	22	FUNTmes02351	Tremella mesenterica	67.96
C23|AMLK01000057.1_464723_467090	C23	3	FUNGans03865	Ganoderma sp. 10579	40.78
12591|AMKM01000002.1_638648_640264	12591	21	FUNTmes00135	Tremella mesenterica	49.54
BT1|AMKS01000048.1_4675_5775	BT1	22	FUNTsti05996	Talaromyces stipitatus	53.53
V2|NKHW01000180.1_21865_23619	V2	24	FUNTmes07213	Tremella mesenterica	85.66
MWRSA1955|AMKZ01000148.1_87694_89075	MWRSA1955	19	FUNPgra08287	Puccinia graminis	31.02
BT85|AMKP01000014.1_1319301_1319975	BT85	1	FUNRhGl297	Rhodotorula glutinis	40.89
A21025|AMLI01000007.1_1112158_1112978	A21025	14	FUNTmes05957	Tremella mesenterica	40.58
A53517|APKH01000240.1_60481_62262	A53517	2	FUNStHi5973	Stereum hirsutum	54.79
A53517|APKH01000225.1_46752_48562	A53517	2	FUNTmes05959	Tremella mesenterica	47.02
H99|CP003833.2_459736_463727	H99	2	FUNRhGl297	Rhodotorula glutinis	36.45
KN99|CP022329.1_189508_190362	KN99	22	FUNTmes06775	Tremella mesenterica	68.14
BT120|AMKV01000023.1_703847_705012	BT120	1	FUNFoxy07196	Fusarium oxysporum	52.98
C23|AMLK01000006.1_425014_427397	C23	20	FUNTmes01432	Tremella mesenterica	71.9
H99|CP003823.1_738300_742790	H99	2	FUNPhBr7878	Phlebia brevispora	38.76
TU529|AMKT01000006.1_46_2022	TU529	1	FUNMeLa611	Melampsora larici-populina	32.36
TU4011|AMKO01000044.1_7768_10192	TU4011	16	FUNPhhc09326	Phanerochaete chrysosporium	54.63
C23|AMLK01000067.1_807227_809136	C23	1	FUNRhGl297	Rhodotorula glutinis	39.81
MWRSA852|AMKW01000153.1_6496_7837	MWRSA852	1	FUNTmes07984	Tremella mesenterica	71.69
C23|AMLK01000016.1_5199_6503	C23	6	FUNSscl00931	Sclerotinia sclerotiorum	27.48
BT1|AMKS01000016.1_178855_181017	BT1	13	FUNHySu12220	Hypholoma sublateritium	37.69
AD260A|AMLG01000075.1_75730_76518	AD260A	12	FUNRory16137	Rhizopus oryzae	49.81
H99|CP003822.1_1401402_1402709	H99	3	FUNSscl00931	Sclerotinia sclerotiorum	32.32
V2|NKHW01000215.1_2_575	V2	1	FUNTmes02932	Tremella mesenterica	45.16
BT1|AMKS01000027.1_246132_246644	BT1	2	FUNTmes00722	Tremella mesenterica	34.91
12591|AMKM01000011.1_1147453_1150467	12591	1	FUNRhGl297	Rhodotorula glutinis	33.33
D171|AMLH01000142.1_81364_83348	D171	24	FUNSeTu8756	Setosphaeria turcica	52.48
KN99|CP022325.1_21438_24274	KN99	18	FUNPhGi10907	Phlebiopsis gigantea	34.12
BT85|AMKP01000014.1_1320297_1321088	BT85	6	FUNPhhc07495	Phanerochaete chrysosporium	40.13
12591|AMKM01000031.1_617632_622274	12591	4	FUNGans03865	Ganoderma sp. 10579	42.52
TU4011|AMKO01000035.1_898514_904641	TU4011	1	FUNRhGl297	Rhodotorula glutinis	36.61
H99|CP003826.1_544062_547180	H99	2	FUNLbic05915	Laccaria bicolor	37.02
A53517|APKH01000100.1_56259_57027	A53517	13	FUNTmes04591	Tremella mesenterica	37.04
A21025|AMLI01000006.1_668728_670082	A21025	1	FUNRhGl297	Rhodotorula glutinis	34.3
12591|AMKM01000018.1_550092_556319	12591	2	FUNPhhc04664	Phanerochaete chrysosporium	32.59
A21025|AMLI01000018.1_395077_396357	A21025	18	FUNTmes06748	Tremella mesenterica	28.85
D171|AMLH01000199.1_164075_165805	D171	24	FUNScry03735	Schizosaccharomyces cryophilus	31.72
V2|NKHW01000297.1_954_2077	V2	19	FUNWaSe1528	Wallemia sebi	45.86
A1358|APKI01000238.1_70382_71308	A1358	1	FUNTmes03833	Tremella mesenterica	34.14
AD260A|AMLG01000063.1_9655_10259	AD260A	15	FUNPhBr7878	Phlebia brevispora	50.26
C8|AMLC01000035.1_49753_50586	C8	4	FUNFoxy12164	Fusarium oxysporum	49.59
MWRSA852|AMKW01000103.1_13_859	MWRSA852	1	FUNStHi6489	Stereum hirsutum	58.29
C8|AMLC01000049.1_211391_212412	C8	24	FUNTmes00138	Tremella mesenterica	30.91
A53517|APKH01000240.1_65579_68634	A53517	2	FUNWaSe3814	Wallemia sebi	29.89
BT1|AMKS01000019.1_318358_320708	BT1	14	FUNTmes07269	Tremella mesenterica	37.47
KN99|CP022322.1_274227_274500	KN99	2	FUNGlTr11301	Gloeophyllum trabeum	70.77
A21025|AMLI01000015.1_12_481	A21025	1	FUNPhhc09977	Phanerochaete chrysosporium	42.38
12591|AMKM01000018.1_595885_596540	12591	1	FUNPhhc04159	Phanerochaete chrysosporium	34.08
12591|AMKM01000015.1_114072_116720	12591	14	FUNTmes02460	Tremella mesenterica	49.06
BT63|AMKQ01000036.1_7162_8688	BT63	11	FUNRhGl297	Rhodotorula glutinis	39.34
BT120|AMKV01000015.1_1445526_1447868	BT120	24	FUNTmes04386	Tremella mesenterica	60.27
A1358|APKI01000240.1_12862_14060	A1358	2	FUNTmes06955	Tremella mesenterica	81.21
MWRSA852|AMKW01000153.1_4049_5396	MWRSA852	1	FUNTmes07983	Tremella mesenterica	61.49
BK147|FWZN01000544.1_180340_182299	BK147	17	FUNOiMa11643	Oidiodendron maius	43
AD260A|AMLG01000083.1_421892_422497	AD260A	6	FUNTmes05957	Tremella mesenterica	48.22
TU4011|AMKO01000034.1_14337_15182	TU4011	7	FUNPhhc07495	Phanerochaete chrysosporium	37.04
H99|CP003830.1_8185_9286	H99	7	FUNTmes08307	Tremella mesenterica	35.96
A53517|APKH01000240.1_62939_64729	A53517	2	FUNStHi1646	Stereum hirsutum	54.32
TU4011|AMKO01000044.1_20625_22857	TU4011	23	FUNPuSt10929	Punctularia strigosozonata	45.44
BT15|AMKU01000019.1_1084681_1086547	BT15	1	FUNNhae13788	Nectria haematococca	37.78
BT1|AMKS01000028.1_3405_5485	BT1	15	FUNOiMa8897	Oidiodendron maius	33.8
BT1|AMKS01000025.1_513526_515142	BT1	1	FUNTmes00138	Tremella mesenterica	55.07
BK147|FWZN01000096.1_519_2820	BK147	20	FUNTmes00874	Tremella mesenterica	61.51
BT63|AMKQ01000036.1_16_2685	BT63	1	FUNPhhc07389	Phanerochaete chrysosporium	44.78
TU4011|AMKO01000041.1_592358_593347	TU4011	3	FUNRhGl297	Rhodotorula glutinis	32.29
BR795|AMLE01000285.1_171128_172359	BR795	23	FUNMeLa84	Melampsora larici-populina	50.9
A1358|APKI01000226.1_72126_74678	A1358	2	FUNTmes02923	Tremella mesenterica	56.51
BT63|AMKQ01000003.1_13827_14831	BT63	1	FUNTmes08307	Tremella mesenterica	37.88
C8|AMLC01000116.1_172225_173676	C8	24	FUNTmes02986	Tremella mesenterica	52.82
BT85|AMKP01000023.1_840611_841873	BT85	12	FUNFoPi10529	Fomitopsis pinicola	46.84
BT63|AMKQ01000016.1_701836_702147	BT63	2	FUNTmes00138	Tremella mesenterica	67.47
C45|AMKX01000454.1_15204_16800	C45	23	FUNGlGr461	Glomerella graminicola	36.58
A21025|AMLI01000034.1_876817_879081	A21025	1	FUNHyPu10261	Hysterium pulicare	48.64
BK147|FWZN01000350.1_203584_204505	BK147	1	FUNLelo05648	Lodderomyces elongisporus	37.76
C23|AMLK01000051.1_529168_531283	C23	3	FUNRhGl297	Rhodotorula glutinis	38.76
TU529|AMKT01000027.1_924120_925879	TU529	24	FUNTmes00193	Tremella mesenterica	62
KN99|CP022329.1_1173017_1174849	KN99	3	FUNTmes08119	Tremella mesenterica	24.31
H99|CP003828.1_1163090_1165532	H99	2	FUNTmes02370	Tremella mesenterica	34.71
MWRSA1955|AMKZ01000336.1_51823_52123	MWRSA1955	19	FUNTmes00138	Tremella mesenterica	69.74
H99|CP003831.1_148711_154182	H99	2	FUNRhGl297	Rhodotorula glutinis	39.48
H99|CP003832.1_622397_623321	H99	4	FUNTmes05984	Tremella mesenterica	55.06
KN99|CP022334.1_456958_457676	KN99	2	FUNPhhc07495	Phanerochaete chrysosporium	41.29
MWRSA852|AMKW01000174.1_897_1920	MWRSA852	2	FUNTmes00567	Tremella mesenterica	33.59
BT1|AMKS01000027.1_366423_370156	BT1	17	FUNTmes05957	Tremella mesenterica	48.25
BT85|AMKP01000005.1_645653_646148	BT85	2	FUNRhGl297	Rhodotorula glutinis	38.67
A53517|APKH01000240.1_86415_89599	A53517	1	FUNTmes06866	Tremella mesenterica	40.27
BT1|AMKS01000049.1_73232_75183	BT1	1	FUNNhae13318	Nectria haematococca	31.78
BR795|AMLE01000310.1_230880_232590	BR795	22	FUNTmes00713	Tremella mesenterica	59.92
BT63|AMKQ01000022.1_804766_805599	BT63	1	FUNPhBr7878	Phlebia brevispora	38.76
C23|AMLK01000047.1_784582_786030	C23	12	FUNTmes00713	Tremella mesenterica	67.38
C45|AMKX01000344.1_2101_3681	C45	24	FUNTmes00529	Tremella mesenterica	54.78
BT63|AMKQ01000036.1_3265_3924	BT63	1	FUNPhhc06933	Phanerochaete chrysosporium	43.87
BT85|AMKP01000022.1_582504_583206	BT85	16	FUNTmes00138	Tremella mesenterica	73.97
MWRSA1955|AMKZ01000098.1_139245_140947	MWRSA1955	24	FUNTmes04952	Tremella mesenterica	46.73
C23|AMLK01000019.1_15780_16565	C23	6	FUNTmes00713	Tremella mesenterica	72.11
GB118|AMLF01000010.1_161999_165214	GB118	24	FUNTmes04837	Tremella mesenterica	60.28
D171|AMLH01000043.1_98_1256	D171	8	FUNPhBr10677	Phlebia brevispora	28.99
KN99|CP022326.1_795538_800229	KN99	3	FUNPhBr7878	Phlebia brevispora	38.18
BK147|FWZN01000537.1_1092_1492	BK147	24	FUNFoPi9853	Fomitopsis pinicola	67.65
TU529|AMKT01000076.1_212497_213295	TU529	1	FUNRhGl297	Rhodotorula glutinis	37.55
C23|AMLK01000028.1_714000_716412	C23	3	FUNRhGl297	Rhodotorula glutinis	37.4
A53517|APKH01000240.1_59082_59993	A53517	2	FUNPiAn226	Pichia angusta dl-1	47.92
D171|AMLH01000189.1_203421_204238	D171	9	FUNTmes06838	Tremella mesenterica	29.96
H99|CP003830.1_897651_900073	H99	2	FUNGans03865	Ganoderma sp. 10579	39.57
H99|CP003820.1_981501_982805	H99	2	FUNSscl00931	Sclerotinia sclerotiorum	27.48
BT63|AMKQ01000031.1_13297_15078	BT63	2	FUNTmes06748	Tremella mesenterica	42.37
A21025|AMLI01000040.1_226_3002	A21025	1	FUNTmes03649	Tremella mesenterica	42.83
12591|AMKM01000003.1_526072_527029	12591	1	FUNTmes05627	Tremella mesenterica	69.29
BT85|AMKP01000013.1_1477_1917	BT85	2	FUNTmes05659	Tremella mesenterica	70.54
BT85|AMKP01000039.1_588128_592029	BT85	10	FUNGlTr11304	Gloeophyllum trabeum	20.59
D171|AMLH01000382.1_67018_68462	D171	18	FUNTmes05957	Tremella mesenterica	48.19
A21025|AMLI01000032.1_393860_409489	A21025	23	FUNTmes06176	Tremella mesenterica	61.93
TU529|AMKT01000038.1_7857_9008	TU529	21	FUNRhGr6153	Rhodocorula graminis	55.64
TU529|AMKT01000038.1_131901_133599	TU529	21	FUNTmes04590	Tremella mesenterica	61.9
A53517|APKH01000072.1_35325_38322	A53517	19	FUNStHi10983	Stereum hirsutum	52.73
GB118|AMLF01000019.1_198363_200034	GB118	6	FUNTmes00138	Tremella mesenterica	51.69
KN99|CP022333.1_142060_142617	KN99	20	FUNTmes00547	Tremella mesenterica	40.57
BT85|AMKP01000007.1_4128_5338	BT85	2	FUNAcar08977	Aspergillus carbonarius	43.79
BT85|AMKP01000015.1_35036_37332	BT85	17	FUNLiSt2264	Lipomyces starkeyi	48.58
TU529|AMKT01000025.1_46_2022	TU529	1	FUNMeLa611	Melampsora larici-populina	32.36
H99|CP003824.1_440580_442008	H99	21	FUNLbic02116	Laccaria bicolor	32.62
BT63|AMKQ01000020.1_1608241_1609422	BT63	6	FUNMper11046	Moniliophthora perniciosa	38.86
BT15|AMKU01000014.1_836411_836956	BT15	1	FUNGans03865	Ganoderma sp. 10579	42.22
BT63|AMKQ01000001.1_945825_946078	BT63	2	FUNTmes00138	Tremella mesenterica	72
A53517|APKH01000222.1_29161_30553	A53517	22	FUNDiSq5311	Dichomitus squalens	61.05
MWRSA852|AMKW01000153.1_1252_3262	MWRSA852	1	FUNTmes04612	Tremella mesenterica	67.74
KN99|CP022325.1_1563126_1566962	KN99	2	FUNRhGl297	Rhodotorula glutinis	38.88
A1358|APKI01000236.1_56644_58405	A1358	2	FUNCoPu4446	Coniophora puteana	51.11
GB118|AMLF01000003.1_1986_5794	GB118	5	FUNGans03865	Ganoderma sp. 10579	36.53
H99|CP003832.1_609574_614430	H99	2	FUNRhGl297	Rhodotorula glutinis	35.06
C23|AMLK01000072.1_212427_216014	C23	1	FUNRhGl297	Rhodotorula glutinis	43
BT120|AMKV01000009.1_9363_10427	BT120	18	FUNNhae13059	Nectria haematococca	52.03
AD260A|AMLG01000166.1_478764_480490	AD260A	11	FUNTmes02370	Tremella mesenterica	34.59
KN99|CP022328.1_492583_501015	KN99	6	FUNPhBr7878	Phlebia brevispora	38.62
A1358|APKI01000503.1_920_1493	A1358	1	FUNAbi209915	Agaricus bisporus var. burnettii	70.31
C23|AMLK01000016.1_10253_12320	C23	1	FUNTmes00713	Tremella mesenterica	72.01
BT1|AMKS01000029.1_216438_219386	BT1	1	FUNSros03635	Sporobolomyces roseus	31.38
A1358|APKI01000010.1_861_1794	A1358	2	FUNTmes04349	Tremella mesenterica	54.98
H99|CP003832.1_743693_745106	H99	7	FUNPgra06982	Puccinia graminis	36.7
C23|AMLK01000051.1_521788_523092	C23	12	FUNSscl00931	Sclerotinia sclerotiorum	26.4
C45|AMKX01000031.1_57_1375	C45	1	FUNGans03865	Ganoderma sp. 10579	34.09
12591|AMKM01000032.1_291_4099	12591	1	FUNRhGl297	Rhodotorula glutinis	34.19
TU529|AMKT01000050.1_222538_224180	TU529	17	FUNRhGl291	Rhodotorula glutinis	60.85
C8|AMLC01000043.1_243422_245245	C8	23	FUNTmes00567	Tremella mesenterica	33.98
C23|AMLK01000016.1_1720_4707	C23	1	FUNMgri10123	Magnaporthe grisea	44.08
TU529|AMKT01000038.1_75878_77319	TU529	20	FUNTmes00138	Tremella mesenterica	47.21
A21025|AMLI01000044.1_24272_25271	A21025	12	FUNTmes00713	Tremella mesenterica	68.63
H99|CP003830.1_1390747_1391790	H99	2	FUNFoPi10529	Fomitopsis pinicola	47.18
BT15|AMKU01000008.1_563206_563668	BT15	1	FUNPhhc07627	Phanerochaete chrysosporium	48.51
BT15|AMKU01000011.1_814368_815535	BT15	17	FUNTmes00138	Tremella mesenterica	55.59
BT85|AMKP01000005.1_566198_569248	BT85	1	FUNGans03865	Ganoderma sp. 10579	38.64
BT1|AMKS01000047.1_7680_8354	BT1	3	FUNRhGl297	Rhodotorula glutinis	41.33
TU4011|AMKO01000040.1_137401_139360	TU4011	8	FUNSpun08557	Spizellomyces punctatus	32.19
12591|AMKM01000001.1_285273_288128	12591	19	FUNHyPu7630	Hysterium pulicare	55.28
V2|NKHW01000153.1_1141_2005	V2	21	FUNAory05193	Aspergillus oryzae rib40	44.33
H99|CP003830.1_1394397_1397368	H99	19	FUNTmes06961	Tremella mesenterica	51.76
TU4011|AMKO01000034.1_4436_4797	TU4011	1	FUNPuSt8842	Punctularia strigosozonata	52.5
TU4011|AMKO01000029.1_6083_7160	TU4011	1	FUNTmes00138	Tremella mesenterica	59.59
H99|CP003825.1_801196_805974	H99	2	FUNPhBr7878	Phlebia brevispora	40
MWRSA1955|AMKZ01000089.1_63338_64511	MWRSA1955	21	FUNTmes07663	Tremella mesenterica	51.54
A21025|AMLI01000043.1_97919_98958	A21025	7	FUNTmes06766	Tremella mesenterica	38.42
KN99|CP022332.1_155174_157312	KN99	4	FUNRhGl297	Rhodotorula glutinis	39.97
BT85|AMKP01000031.1_257898_258568	BT85	2	FUNTmes00138	Tremella mesenterica	51.26
BT63|AMKQ01000022.1_787576_788842	BT63	1	FUNGans03865	Ganoderma sp. 10579	39.57
12591|AMKM01000022.1_749309_751823	12591	19	FUNFoPi12684	Fomitopsis pinicola	27.78
BT120|AMKV01000007.1_879181_879927	BT120	6	FUNRhGl297	Rhodotorula glutinis	41.77
H99|CP003822.1_1403201_1406187	H99	3	FUNMgri10123	Magnaporthe grisea	45
BT85|AMKP01000007.1_525909_528252	BT85	1	FUNMeLa611	Melampsora larici-populina	32.46
AD260A|AMLG01000072.1_1707_2639	AD260A	10	FUNTmes06683	Tremella mesenterica	33.53
GB118|AMLF01000026.1_531593_532658	GB118	1	FUNRhGl297	Rhodotorula glutinis	41.76
KN99|CP022327.1_539960_543118	KN99	2	FUNRhGl297	Rhodotorula glutinis	41.28
BT1|AMKS01000018.1_5889_8802	BT1	1	FUNSros03635	Sporobolomyces roseus	31.55
H99|CP003820.1_350878_352468	H99	24	FUNTmes04333	Tremella mesenterica	62.2
C23|AMLK01000009.1_120399_122887	C23	7	FUNTmes02370	Tremella mesenterica	34.16
KN99|CP022331.1_1553594_1555059	KN99	4	FUNTmes08119	Tremella mesenterica	24.6
TU529|AMKT01000027.1_668376_669181	TU529	24	FUNAuDe10503	Auricularia delicata	41.38
C23|AMLK01000019.1_91_5360	C23	4	FUNGans03865	Ganoderma sp. 10579	40.28
BT120|AMKV01000007.1_887278_887672	BT120	1	FUNRhGl297	Rhodotorula glutinis	48.44
C8|AMLC01000124.1_234770_236361	C8	7	FUNAcar11398	Aspergillus carbonarius	41.07
GB118|AMLF01000017.1_616540_616827	GB118	1	FUNTmes07419	Tremella mesenterica	68.75
12591|AMKM01000023.1_824179_825156	12591	7	FUNPhhc06558	Phanerochaete chrysosporium	35.38
KN99|CP022328.1_1061705_1065529	KN99	3	FUNScom12457	Schizophyllum commune	29.84
BT85|AMKP01000031.1_2143874_2145796	BT85	2	FUNPhBr7878	Phlebia brevispora	41.97
V2|NKHW01000002.1_340673_344051	V2	1	FUNNhae13788	Nectria haematococca	30.92
12591|AMKM01000011.1_1134587_1135118	12591	3	FUNTmes00547	Tremella mesenterica	47.43
GB118|AMLF01000011.1_173156_176109	GB118	11	FUNBoBo2255	Botryobasidium botryosum	44.67
BT15|AMKU01000003.1_1113919_1114618	BT15	1	FUNRhGl297	Rhodotorula glutinis	46.12
BT1|AMKS01000045.1_7613_9417	BT1	24	FUNTmes07827	Tremella mesenterica	61.64
H99|CP003832.1_599126_601804	H99	3	FUNGans03865	Ganoderma sp. 10579	41.38
C23|AMLK01000083.1_152112_154257	C23	3	FUNTmes02370	Tremella mesenterica	34.71
BT15|AMKU01000012.1_105320_106579	BT15	21	FUNTmes05546	Tremella mesenterica	76.15
AD260A|AMLG01000060.1_10388_12336	AD260A	16	FUNHann06320	Heterobasidion annosum	71.94
BT120|AMKV01000021.1_639490_642650	BT120	23	FUNUmay02668	Ustilago maydis	40.93
H99|CP003826.1_536566_538404	H99	2	FUNRhGl297	Rhodotorula glutinis	49.12
C45|AMKX01000465.1_41_1280	C45	1	FUNDiSq1108	Dichomitus squalens	54.87
BT85|AMKP01000005.1_221656_223378	BT85	16	FUNTmes02721	Tremella mesenterica	83.78
A21025|AMLI01000022.1_452159_454627	A21025	3	FUNRhGl297	Rhodotorula glutinis	36.96
A53517|APKH01000332.1_151759_152742	A53517	16	FUNTmes05957	Tremella mesenterica	35.6
BK147|FWZN01000137.1_4918_7915	BK147	24	FUNTmes07086	Tremella mesenterica	79.95
C23|AMLK01000003.1_336812_340619	C23	14	FUNPgra14128	Puccinia graminis	28.34
KN99|CP022323.1_1382575_1386095	KN99	2	FUNRhGl297	Rhodotorula glutinis	37.06
BT1|AMKS01000012.1_108_2402	BT1	2	FUNUmay03034	Ustilago maydis	54.93
MWRSA1955|AMKZ01000388.1_81553_83290	MWRSA1955	19	FUNAuDe14935	Auricularia delicata	35.01
BT15|AMKU01000019.1_11178_15325	BT15	1	FUNTmes02370	Tremella mesenterica	37.5
BT63|AMKQ01000051.1_109053_109827	BT63	2	FUNRhGl297	Rhodotorula glutinis	47.49
KN99|CP022323.1_1388919_1390127	KN99	3	FUNRhGl297	Rhodotorula glutinis	33.51
MWRSA852|AMKW01000379.1_11756_12748	MWRSA852	24	FUNTmes05283	Tremella mesenterica	66.44
BK147|FWZN01000015.1_30_733	BK147	1	FUNAnig07113	Aspergillus niger	63.86
TU4011|AMKO01000035.1_928095_928637	TU4011	1	FUNLbic05915	Laccaria bicolor	52.89
12591|AMKM01000027.1_49_2054	12591	1	FUNRhGl297	Rhodotorula glutinis	41.26
ZE90|AMKN01000119.1_544777_546793	ZE90	7	FUNRhGr5481	Rhodocorula graminis	28.87
BT85|AMKP01000001.1_975573_976055	BT85	1	FUNTmes00547	Tremella mesenterica	58.94
BT15|AMKU01000029.1_107187_108612	BT15	6	FUNRhGl297	Rhodotorula glutinis	39.16
C8|AMLC01000092.1_18_1336	C8	1	FUNFoxy07196	Fusarium oxysporum	47.55
BT85|AMKP01000023.1_857023_857881	BT85	1	FUNPhBr7878	Phlebia brevispora	39.25
TU4011|AMKO01000001.1_957479_959736	TU4011	2	FUNPhBr7878	Phlebia brevispora	33.58
A53517|APKH01000324.1_2019_3146	A53517	23	FUNTmes08043	Tremella mesenterica	66.1
TU4011|AMKO01000029.1_7206_8287	TU4011	1	FUNGans03865	Ganoderma sp. 10579	42.06
BK147|FWZN01000363.1_12955_14939	BK147	14	FUNTmes05371	Tremella mesenterica	46.53
A53517|APKH01000157.1_54843_56487	A53517	23	FUNTmes01593	Tremella mesenterica	40.16
AD260A|AMLG01000166.1_2352_7234	AD260A	3	FUNTmes05957	Tremella mesenterica	48.08
GB118|AMLF01000033.1_359640_361120	GB118	24	FUNTmes01741	Tremella mesenterica	59
V2|NKHW01000264.1_551_1001	V2	1	FUNTmes00760	Tremella mesenterica	64.47
BT85|AMKP01000014.1_1336512_1336996	BT85	1	FUNCoPu3654	Coniophora puteana	48.2
A1358|APKI01000102.1_2055_3814	A1358	14	FUNOiMa16322	Oidiodendron maius	38.31
12591|AMKM01000031.1_573469_575992	12591	5	FUNTmes05957	Tremella mesenterica	44.64
A1358|APKI01000076.1_79903_81525	A1358	24	FUNTmes01681	Tremella mesenterica	32.21
MWRSA852|AMKW01000380.1_3296_5154	MWRSA852	24	FUNTsti00927	Talaromyces stipitatus	67.72
GB118|AMLF01000040.1_750892_752186	GB118	22	FUNTmes05106	Tremella mesenterica	77.36
BT120|AMKV01000018.1_52132_54275	BT120	24	FUNTmes04425	Tremella mesenterica	79.31
KN99|CP022322.1_880129_883528	KN99	6	FUNRhGl297	Rhodotorula glutinis	39.96
MWRSA852|AMKW01000153.1_8205_10815	MWRSA852	1	FUNTmes05664	Tremella mesenterica	42.46
BT120|AMKV01000002.1_741192_741630	BT120	24	FUNTmes03441	Tremella mesenterica	64.18
H99|CP003832.1_616179_618863	H99	2	FUNRhGl297	Rhodotorula glutinis	41.29
H99|CP003820.1_994192_996950	H99	5	FUNRhGl297	Rhodotorula glutinis	38.05
BT1|AMKS01000016.1_173199_176161	BT1	15	FUNTmes05034	Tremella mesenterica	38.56
BT120|AMKV01000009.1_702171_703672	BT120	20	FUNTmes00138	Tremella mesenterica	47.93
MWRSA1955|AMKZ01000013.1_248291_249849	MWRSA1955	24	FUNTmes04245	Tremella mesenterica	62.72
D171|AMLH01000010.1_50174_51177	D171	24	FUNRhGr6215	Rhodocorula graminis	50.32
H99|CP003833.2_459027_459677	H99	3	FUNPhhc07495	Phanerochaete chrysosporium	42.36
A21025|AMLI01000001.1_316961_319858	A21025	1	FUNAcar05309	Aspergillus carbonarius	30.54
C8|AMLC01000134.1_16_2247	C8	1	FUNPgra16463	Puccinia graminis	33.26
KN99|CP022327.1_549144_554786	KN99	3	FUNPhBr7878	Phlebia brevispora	38.16
TU529|AMKT01000069.1_895_2189	TU529	11	FUNAnig04529	Aspergillus niger	40.32
ZE90|AMKN01000050.1_369033_370180	ZE90	24	FUNTmes07420	Tremella mesenterica	74.61
TU529|AMKT01000034.1_841724_842900	TU529	21	FUNTmes03155	Tremella mesenterica	84.3
A21025|AMLI01000001.1_315148_315459	A21025	2	FUNTmes00138	Tremella mesenterica	73.68
TU4011|AMKO01000041.1_600022_601516	TU4011	1	FUNGans03865	Ganoderma sp. 10579	32.52
C8|AMLC01000054.1_259345_259851	C8	14	FUNLbic15300	Laccaria bicolor	42.6
MWRSA852|AMKW01000153.1_10952_13248	MWRSA852	1	FUNTmes01977	Tremella mesenterica	68.96
GB118|AMLF01000003.1_11542_16046	GB118	1	FUNRhGl297	Rhodotorula glutinis	38.57
C23|AMLK01000079.1_881533_882243	C23	4	FUNRhGl297	Rhodotorula glutinis	36.86
BT1|AMKS01000001.1_340120_341225	BT1	24	FUNStHi11300	Stereum hirsutum	34.65
BK147|FWZN01000199.1_65600_66894	BK147	3	FUNTmes03868	Tremella mesenterica	41.91
TU4011|AMKO01000029.1_8442_8891	TU4011	1	FUNTmes00135	Tremella mesenterica	52.05
C8|AMLC01000003.1_14255_16322	C8	23	FUNTmes04366	Tremella mesenterica	65.91
BT85|AMKP01000005.1_722145_722910	BT85	22	FUNTmes07558	Tremella mesenterica	53.33
12591|AMKM01000031.1_601573_603198	12591	1	FUNTmes06289	Tremella mesenterica	52.02
BT1|AMKS01000013.1_376713_378568	BT1	1	FUNHann06598	Heterobasidion annosum	45.19
TU4011|AMKO01000008.1_24_784	TU4011	1	FUNLbic05915	Laccaria bicolor	48.74
BT1|AMKS01000025.1_261097_265151	BT1	2	FUNAuDe16934	Auricularia delicata	25.15
AD260A|AMLG01000158.1_108413_109802	AD260A	15	FUNTmes00138	Tremella mesenterica	59.06
BT63|AMKQ01000043.1_524_2433	BT63	11	FUNTmes07269	Tremella mesenterica	37.75
H99|CP003828.1_819198_821484	H99	2	FUNSscl00931	Sclerotinia sclerotiorum	27.48
V2|NKHW01000146.1_244_1028	V2	7	FUNTmes00713	Tremella mesenterica	62.55
BT1|AMKS01000021.1_1553004_1556148	BT1	1	FUNTmes03209	Tremella mesenterica	33.18
BT15|AMKU01000010.1_1055766_1056377	BT15	22	FUNVdah05103	Verticillium dahliae	62.96
BR795|AMLE01000033.1_46331_47879	BR795	24	FUNTmes01581	Tremella mesenterica	49.73
V2|NKHW01000179.1_900_1460	V2	1	FUNTmes06117	Tremella mesenterica	41.43
H99|CP003830.1_1387178_1388221	H99	2	FUNFoPi10529	Fomitopsis pinicola	46.33
MWRSA852|AMKW01000416.1_337_1452	MWRSA852	3	FUNRhGl297	Rhodotorula glutinis	30.29
A21025|AMLI01000013.1_14800_16129	A21025	23	FUNNhae07026	Nectria haematococca	58.09
MWRSA852|AMKW01000113.1_33920_35307	MWRSA852	2	FUNTmes01217	Tremella mesenterica	54.3
BT63|AMKQ01000018.1_209215_210327	BT63	24	FUNTmes01773	Tremella mesenterica	52
AD260A|AMLG01000037.1_19067_20500	AD260A	6	FUNTmes00713	Tremella mesenterica	70.7
BT1|AMKS01000016.1_156526_158773	BT1	23	FUNNhae04806	Nectria haematococca	63.16
BT15|AMKU01000029.1_96050_98749	BT15	2	FUNPhBr7878	Phlebia brevispora	33.22
V2|NKHW01000051.1_22750_24938	V2	22	FUNLeMa9271	Leptosphaeria maculans	73.45
H99|CP003832.1_603936_604928	H99	3	FUNTmes03649	Tremella mesenterica	64.96
TU529|AMKT01000034.1_265267_266371	TU529	24	FUNTmes07735	Tremella mesenterica	58.6
BT63|AMKQ01000020.1_752483_753536	BT63	22	FUNTmes01864	Tremella mesenterica	89.34
TU529|AMKT01000032.1_179008_181021	TU529	15	FUNAlfa07202	Aspergillus flavus	50.69
BT85|AMKP01000034.1_419692_422753	BT85	1	FUNGans03865	Ganoderma sp. 10579	35.99
AD260A|AMLG01000157.1_30755_32095	AD260A	21	FUNPhBr5654	Phlebia brevispora	35.73
BT1|AMKS01000031.1_716242_717082	BT1	21	FUNTmes04788	Tremella mesenterica	90.98
BT120|AMKV01000012.1_481335_483603	BT120	22	FUNTmes02937	Tremella mesenterica	83.61
BT1|AMKS01000018.1_83102_83872	BT1	2	FUNRhGl297	Rhodotorula glutinis	36.71
AD260A|AMLG01000161.1_97331_98587	AD260A	1	FUNRhGl297	Rhodotorula glutinis	44.11
C23|AMLK01000050.1_100_4170	C23	4	FUNGans03865	Ganoderma sp. 10579	37.97
BT15|AMKU01000001.1_61_1293	BT15	1	FUNTmes03972	Tremella mesenterica	31.51
H99|CP003830.1_906631_907161	H99	4	FUNGyLu9248	Gymnopus luxurians	37.98
KN99|CP022325.1_1572194_1572592	KN99	5	FUNMper02127	Moniliophthora perniciosa	40.15
ZE90|AMKN01000122.1_5912_7039	ZE90	1	FUNTmes02370	Tremella mesenterica	33.58
BR795|AMLE01000544.1_109937_113312	BR795	1	FUNTmes02428	Tremella mesenterica	76.57
C8|AMLC01000147.1_16_2247	C8	1	FUNPgra16463	Puccinia graminis	33.26
12591|AMKM01000011.1_1112806_1113459	12591	1	FUNGyLu9248	Gymnopus luxurians	39.18
TU529|AMKT01000069.1_7279_9470	TU529	24	FUNStHi7861	Stereum hirsutum	51.8
BR795|AMLE01000500.1_74774_76072	BR795	24	FUNStHi9843	Stereum hirsutum	98.18
A53517|APKH01000241.1_2890_4228	A53517	2	FUNCrpa00275	Cryphonectria parasitica	58.77
H99|CP003828.1_8835_9261	H99	6	FUNPgra19194	Puccinia graminis	44.58
12591|AMKM01000032.1_25209_25845	12591	1	FUNPhBr7878	Phlebia brevispora	39.39
BT1|AMKS01000021.1_1549438_1549887	BT1	1	FUNTmes00135	Tremella mesenterica	46.58
H99|CP003827.1_480697_485671	H99	2	FUNRhGl297	Rhodotorula glutinis	38.96
C8|AMLC01000046.1_739_3089	C8	1	FUNTmes07269	Tremella mesenterica	37.47
AD260A|AMLG01000025.1_22_441	AD260A	8	FUNBoCi5335	Candida caseinolytica	91.37
C8|AMLC01000146.1_16377_18725	C8	22	FUNGlTr8542	Gloeophyllum trabeum	51.49
MWRSA1955|AMKZ01000300.1_576_2077	MWRSA1955	18	FUNSros00911	Sporobolomyces roseus	62.5
H99|CP003822.1_1400198_1400728	H99	1	FUNGyLu9248	Gymnopus luxurians	37.98
GB118|AMLF01000033.1_860889_862447	GB118	23	FUNTmes00973	Tremella mesenterica	40.87
BT1|AMKS01000021.1_1563558_1566426	BT1	1	FUNTmes05957	Tremella mesenterica	44.04
BT85|AMKP01000015.1_16917_18939	BT85	7	FUNFoMe6148	Fomitiporia mediterranea	45.29
BT85|AMKP01000023.1_935618_936503	BT85	2	FUNTmes08047	Tremella mesenterica	59.42
BR795|AMLE01000017.1_365981_366711	BR795	24	FUNTmes03884	Tremella mesenterica	56.02
H99|CP003821.1_1584723_1586410	H99	24	FUNGyLu2637	Gymnopus luxurians	36.69
KN99|CP022324.1_1030560_1032411	KN99	24	FUNBoBo4547	Botryobasidium botryosum	52.39
12591|AMKM01000010.1_587009_588508	12591	19	FUNTmes00138	Tremella mesenterica	52.28
H99|CP003826.1_561032_564544	H99	5	FUNRhGl297	Rhodotorula glutinis	46.96
TU4011|AMKO01000028.1_8042_9129	TU4011	24	FUNTmes07508	Tremella mesenterica	47.64
GB118|AMLF01000023.1_779137_780031	GB118	5	FUNLbic15300	Laccaria bicolor	36.36
BT63|AMKQ01000046.1_29632_31945	BT63	15	FUNOiMa12238	Oidiodendron maius	44.89
BT63|AMKQ01000036.1_9526_11638	BT63	1	FUNSpun08557	Spizellomyces punctatus	32.33
12591|AMKM01000032.1_11080_12191	12591	1	FUNPhhc07389	Phanerochaete chrysosporium	38.46
A1358|APKI01000322.1_1352_3493	A1358	24	FUNNhae09361	Nectria haematococca	23.18
A21025|AMLI01000006.1_15706_19072	A21025	3	FUNPgra16316	Puccinia graminis	25.81
H99|CP003833.2_424643_427248	H99	23	FUNTmes03208	Tremella mesenterica	78.6
ZE90|AMKN01000008.1_858_1694	ZE90	11	FUNPhhc07495	Phanerochaete chrysosporium	37.81
A21025|AMLI01000006.1_20_3288	A21025	3	FUNNhae11900	Nectria haematococca	48.74
A53517|APKH01000226.1_189220_189686	A53517	2	FUNSros05255	Sporobolomyces roseus	51.85
BT85|AMKP01000003.1_365440_366571	BT85	20	FUNPgra19194	Puccinia graminis	34.69
H99|CP003828.1_1161_4637	H99	2	FUNTmes08299	Tremella mesenterica	24.79
KN99|CP022324.1_733330_738027	KN99	2	FUNPhBr7878	Phlebia brevispora	38.59
MWRSA852|AMKW01000178.1_801_2128	MWRSA852	13	FUNGyLu7617	Gymnopus luxurians	35.37
BT1|AMKS01000023.1_801344_803380	BT1	1	FUNAnig07113	Aspergillus niger	63.83
TU529|AMKT01000083.1_756_1633	TU529	5	FUNCgui00028	Candida guilliermondii	58.28
BT15|AMKU01000022.1_813704_814999	BT15	1	FUNPhBr7878	Phlebia brevispora	30.48
MWRSA1955|AMKZ01000336.1_110668_111312	MWRSA1955	24	FUNTmes01170	Tremella mesenterica	42.86
12591|AMKM01000002.1_3487_6384	12591	2	FUNAcar05309	Aspergillus carbonarius	30.54
TU529|AMKT01000028.1_713_1973	TU529	2	FUNSeTu1939	Setosphaeria turcica	41.86
MWRSA1955|AMKZ01000294.1_224881_226858	MWRSA1955	24	FUNTmes06941	Tremella mesenterica	53.25
KN99|CP022324.1_714350_716223	KN99	8	FUNRhGl297	Rhodotorula glutinis	37.87
MWRSA852|AMKW01000204.1_10018_10645	MWRSA852	1	FUNTmes05590	Tremella mesenterica	31.74

## Sheet: C. neoformans Origin
Complement	Bacteria	Archaea	Undefined prokaryote	Eukaryote	Total
Core	10067	3164	17852	106067	137150
Accessory	1808	665	4355	26263	33091
Total	11875	3829	22207	132330	170241
	Prokaryotic origin	Eukaryotic origin	Prokaryotic origin	Eukaryotic origin
	Observed	Observed	Expected	Expected	Chi-squared p-value	Preference
Core	31083	106067	30542	106608	0.000445695	Prokaryote
Accessory	6828	26263	7369.04	25722	8.75982e-13	Eukaryote

## Sheet: A. fumigatus prokaryote HGT
Seed sequence	Source strain	Syntenic cluster size	Top prokaryote hit	Top prokaryote species	Identity %	Intergenus	Interspecies
AF10|AFXL01000086.1_90283_91068	AF10	1	gi|386031395	Oligotropha carboxidovorans	0.72	Yes	Yes
RP2014|JHOI01000408.1_27288_28536	RP-2014	9	gi|78045217	Carboxydothermus hydrogenoformans	0.44	Yes	No
ISSFT021|LWRT01000246.1_38911_40451	ISSFT-021	7	gi|488772307	Clostridium pasteurianum	0.39	Yes	Yes
A1163|DS499598.1_2409900_2410625	A1163	2	gi|225849930	Persephonella marina	0.4	Yes	No
RP2014|JHOI01000542.1_62_881	RP-2014	11	gi|455740009	Morganella morganii subsp. Morganii	0.38	Yes	No
ISSFT021|LWRT01000027.1_13450_14310	ISSFT-021	9	gi|528986628	Achromobacter xylosoxidans	0.42	Yes	Yes
LMB35AA|MCQI02000165.1_789405_790973	LMB-35Aa	7	gi|384212208	Brucella melitensis	0.35	Yes	No
HMRAF706|NKHS01000001.1_304463_305590	HMR AF 706	4	gi|426410230	Pseudomonas sp. UW4	0.57	Yes	No
LMB35AA|MCQI02000102.1_91285_92058	LMB-35Aa	11	gi|334339161	Desulfotomaculum ruminis	0.35	Yes	No
AF293|CM000171.1_597475_598283	AF293	11	gi|339502456	Roseobacter litoralis	0.37	Yes	No
RP2014|JHOI01000598.1_74780_75876	RP-2014	11	gi|442322649	Myxococcus stipitatus	0.71	Yes	No

[truncated: 2 more sheets: A. fumigatus fungal HGT, A. fumigatus Origin]
