# Supplementary material for: Pan-genome analyses of model fungal species
Source: Microb Genom. 2019 Feb 4;5(2):e000243. doi: 10.1099/mgen.0.000243 (PMC6421352; doi:10.1099/mgen.0.000243)
Supplement: Supplementary File 5 [file mgen-5-243-s005.xlsx]

## Sheet: S. cerevisiae S288C global
Region	Core	Accessory	Total
First/Last 10%s of Chromosomes	737	307	1044
Remaining 80% of Chromosomes	4163	608	4771
Total	4900	915	5815
	Core	Accessory	Core	Accessory
	Observed	Observed	Expected	Expected	Chi-squared p-value		Preference
First/Last 10%s of Chromosomes	737	307	980	183	3.09215e-33		Accessory
Remaining 80% of Chromosomes	4163	608	3920	732	1.90454e-09		Core

## Sheet: S. cerevisiae S288C chromosomal
Chromosome #	1	2	3	4	5	6	7	8	9	10	11	12	13	14	15	16	Total
Core genes	56	360	122	641	221	90	454	223	176	283	264	420	403	340	458	389	4900
Accessory genes	38	45	35	101	50	32	67	59	37	68	47	79	53	54	77	73	915
Total genes	94	405	157	742	271	122	521	282	213	351	311	499	456	394	535	462	5815
Length (bp)	230218	813184	316620	1531933	576874	270161	1090940	562643	439888	745751	666816	1078177	924431	784333	1091291	948066	12071326
Gene density (per Mb)	408.309	498.042	495.863	484.355	469.773	451.583	477.57	501.206	484.214	470.666	466.396	462.818	493.276	502.338	490.245	487.308	481.72
	Core	Accessory	Core	Accessory
Chromosome	Observed	Observed	Expected	Expected	Chi-squared p-value		Preference
1	56	38	79.2089	14.7911	4.8967e-11		Accessory
2	360	45	341.273	63.7274	0.0106007		Core
3	122	35	132.296	24.7042	0.0240343		Accessory
4	641	101	625.245	116.755	0.112199		None
5	221	50	228.358	42.6423	0.219659		None
6	90	32	102.803	19.1969	0.00145612		Accessory
7	454	67	439.02	81.9802	0.0714894		None
8	223	59	237.627	44.3732	0.0167555		Accessory
9	176	37	179.484	33.5159	0.512079		None
10	283	68	295.77	55.2304	0.0612318		None
11	264	47	262.064	48.9364	0.763		None
12	420	79	420.482	78.5185	0.952795		None
13	403	53	384.248	71.7524	0.0158804		Core
14	340	54	332.003	61.9966	0.268571		None
15	458	77	450.817	84.1831	0.393736		None
16	389	73	389.304	72.6965	0.969065		None

## Sheet: C. albicans SC5314 global
Region	Core	Accessory	Total
First/Last 10%s of Chromosomes	1181	115	1296
Remaining 80% of Chromosomes	4251	479	4730
Total	5432	594	6026
	Core	Accessory	Core	Accessory
	Observed	Observed	Expected	Expected	Chi-squared p-value		Preference
First/Last 10%s of Chromosomes	1181	115	1086.4	118.8	0.00383783		Core
Remaining 80% of Chromosomes	4251	479	4345.6	475.2	0.14829		None

## Sheet: C. albicans SC5314 chromosomal
Chromosome #	1	2	3	4	5	6	7	R	Total
Core genes	1234	912	650	584	467	381	334	870	5432
Accessory genes	114	79	82	78	37	44	56	104	594
Total genes	1348	991	732	662	504	425	390	974	6026
Length (bp)	3188341	2231883	1799298	1603259	1190845	1033292	949511	2286237	14282666
Gene density (per Mb)	422.79	444.02	406.825	412.909	423.229	411.307	410.738	426.028	421.91
Avg. intergenic
	Core	Accessory	Core	Accessory
Chromosome	Observed	Observed	Expected	Expected	Chi-squared p-value		Preference
1	1234	114	1215.12	132.876	0.0845728		None
2	912	79	893.314	97.6857	0.0464521		Core
3	650	82	659.845	72.1553	0.222207		None
4	584	78	596.745	65.2552	0.096568		None
5	467	37	454.319	49.6807	0.0581067		None
6	381	44	383.107	41.8935	0.731755		None
7	334	56	351.557	38.4434	0.00286011		Accessory
R	870	104	877.99	96.01	0.390414		None

## Sheet: Cr. neoformans H99 global
Region	Core	Accessory	Total
First/Last 10%s of Chromosomes	853	498	1351
Remaining 80% of Chromosomes	4633	1092	5725
Total	5486	1590	7076
	Core	Accessory	Core	Accessory
	Observed	Observed	Expected	Expected	Chi-squared p-value		Preference
First/Last 10%s of Chromosomes	853	498	1097.2	318	7.51208e-36		Accessory
Remaining 80% of Chromosomes	4633	1092	4388.8	1272	4.11108e-10		Core

## Sheet: Cr. neoformans H99 chromosomal
Chromosome #	1	2	3	4	5	6	7	8	9	10	11	12	13	14	Total
Core genes	710	505	478	305	515	437	408	402	383	276	398	207	211	251	5486
Accessory genes	161	115	120	105	162	103	97	132	73	103	172	75	71	101	1590
Total genes	871	620	598	410	677	540	505	534	456	379	570	282	282	352	7076
Length (bp)	2291499	1621675	1575141	1084805	1814975	1422463	1399503	1398693	1186808	1059964	1561994	774062	756744	942867	16599694
Gene density (per Mb)	380.101	382.321	379.649	377.948	373.008	379.623	360.842	381.785	384.224	357.559	364.918	364.312	372.649	373.329	426.273
	Core	Accessory	Core	Accessory
Chromosome	Observed	Observed	Expected	Expected	Chi-squared p-value		Preference
1	710	161	675.283	195.717	0.00482776		Core
2	505	115	480.684	139.316	0.0192999		Core
3	478	120	463.627	134.373	0.159091		None
4	305	105	317.872	92.1283	0.127755		None
5	515	162	524.876	152.124	0.363151		None
6	437	103	418.66	121.34	0.058644		None
7	408	97	391.525	113.475	0.0790056		None
8	402	132	414.008	119.992	0.213122		None
9	383	73	353.535	102.465	0.000946955		Core
10	276	103	293.837	85.1625	0.0281488		Accessory
11	398	172	441.919	128.081	1.04641e-05		Accessory
12	207	75	218.634	63.3663	0.0969558		None
13	211	71	218.634	63.3663	0.276106		None
14	251	101	272.904	79.0955	0.00515485		Accessory

## Sheet: A. fumigatus Af293 global
Region	Core	Accessory	Total
First/Last 10%s of Chromosomes	1470	568	2038
Remaining 80% of Chromosomes	6603	1396	7999
Total	8073	1964	10037
	Core	Accessory	Core	Accessory
	Observed	Observed	Expected	Expected	Chi-squared p-value		Preference
First/Last 10%s of Chromosomes	1470	568	1614.6	392.8	1.36989e-21		Accessory
Remaining 80% of Chromosomes	6603	1396	6458.4	1571.2	1.82256e-06		Core

## Sheet: A. fumigatus Af293 chromosomal
Chromosome #	1	2	3	4	5	6	7	8	Total
Core genes	1329	1428	1093	1070	1154	1021	485	493	8073
Other accessory genes	329	237	330	213	251	263	180	161	1964
Total genes	1658	1665	1423	1283	1405	1284	665	654	10037
Length (bp)	4918979	4844472	4079167	3923705	3948441	3778736	2058334	1833124	29384958
Gene density (per Mb)	337.062	343.691	348.846	326.987	355.837	339.796	323.077	356.768	341.569
	Core	Accessory	Core	Accessory
Chromosome	Observed	Observed	Expected	Expected	Chi-squared p-value		Preference
1	1329	329	1333.57	324.431	0.777288		None
2	1428	237	1339.2	325.801	4.12067e-08		Core
3	1093	330	1144.55	278.447	0.000571421		Accessory
4	1070	213	1031.95	251.052	0.00741003		Core
5	1154	251	1130.08	274.925	0.107641		None
6	1021	263	1032.75	251.248	0.40841		None
7	485	180	534.875	130.125	1.08702e-06		Accessory
8	493	161	526.028	127.972	0.00113223		Accessory
