# Supplementary material for: Pan-genome analyses of model fungal species
Source: Microb Genom. 2019 Feb 4;5(2):e000243. doi: 10.1099/mgen.0.000243 (PMC6421352; doi:10.1099/mgen.0.000243)
Supplement: Supplementary File 6 [file mgen-5-243-s006.xlsx]

## Sheet: S. cerevisiae S288C KO
Complement	Viable	Inviable	Total (KO phenotype)	Total (including no phenotype)
Core	3768	962	4730	4900
Accessory	538	75	613	915
Totals	4306	1037	5343	5815
	Viable	Inviable	Viable	Inviable
	Observed	Observed	Expected	Expected	Chi-squared p-value		Preference
Core	3768	962	3811.97	918.025	0.105943		None
Accessory	538	75	494.025	118.975	7.09348e-06		Viable

## Sheet: S. cerevisiae DPGC synteny
Cluster	1			2			3			4		5			6		7		8			9		10			11		12			13						14
Function	Galactose utilization			Maltose utilization			Maltose utilization			Fructose uptake?		Biotin synthesis			Biotin synthesis		Aryl-sulfate utilization		Resistance to arsenic			SAM utilization		Vitamin B1/B6 metabolism			Vitamin B6 metabolism		Vitamin B1/B6 metabolism			Use allantonin as nitrogen						Iron uptake
Dispensable pathway gene	GAL7	GAL10	GAL1	MAL33	MAL31	MAL32	MAL13	MAL11	MAL12	HXT16	SOR1	BIO5	BIO4	BIO3	BIO6	BIO1	BDS1	AAD15	ARR1	ARR2	ARR3	SAM4	SAM3	THI5	SNZ3	SNO3	SNO1	SNZ1	THI12	SNZ2	SNO2	DAL1	DAL4	DAL2	DCG1	DAL7	DAL3	FRE3	FIT2	FIT3	FRE5
Systematic name	YBR018C	YBR019C	YBR020W	YBR297W	YBR298C	YBR299W	YGR288W	YGR289C	YGR292W	YJR158W	YJR159W	YNR056C	YNR057C	YNR058W	YAR069W	YAR070W	YOL164W	YOL165C	YPR199C	YPR200C	YPR201W	YPL273W	YPL274W	YFL058W	YFL059W	YFL060C	YMR095C	YMR096W	YNL332W	YNL333W	YNL334C	YIR027C	YIR028W	YIR029W	YIR030C	YIR031C	YIR032C	YOR381W	YOR382W	YOR383C	YOR384W	Total
S288C	1	1	1	1	1	1	1	1	1	1	1	1	1	1	0	1	1	1	1	1	1	1	1	1	1	1	1	1	1	1	1	1	1	1	1	1	1	1	1	1	1	40
EC1118	1	1	1	1	1	1	1	0	0	0	1	1	1	1	0	1	0	0	1	1	1	1	1	0	1	1	1	1	1	0	0	1	1	1	1	1	1	1	1	1	1	32
RM11-1A	1	1	1	1	1	1	1	1	1	0	0	1	1	1	0	1	0	0	1	1	1	1	1	1	1	1	1	1	1	1	1	1	1	1	1	1	1	1	1	1	1	36
S1278B	1	1	1	0	1	1	1	0	1	1	0	1	1	1	0	1	1	1	0	0	0	1	1	1	0	0	1	1	1	0	0	1	1	1	1	1	1	1	1	1	1	30
SK1	1	1	1	1	1	1	1	0	1	0	0	1	1	1	0	1	0	0	0	0	0	1	1	1	1	1	1	1	1	0	0	1	1	1	1	1	1	1	1	1	1	30
YJM1078	1	1	1	1	1	1	1	0	0	0	0	1	1	1	0	1	0	0	1	1	1	1	1	1	0	0	1	1	1	1	1	1	1	1	1	1	1	1	0	0	0	29
YJM1083	1	1	1	1	1	1	1	1	0	0	0	1	1	1	0	1	0	0	1	1	0	1	1	1	0	0	1	1	1	1	1	1	1	1	1	1	1	1	1	1	1	32
YJM1129	1	1	1	1	1	1	1	1	0	0	0	1	1	1	0	1	0	0	1	1	1	1	1	1	0	0	1	1	1	1	1	1	1	1	1	1	1	1	1	1	1	33
YJM1133	1	1	1	1	1	1	1	1	1	0	0	1	1	1	0	1	0	0	1	1	0	1	1	1	0	0	1	1	0	1	1	1	1	1	1	1	1	1	1	1	1	32
YJM1190	1	1	1	1	1	1	1	1	1	0	0	1	1	1	0	1	0	0	1	1	0	1	1	1	1	0	1	1	0	1	1	1	1	1	1	1	1	1	1	1	1	33
YJM1199	1	1	1	1	1	1	1	1	0	0	0	1	1	1	0	1	0	0	1	1	0	1	1	0	1	0	1	1	0	1	1	1	1	1	1	1	1	1	1	1	1	31
YJM1202	1	1	1	1	1	1	1	1	1	0	0	1	1	1	0	1	0	0	1	1	0	1	1	0	1	0	1	1	1	1	1	1	1	1	1	1	1	1	1	1	1	33
YJM1208	1	1	1	0	1	1	1	0	0	0	0	1	1	1	0	1	1	1	1	1	1	1	1	1	0	1	1	1	1	1	1	1	1	1	1	1	1	1	0	0	0	31
YJM1242	1	1	1	1	1	1	0	0	0	1	0	1	1	1	0	1	0	0	1	1	1	1	1	1	0	0	1	1	1	1	1	1	1	1	1	1	1	1	1	1	1	32
YJM1244	1	1	1	1	1	1	1	1	0	1	0	1	1	1	0	1	0	0	1	1	1	1	1	1	1	1	1	1	0	0	0	1	1	1	1	1	1	1	1	1	1	33
YJM1248	1	1	1	1	1	1	0	0	0	1	0	1	1	1	0	1	0	0	1	1	0	1	1	1	1	1	1	1	1	1	1	1	1	1	1	1	1	1	1	1	1	33
YJM1250	1	1	1	1	1	1	1	0	0	1	0	1	1	1	0	1	0	0	1	1	1	1	1	0	1	0	1	1	1	1	1	1	1	1	1	1	1	1	1	1	1	33
YJM1252	1	1	1	1	1	1	1	0	0	0	0	1	1	1	0	1	1	1	1	1	0	1	1	1	0	0	1	1	1	1	1	1	1	1	1	1	1	1	0	0	0	30
YJM1273	1	1	1	0	1	1	1	1	1	0	0	1	1	1	0	1	1	1	1	1	1	1	1	1	0	0	1	1	1	1	1	1	1	1	1	1	1	1	1	1	1	35
YJM1304	1	1	1	1	1	1	1	1	1	1	0	1	1	1	0	1	0	0	1	1	0	1	1	0	0	0	1	1	1	1	1	1	1	1	1	1	1	1	1	1	1	33
YJM1307	1	1	1	1	1	0	1	1	0	1	0	1	1	1	0	1	0	0	1	1	1	1	1	0	0	0	1	1	1	0	1	1	1	1	1	1	1	1	0	0	0	28
YJM1311	1	1	1	1	1	1	1	1	0	0	0	1	1	1	0	1	0	0	1	1	1	1	1	1	0	0	1	1	1	1	1	1	1	1	1	1	1	1	1	1	1	33
YJM1326	1	1	1	1	1	1	1	1	0	0	0	1	1	1	0	1	0	0	1	1	0	1	1	1	0	0	1	1	1	1	1	1	1	1	1	1	1	1	1	1	1	32
YJM1332	1	1	1	1	1	1	1	1	0	1	0	1	1	1	0	1	0	0	1	1	1	1	1	1	1	1	1	1	1	0	0	1	1	1	1	1	1	1	1	1	1	34
YJM1336	1	1	1	1	1	1	1	1	0	1	0	1	1	1	0	1	0	0	1	1	0	1	1	1	1	1	1	1	1	0	0	1	1	1	1	1	1	1	1	1	1	33
YJM1338	1	1	1	1	1	1	1	1	0	0	0	1	1	1	0	1	0	0	1	1	1	1	1	1	0	0	1	1	1	1	1	1	1	1	1	1	1	1	1	1	1	33
YJM1341	1	1	1	1	1	1	1	0	0	0	0	1	1	1	0	1	0	0	1	1	0	1	1	1	0	0	1	1	1	1	1	1	1	1	1	1	1	1	1	1	1	31
YJM1342	1	1	1	0	1	1	1	0	0	1	0	1	1	1	0	1	0	0	1	1	1	1	1	1	0	0	1	1	1	0	1	1	1	1	1	1	1	1	1	1	1	31
YJM1355	1	1	1	1	1	1	1	0	0	0	0	1	1	1	0	1	0	0	1	1	1	1	1	0	0	0	1	1	1	1	1	1	1	1	1	1	1	1	1	1	1	31
YJM1356	1	1	1	1	1	1	1	1	0	1	0	1	1	1	0	1	0	0	1	1	0	1	1	1	0	0	1	1	1	1	1	1	1	1	1	1	1	1	1	1	1	33
YJM1381	1	1	1	1	1	1	1	0	0	1	0	1	1	1	0	1	0	0	1	1	1	1	1	1	0	1	1	1	1	1	1	1	1	1	1	1	1	1	0	0	0	31
YJM1383	1	1	1	1	1	1	1	1	0	1	0	1	1	1	0	1	0	0	1	1	1	1	1	1	0	1	1	1	1	1	1	1	1	1	1	1	1	1	1	1	1	35
YJM1385	1	1	1	0	1	1	1	0	0	1	0	1	1	1	0	1	0	0	1	1	1	1	1	1	0	0	1	1	1	1	1	1	1	1	1	1	1	1	1	1	1	32
YJM1386	1	1	1	1	1	1	0	0	0	1	0	1	1	1	0	1	0	0	1	1	0	1	1	1	1	1	1	1	1	1	1	1	1	1	1	1	1	1	1	1	1	33
YJM1387	1	1	1	1	1	1	1	1	0	1	0	1	1	1	0	1	0	0	1	1	1	1	1	1	0	0	1	1	1	1	1	1	1	1	1	1	1	1	1	1	1	34
YJM1388	1	1	1	1	1	1	1	0	0	0	0	1	1	1	0	1	0	0	1	1	0	1	1	1	1	1	1	1	1	0	0	1	1	1	1	1	1	1	0	0	1	29
YJM1389	1	1	1	0	0	1	1	0	0	0	0	1	1	1	0	1	0	0	1	1	0	1	1	0	0	0	1	1	1	1	1	1	1	1	1	1	1	1	1	1	1	28
YJM1399	1	1	1	1	1	1	1	1	0	0	0	1	1	1	0	1	0	0	1	1	1	1	0	0	0	0	1	1	1	1	1	1	1	1	1	1	1	1	1	1	1	31
YJM1400	1	1	1	1	1	1	1	0	0	0	0	1	1	1	0	1	0	0	0	0	0	1	1	1	0	0	1	1	1	1	1	1	1	1	1	1	1	1	1	1	1	29
YJM1401	1	1	1	1	1	1	1	1	0	0	0	1	1	1	0	1	0	0	1	1	1	1	1	1	0	0	1	1	1	1	1	1	1	1	1	1	1	1	1	1	1	33
YJM1402	1	1	1	0	1	1	0	1	1	0	0	1	1	1	0	1	1	1	1	1	0	1	1	1	0	0	1	1	1	1	1	1	1	1	1	1	1	1	1	1	1	33
YJM1415	1	1	1	1	1	1	1	1	0	1	0	1	1	1	0	1	0	0	1	1	1	1	1	1	0	0	1	1	1	1	1	1	1	1	1	1	1	1	1	1	1	34
YJM1417	1	1	1	1	1	1	1	1	0	1	0	1	1	1	0	1	0	0	1	1	0	1	1	1	0	0	1	1	1	1	1	1	1	1	1	1	1	1	1	1	1	33
YJM1418	1	1	1	1	1	1	1	1	0	0	0	1	1	1	0	1	1	1	1	1	0	1	1	0	0	0	1	1	0	1	1	1	1	1	1	1	1	1	1	1	1	32
YJM1419	1	1	1	1	1	1	1	1	0	1	0	1	1	1	0	1	1	1	1	1	1	1	1	0	0	0	1	1	0	1	1	1	1	1	1	1	1	1	1	1	1	34
YJM1433	1	1	1	1	1	1	1	1	0	1	0	1	1	1	0	1	0	0	1	1	0	1	1	1	0	0	1	1	1	1	1	1	1	1	1	1	1	1	1	1	1	33
YJM1434	1	1	1	0	1	1	1	1	1	0	0	1	1	1	0	1	1	1	1	1	0	1	1	1	0	0	1	1	1	1	1	1	1	1	1	1	1	1	1	1	1	34
YJM1439	1	1	1	0	1	1	1	0	0	1	0	1	1	1	0	1	0	0	1	1	0	1	1	1	1	0	1	1	1	0	1	1	1	1	1	1	1	1	1	1	1	31
YJM1443	1	1	1	1	1	1	1	1	0	0	0	1	1	1	0	1	1	1	1	1	1	1	1	0	0	0	1	1	0	1	1	1	1	1	1	1	1	1	1	1	1	33
YJM1444	1	1	1	0	1	1	1	1	1	0	0	1	1	1	0	1	1	1	1	1	1	1	1	0	1	1	1	1	1	0	1	1	1	1	1	1	1	1	1	1	1	35
YJM1447	1	1	1	1	1	1	0	1	1	0	0	1	1	1	0	1	0	0	0	0	0	1	1	1	1	1	1	1	0	1	1	1	1	1	1	1	1	1	1	1	1	31
YJM1450	1	1	1	0	1	1	1	1	0	1	0	1	1	1	0	1	0	0	1	1	1	1	1	1	1	1	1	1	0	0	0	1	1	1	1	1	1	1	1	1	1	32
YJM1460	1	1	1	0	1	1	1	1	0	1	0	1	1	1	0	1	0	0	1	1	1	1	1	1	1	1	1	1	1	0	0	1	1	1	1	1	1	1	0	0	1	31
YJM1463	1	1	1	1	1	1	1	1	0	0	0	1	1	1	0	1	0	0	1	1	1	1	1	0	0	0	1	1	1	1	1	1	1	1	1	1	1	1	1	1	1	32
YJM1477	1	1	1	1	1	1	0	0	0	1	0	1	1	1	0	1	0	0	1	1	1	1	1	1	0	0	1	1	0	1	1	1	1	1	1	1	1	1	1	1	1	31
YJM1478	1	1	1	0	1	1	1	1	0	0	0	1	1	1	0	1	0	0	1	1	1	1	1	1	0	0	1	1	1	1	1	1	1	1	1	1	1	1	1	1	1	32
YJM1479	1	1	1	1	1	1	1	0	0	0	0	1	1	1	0	1	0	0	0	0	0	1	1	1	0	0	1	1	1	1	1	1	1	1	1	1	1	1	1	1	1	29
YJM1526	1	1	1	1	1	1	1	1	0	0	0	1	1	1	0	1	0	0	1	1	0	1	1	1	1	1	1	1	1	0	0	1	1	1	1	1	1	1	1	1	1	32
YJM1527	1	1	1	0	1	1	1	1	0	0	0	1	1	1	0	1	0	0	1	1	1	1	1	1	0	0	1	1	1	1	1	1	1	1	1	1	1	1	1	1	1	32
YJM1549	1	1	1	1	1	1	1	0	0	0	1	1	1	1	0	1	0	0	1	1	0	1	1	0	1	1	1	1	1	1	1	1	1	1	1	1	1	1	1	1	1	33
YJM1573	1	1	1	0	1	1	1	1	1	1	0	1	1	1	0	1	1	1	1	1	0	1	1	1	0	0	1	1	0	1	1	1	1	1	1	1	1	1	1	1	1	34
YJM1574	1	1	1	1	1	1	1	0	0	1	0	1	1	1	0	1	0	0	1	1	1	1	0	0	0	0	1	1	1	1	1	1	1	1	1	1	1	1	1	1	1	31
YJM1592	1	1	1	0	1	1	1	0	0	0	0	1	1	1	0	1	0	0	1	1	0	1	1	0	0	0	1	1	1	1	1	1	1	1	1	1	1	1	1	1	1	29
YJM1615	1	1	1	1	1	1	1	0	0	0	0	1	1	1	0	1	1	1	1	1	1	1	1	0	0	0	1	1	0	1	1	1	1	1	1	1	1	1	0	0	0	29
YJM189	1	1	1	1	1	1	1	1	0	1	0	1	1	1	0	1	0	0	1	1	1	1	1	1	0	0	1	1	1	1	1	1	1	1	1	1	1	1	1	1	1	34
YJM193	1	1	1	1	1	1	1	1	0	1	0	1	1	1	0	1	0	0	1	1	0	1	1	0	0	1	1	1	1	1	1	1	1	1	1	1	1	1	1	1	1	33
YJM195	1	1	1	0	1	1	1	0	0	1	0	1	1	1	0	1	0	0	1	1	0	1	1	0	0	0	1	1	1	1	1	1	1	1	1	1	1	1	1	1	1	30
YJM244	1	1	1	1	1	1	1	1	0	1	0	1	1	1	0	1	0	0	1	1	1	1	1	1	1	1	1	1	1	0	0	1	1	1	1	1	1	1	1	1	1	34
YJM248	1	1	1	1	1	1	0	0	0	0	0	1	1	1	0	1	1	1	1	1	0	1	1	1	0	0	1	1	1	1	1	1	1	1	1	1	1	1	0	0	0	29
YJM270	1	1	1	1	1	1	1	1	0	0	0	1	1	1	0	1	0	0	1	1	1	1	1	1	1	1	1	1	1	0	0	1	1	1	1	1	1	1	1	1	1	33
YJM271	1	1	1	1	1	1	1	1	0	0	0	1	1	1	0	1	0	0	1	1	1	1	1	0	0	0	1	1	1	1	1	1	1	1	1	1	1	1	1	1	1	32
YJM320	1	1	1	1	1	1	1	1	0	0	0	1	1	1	0	1	0	0	1	1	0	1	1	1	0	0	1	1	1	1	1	1	1	1	1	1	1	1	1	1	1	32
YJM326	1	1	1	1	0	1	1	1	0	1	0	1	1	1	0	1	0	0	1	1	1	1	1	0	0	0	1	1	1	1	1	1	1	1	1	1	1	1	1	1	1	32
YJM428	1	1	1	0	1	1	1	1	1	0	0	1	1	1	0	1	0	0	1	1	1	1	1	1	1	1	1	1	0	1	0	1	1	1	1	1	1	1	1	1	1	33
YJM450	1	1	1	1	1	1	1	0	0	0	0	1	1	1	0	1	0	0	1	1	0	1	1	1	1	1	1	1	1	1	1	1	1	1	1	1	1	1	1	1	1	33
YJM451	1	1	1	0	1	1	1	0	0	0	0	1	1	1	0	1	0	0	1	1	0	1	1	1	1	0	1	1	1	0	1	1	1	1	1	1	1	1	1	1	1	30
YJM453	1	1	1	1	1	1	0	0	0	0	0	1	1	1	0	1	0	0	1	1	0	1	1	0	1	1	1	1	0	0	0	1	1	1	1	1	1	1	1	1	1	28
YJM456	1	1	1	1	1	1	1	0	0	1	0	1	1	1	0	1	0	0	1	1	1	1	1	0	0	0	1	1	1	1	1	1	1	1	1	1	1	1	1	1	1	32
YJM470	1	1	1	1	1	1	0	0	0	0	0	1	1	1	0	1	0	0	1	1	0	1	1	0	1	1	1	1	0	0	1	1	1	1	1	1	1	0	0	0	0	25
YJM541	1	1	1	1	1	1	1	1	0	1	0	1	1	1	0	1	0	0	1	1	0	1	1	0	1	1	1	1	0	0	0	1	1	1	1	1	1	1	1	1	1	31
YJM554	1	1	1	1	1	1	1	1	1	1	0	1	1	1	0	1	0	0	1	1	0	1	1	0	1	1	1	1	0	0	0	1	1	1	1	1	1	1	1	1	1	32
YJM555	1	1	1	1	1	1	1	1	0	1	0	1	1	1	0	1	0	0	1	1	1	1	1	1	1	1	1	1	0	0	0	1	1	1	1	1	1	1	1	1	1	33
YJM627	1	1	1	1	1	1	1	0	0	1	0	1	1	1	0	1	0	0	0	0	0	1	1	1	0	0	1	1	1	1	1	1	1	1	1	1	1	1	1	1	1	30
YJM681	1	1	1	0	1	1	1	1	0	0	0	1	1	1	0	1	0	0	1	1	0	1	1	0	0	0	1	1	0	1	1	1	1	1	1	1	1	1	1	1	1	29
YJM682	1	1	1	0	1	1	1	0	0	1	0	1	1	1	0	1	0	0	1	1	1	1	1	0	0	0	1	1	1	1	1	1	1	1	1	1	1	1	1	1	1	31
YJM683	1	1	1	1	1	1	1	1	1	1	0	1	1	1	0	1	0	0	1	1	0	1	1	0	1	1	1	1	1	0	0	1	1	1	1	1	1	1	1	1	1	33
YJM689	1	1	1	1	1	1	1	0	0	0	0	1	1	1	0	1	0	0	1	1	1	1	1	0	0	1	1	1	1	0	1	1	1	1	1	1	1	1	1	1	1	31
YJM693	1	1	1	1	1	1	1	0	0	1	0	1	1	1	0	1	0	0	1	1	0	1	1	0	0	0	1	1	1	1	1	1	1	1	1	1	1	1	1	1	1	31
YJM789	1	1	1	1	1	1	0	0	0	0	0	1	1	1	0	1	0	0	1	1	0	1	1	1	1	0	1	1	0	1	1	1	1	1	1	1	1	1	1	1	1	30
YJM969	1	1	1	1	1	1	1	0	0	0	0	1	1	1	0	1	0	0	1	1	1	0	0	0	0	0	1	1	1	1	1	1	1	1	1	1	1	1	1	1	1	29
YJM972	1	1	1	1	1	1	1	0	0	0	0	1	1	1	0	1	0	0	1	1	1	1	1	1	0	0	1	1	1	1	1	1	1	1	1	1	1	1	1	1	1	32
YJM975	1	1	1	1	1	1	0	0	0	0	0	1	1	1	0	1	0	0	1	1	1	1	1	0	0	0	1	1	1	1	1	1	1	1	1	1	1	1	1	1	1	30
YJM978	1	1	1	1	1	1	1	0	0	0	0	1	1	1	0	1	0	0	1	1	1	1	1	1	0	0	1	1	1	1	1	1	1	1	1	1	1	1	1	1	1	32
YJM981	1	1	1	1	1	1	0	0	0	0	0	1	1	1	0	1	0	0	1	1	0	1	1	1	0	0	1	1	1	1	1	1	1	1	1	1	1	1	1	1	1	30
YJM984	1	1	1	1	1	1	0	0	0	0	0	1	1	1	0	1	0	0	1	1	1	1	1	0	0	0	1	1	1	1	1	1	1	1	1	1	1	1	1	1	1	30
YJM987	1	1	1	1	1	1	1	0	0	0	0	1	1	1	0	1	0	0	1	1	1	1	1	1	0	0	1	1	1	1	1	1	1	1	1	1	1	1	1	1	1	32
YJM990	1	1	1	1	1	1	1	0	0	1	0	1	1	1	0	1	0	0	1	1	0	1	1	1	0	0	1	1	1	1	1	1	1	1	1	1	1	1	1	1	1	32
YJM993	1	1	1	1	1	1	1	0	0	0	0	1	1	1	0	1	0	0	1	1	0	1	1	1	0	0	1	1	1	1	1	1	1	1	1	1	1	1	1	1	1	31
YJM996	1	1	1	1	1	1	1	0	0	0	0	1	1	1	0	1	0	0	1	1	1	1	0	1	0	0	1	1	1	1	1	1	1	1	1	1	1	1	1	1	1	31
YPS163	1	1	1	1	1	1	0	1	0	0	0	1	1	1	0	1	1	0	1	1	0	1	0	0	0	1	1	1	0	0	0	1	1	1	1	1	1	1	0	1	1	27
Total	100	100	100	79	98	99	86	53	17	41	3	100	100	100	0	100	15	14	94	94	51	99	95	64	33	32	100	100	79	75	81	100	100	100	100	100	100	99	89	90	92	3172

## Sheet: A. fumigatus SM clusters
Cluster	Predicted product	AspGD name	AspGD function		AF293	AF10	AF210	A1163	Z5	RP2014	LMB35AA	JCM10253	ISSFT021	IF1SWF4	HMRAF706	HMRAF270	Count	Conservation ratio
Cluster_1	.	Afu1g00970	Uncharacterized ORF; Has domain(s) with predicted role in transmembrane transport and integral to membrane localization		1	0	0	0	1	0	0	1	0	0	0	1	4
Cluster_1	.	Afu1g00980	Uncharacterized ORF; Has domain(s) with predicted UDP-N-acetylmuramate dehydrogenase activity, flavin adenine dinucleotide binding, oxidoreductase activity, oxidoreductase activity, acting on CH-OH group of donors activity		1	0	0	0	1	0	0	1	0	0	0	1	4
Cluster_1	.	Afu1g00990	Uncharacterized ORF; Has domain(s) with predicted nucleotide binding, oxidoreductase activity and role in metabolic process		1	0	0	0	1	0	0	1	0	0	0	1	4
Cluster_1	.	Afu1g01000	Uncharacterized ORF; Has domain(s) with predicted oxidoreductase activity, acting on paired donors, with incorporation or reduction of molecular oxygen, 2-oxoglutarate as one donor, and incorporation of one atom each of oxygen into both donors activity		1	0	0	0	1	0	0	1	0	0	0	1	4
Cluster_1	.	Afu1g01010	Uncharacterized ORF; Putative polyketide synthase (PKS), encoded in a predicted secondary metabolite gene cluster		1	0	0	0	1	0	0	1	0	0	0	1	4
Cluster_2	Nidulanin-like	Afu1g10270	Uncharacterized ORF; Ortholog of A. nidulans FGSC A4 : AN9179, A. niger CBS 513.88 : An11g04700, An08g02180, An16g02360, An04g03570 and A. oryzae RIB40 : AO090102000464, AO090005001449, AO090038000402		1	1	1	1	1	1	1	1	1	1	1	1	12
Cluster_2	Nidulanin-like	Afu1g10280	Uncharacterized ORF; Has domain(s) with predicted nucleic acid binding, zinc ion binding activity and intracellular localization		1	1	1	1	1	1	1	1	1	1	1	1	12
Cluster_2	Nidulanin-like	Afu1g10295	Uncharacterized ORF; Has domain(s) with predicted ATP binding, DNA binding, helicase activity, nucleic acid binding activity and nucleus localization		1	1	1	1	1	1	1	1	1	1	1	1	12
Cluster_2	Nidulanin-like	Afu1g10310	Uncharacterized ORF; Putative RNase L inhibitor of the ABC superfamily		1	1	1	1	1	1	1	1	1	1	1	1	12
Cluster_2	Nidulanin-like	Afu1g10320	Uncharacterized ORF; Ortholog of A. nidulans FGSC A4 : AN1249, A. niger CBS 513.88 : An08g02220, A. oryzae RIB40 : AO090038000398, A. niger ATCC 1015 : 52779-mRNA and Aspergillus wentii : Aspwe1_0168755		1	1	1	1	1	1	1	1	1	1	1	1	12
Cluster_2	Nidulanin-like	Afu1g10330	Uncharacterized ORF; Ortholog of A. niger CBS 513.88 : An08g02230, A. oryzae RIB40 : AO090038000397, A. niger ATCC 1015 : 208323-mRNA, Aspergillus wentii : Aspwe1_0036562 and Aspergillus versicolor : Aspve1_0079224		1	1	1	1	1	1	1	1	1	1	1	1	12
Cluster_2	Nidulanin-like	Afu1g10360	Uncharacterized ORF; Ortholog(s) have cytoplasm, nucleus localization		1	1	1	1	1	1	1	1	1	1	1	1	12
Cluster_2	Nidulanin-like	Afu1g10370	Uncharacterized ORF; Putative MFS multidrug transporter		1	1	1	1	1	1	1	1	1	1	1	1	12
Cluster_2	Nidulanin-like	Afu1g10380	nrps1 Verified ORF; Non-ribosomal peptide synthetase (NRPS); essential for fumigaclavine C biosynthesis; mutant displays altered conidial surface morphology and hydrophilicity		1	1	1	1	1	1	1	1	1	1	1	1	12
Cluster_2	Nidulanin-like	Afu1g10390	abcB Uncharacterized ORF; Putative ABC multidrug transporter; transcript induced by voriconazole		1	1	1	1	1	1	1	1	1	1	1	1	12
Cluster_3	Ferricrocin	Afu1g17190	sidI Verified ORF; Putative long-chain-fatty-acid-CoA ligase; mevalonyl-CoA ligase; PTS2-dependent peroxisomal localization		1	1	1	1	1	1	1	1	1	1	1	1	12
Cluster_3	Ferricrocin	Afu1g17200	sidC Verified ORF; Putative non-ribosomal peptide synthetase (NRPS) involved in ferricrocin siderophore biosynthesis; expression is up-regulated by iron starvation and downregulated under iron-replete conditions		1	1	1	1	1	1	1	1	1	1	1	1	12
Cluster_4	Fusarielin-like	Afu1g17710	Uncharacterized ORF; Has domain(s) with predicted sequence-specific DNA binding RNA polymerase II transcription factor activity, zinc ion binding activity, role in regulation of transcription, DNA-dependent and nucleus localization		1	1	1	0	1	0	1	0	1	1	1	1	9
Cluster_4	Fusarielin-like	Afu1g17720	Uncharacterized ORF; Ortholog of A. clavatus NRRL 1 : ACLA_098880 and Aspergillus wentii : Aspwe1_0113704		1	1	1	0	1	1	1	0	1	1	1	1	10
Cluster_4	Fusarielin-like	Afu1g17723	Uncharacterized ORF; Has domain(s) with predicted carbohydrate binding, catalytic activity, isomerase activity and role in carbohydrate metabolic process, hexose metabolic process		1	1	1	0	1	1	1	0	1	1	1	1	10
Cluster_4	Fusarielin-like	Afu1g17725	Uncharacterized ORF; Has domain(s) with predicted electron carrier activity, heme binding, iron ion binding, oxidoreductase activity, acting on paired donors, with incorporation or reduction of molecular oxygen activity and role in oxidation-reduction process		1	0	1	0	1	1	1	0	1	1	1	1	9
Cluster_4	Fusarielin-like	Afu1g17730	Uncharacterized ORF; Has domain(s) with predicted nucleotide binding, oxidoreductase activity, transferase activity, transferring acyl groups other than amino-acyl groups, zinc ion binding activity and role in oxidation-reduction process		1	1	0	0	1	1	1	1	1	0	0	1	8
Cluster_4	Fusarielin-like	Afu1g17740	Uncharacterized ORF; Putative polyketide synthase (PKS), encoded in a predicted secondary metabolite gene cluster		1	1	1	0	1	1	1	1	1	1	1	1	11
Cluster_5	.	Afu2g01260	srbA Verified ORF; Sterol regulatory element binding protein (SREBP); basic helix-loop-helix leucine zipper DNA binding domain; role in the hypoxia response, iron homeostasis, ergosterol biosynthesis, resistance to azole drugs, maintenance of cell polarity		1	1	1	1	1	1	1	1	1	1	1	1	12
Cluster_5	.	Afu2g01270	Uncharacterized ORF; Has domain(s) with predicted oxidoreductase activity and role in oxidation-reduction process		1	1	1	1	1	1	1	1	1	1	1	1	12
Cluster_5	.	Afu2g01280	Uncharacterized ORF; Has domain(s) with predicted NAD binding, cofactor binding, nucleotide binding, oxidoreductase activity, acting on the CH-OH group of donors, NAD or NADP as acceptor activity and role in oxidation-reduction process		1	1	1	1	1	1	1	1	1	1	1	1	12
Cluster_5	.	Afu2g01290	Uncharacterized ORF; Putative polyketide synthase (PKS), encoded in a predicted secondary metabolite gene cluster		1	1	1	1	1	1	0	1	1	1	1	1	11
Cluster_5	.	Afu2g01300	Uncharacterized ORF; Ortholog of A. niger CBS 513.88 : An03g05130, Aspergillus wentii : Aspwe1_0307772, Aspergillus versicolor : Aspve1_0036298, Aspergillus zonatus : Aspzo1_0162149 and Aspergillus sydowii : Aspsy1_0086510		1	1	1	1	1	1	1	1	1	1	1	1	12
Cluster_5	.	Afu2g01310	Uncharacterized ORF; Ortholog of A. nidulans FGSC A4 : AN10993, A. niger CBS 513.88 : An03g05110, A. oryzae RIB40 : AO090701000405, A. niger ATCC 1015 : 50726-mRNA and Aspergillus wentii : Aspwe1_0173185		1	1	1	1	1	1	1	1	1	1	0	1	11
Cluster_5	.	Afu2g01320	Uncharacterized ORF; Has domain(s) with predicted ATP binding, ATPase activity, coupled to transmembrane movement of ions, phosphorylative mechanism, catalytic activity, cation-transporting ATPase activity, metal ion binding, nucleotide binding activity		1	1	1	1	1	1	1	1	1	1	1	1	12
Cluster_5	.	Afu2g01330	Uncharacterized ORF; Ortholog of A. nidulans FGSC A4 : AN7665, A. niger CBS 513.88 : An03g05100, A. niger ATCC 1015 : 213563-mRNA, Aspergillus wentii : Aspwe1_0113700 and Aspergillus sydowii : Aspsy1_0090349		1	1	1	1	1	1	1	1	1	1	1	1	12
Cluster_5	.	Afu2g01340	Uncharacterized ORF; Ortholog of A. fumigatus A1163 : AFUB_018420		1	1	1	1	1	1	1	1	1	1	1	1	12
Cluster_5	.	Afu2g01350	Uncharacterized ORF; Ortholog(s) have NAD+ kinase activity, NADH kinase activity, role in NADP biosynthetic process, cellular iron ion homeostasis and cytoplasm, nucleus localization		1	1	1	1	1	1	1	1	1	1	1	1	12
Cluster_5	.	Afu2g01360	Uncharacterized ORF; Ortholog(s) have methionine-R-sulfoxide reductase activity, role in cellular response to oxidative stress and cytoplasm, nucleus localization		1	1	1	1	1	1	1	1	1	1	0	1	11
Cluster_5	.	Afu2g01370	Uncharacterized ORF; Has domain(s) with predicted amino acid transmembrane transporter activity, role in amino acid transmembrane transport and membrane localization		1	1	1	1	1	1	1	1	1	1	1	1	12
Cluster_5	.	Afu2g01380	Uncharacterized ORF; Has domain(s) with predicted N-acetyltransferase activity		1	1	1	1	1	1	1	1	1	1	1	1	12
Cluster_5	.	Afu2g01390	Uncharacterized ORF; Ortholog(s) have trans-aconitate 3-methyltransferase activity and cytosol localization		1	1	1	1	1	1	1	1	1	1	1	1	12
Cluster_5	.	Afu2g01400	Uncharacterized ORF; Has domain(s) with predicted nucleotide binding, oxidoreductase activity and role in metabolic process		1	1	1	1	1	1	1	1	1	1	1	1	12
Cluster_5	.	Afu2g01410	Uncharacterized ORF; Ortholog of A. oryzae RIB40 : AO090701000824, Aspergillus wentii : Aspwe1_0041628, Aspergillus versicolor : Aspve1_0090015, Aspergillus zonatus : Aspzo1_0126601 and Aspergillus sydowii : Aspsy1_0163600		1	1	1	1	1	1	1	1	1	1	1	1	12
Cluster_6	.	Afu2g05700	Uncharacterized ORF; Ortholog of A. oryzae RIB40 : AO090001000687, N. fischeri NRRL 181 : NFIA_082420, Aspergillus flavus NRRL 3357 : AFL2T_09320, A. clavatus NRRL 1 : ACLA_068640 and Aspergillus acidus : Aspfo1_0474562		1	1	1	1	1	1	1	1	1	1	0	0	10
Cluster_6	.	Afu2g05710	Uncharacterized ORF; Ortholog of A. nidulans FGSC A4 : AN4092, AN7483, A. oryzae RIB40 : AO090001000688, A. niger ATCC 1015 : 207477-mRNA, Aspergillus versicolor : Aspve1_0043503 and Aspergillus zonatus : Aspzo1_0136484		1	1	1	1	1	1	1	1	1	1	1	1	12
Cluster_6	.	Afu2g05720	Uncharacterized ORF; Ortholog of A. nidulans FGSC A4 : AN7484, A. niger CBS 513.88 : An02g14170, A. oryzae RIB40 : AO090001000689, A. niger ATCC 1015 : 47182-mRNA and Aspergillus wentii : Aspwe1_0046318		1	1	1	1	1	1	1	1	1	1	1	1	12
Cluster_6	.	Afu2g05730	mirC Verified ORF; Putative siderophore transporter		1	1	1	1	1	1	1	1	1	1	1	1	12
Cluster_6	.	Afu2g05740	Uncharacterized ORF; Putative Rho-type GTPase		1	1	1	1	1	1	1	1	1	1	1	1	12
Cluster_6	.	Afu2g05750	Uncharacterized ORF; Has domain(s) with predicted hydrolase activity, acting on carbon-nitrogen (but not peptide) bonds, in linear amidines, metal ion binding activity		1	1	1	1	1	1	1	1	1	1	1	1	12
Cluster_6	.	Afu2g05760	Uncharacterized ORF; Putative beta-ketoacyl synthase		1	1	1	1	1	1	1	1	1	1	1	1	12
Cluster_6	.	Afu2g05770	Uncharacterized ORF; Ortholog of A. nidulans FGSC A4 : AN11747, A. niger CBS 513.88 : An02g14230, A. niger ATCC 1015 : 37595-mRNA, Aspergillus zonatus : Aspzo1_0136492 and Aspergillus carbonarius ITEM 5010 : Acar5010_212104		1	1	1	1	1	1	1	1	1	1	1	1	12
Cluster_6	.	Afu2g05780	Uncharacterized ORF; Has domain(s) with predicted mRNA guanylyltransferase activity and role in 7-methylguanosine mRNA capping		1	1	1	1	1	1	1	1	1	1	1	1	12
Cluster_6	.	Afu2g05790	Uncharacterized ORF; Oligosaccharyl transferase alpha subunit; transcript induced by exposure to human airway epithelial cells		1	1	1	1	1	1	1	1	1	1	1	1	12
Cluster_6	.	Afu2g05800	Uncharacterized ORF; Has domain(s) with predicted hydrolase activity, acting on glycosyl bonds activity		1	1	1	1	1	1	1	1	1	1	1	1	12
Cluster_6	.	Afu2g05810	Uncharacterized ORF; Putative dienelactone hydrolase		1	1	1	1	1	1	1	1	1	1	1	1	12
Cluster_6	.	Afu2g05820	Uncharacterized ORF; Ortholog(s) have riboflavin kinase activity, role in FMN biosynthetic process and mitochondrial inner membrane localization		1	0	1	1	1	1	1	1	1	1	1	1	11
Cluster_6	.	Afu2g05830	Uncharacterized ORF; Ortholog(s) have RNA polymerase II regulatory region sequence-specific DNA binding activity, role in carbon utilization and cytoplasm, nucleus localization		1	1	1	1	1	1	1	1	1	1	1	1	12
Cluster_6	.	Afu2g05840	Uncharacterized ORF; Putative MFS multidrug transporter; transcript up-regulated in conidia exposed to neutrophils		1	1	1	1	1	1	1	1	1	1	1	1	12
Cluster_6	.	Afu2g05850	Uncharacterized ORF; Has domain(s) with predicted nuclear chromosome localization		1	1	1	1	1	1	1	1	1	1	1	1	12
Cluster_7	DHN melanin spore pigment	Afu2g17530	abr2 Verified ORF; Laccase involved in conidial pigment biosynthesis		1	1	1	1	1	1	1	1	1	1	1	1	12
Cluster_7	DHN melanin spore pigment	Afu2g17540	abr1 Verified ORF; Multicopper oxidase involved in conidial pigment biosynthesis; transcript downregulated in response to voriconazole		1	1	1	1	1	1	1	1	1	1	1	1	12
Cluster_7	DHN melanin spore pigment	Afu2g17550	ayg1 Verified ORF; Conidial pigment biosynthesis protein with a role in polyketide shortening; required for synthesis of the 1,3,6,8-tetrahydroxynaphthalene; conidia-enriched protein		1	1	1	1	1	1	1	1	1	1	1	1	12
Cluster_7	DHN melanin spore pigment	Afu2g17560	arp2 Verified ORF; 1,3,6,8-tetrahydroxynaphthalene reductase involved in conidial pigment biosynthesis; conidia-enriched protein		1	1	1	1	1	1	1	1	1	1	1	1	12
Cluster_7	DHN melanin spore pigment	Afu2g17580	arp1 Verified ORF; Scytalone dehydratase involved in conidial pigment biosynthesis; mutants display increased C3 complement binding		1	1	1	1	1	1	1	1	1	1	1	1	12
Cluster_7	DHN melanin spore pigment	Afu2g17600	pksP Verified ORF; Polyketide synthase involved in biosynthesis of the conidial pigment; controlled in part by the cAMP/protein kinase A (PKA) signal transduction pathway; mutants fail to inhibit phagolysosome acidification		1	1	1	1	1	1	1	1	1	1	1	1	12
Cluster_8	Fumigaclavine	Afu2g17960	fgaOx3 Verified ORF; "Old yellow enzyme" required for festuclavine biosynthesis; acts on chanoclavine-I aldehyde 1 to yield festuclavine 2; present in the fumigaclavine C biosynthetic gene cluster		1	1	1	1	1	1	1	1	1	1	1	1	12
Cluster_8	Fumigaclavine	Afu2g17970	fgaFS Verified ORF; Putative festuclavine synthase with a role in festuclavine biosynthesis, present in the fumigaclavine C (fga) biosynthetic gene cluster		1	1	1	1	1	1	1	1	1	1	1	1	12
Cluster_8	Fumigaclavine	Afu2g17980	easK Verified ORF; P450 monooxygenase; member of the ergot alkaloid/fumigaclavine C (fga) biosynthesis gene cluster		1	1	1	1	1	1	1	1	1	1	1	1	12
Cluster_8	Fumigaclavine	Afu2g17990	fgaPT1 Verified ORF; Putative reverse prenyltransferase with a role in fumigaclavine C biosynthesis; catalyses the prenylation of fumigaclavine A at position C2; member of the fumigaclavine C (fga) gene cluster		1	1	1	1	1	1	1	1	1	1	1	1	12
Cluster_8	Fumigaclavine	Afu2g18000	fgaDH Verified ORF; Putative short-chain dehydrogenase, oxidoreductase with a predicted role in festuclavine biosynthesis, present in the fumigaclavine C (fga) biosynthetic gene cluster		1	1	1	1	1	1	1	1	1	1	1	1	12
Cluster_8	Fumigaclavine	Afu2g18010	easM Verified ORF; P450 monooxygenase; member of the ergot alkaloid/fumigaclavine C (fga) biosynthesis gene cluster		1	1	1	1	1	1	0	1	1	1	1	1	11
Cluster_8	Fumigaclavine	Afu2g18020	fgaAT Verified ORF; Protein with a predicted role in festuclavine biosynthesis, present in the fumigaclavine C (fga) biosynthetic gene cluster		1	1	1	1	1	1	0	1	1	1	1	1	11
Cluster_8	Fumigaclavine	Afu2g18030	fgaCat Verified ORF; Putative catalase with a predicted role in festuclavine biosynthesis, present in the fumigaclavine C (fga) biosynthetic gene cluster; transcript downregulated in response to voriconazole; required for chanoclavine-I production		1	1	1	1	1	1	0	1	1	1	1	1	11
Cluster_8	Fumigaclavine	Afu2g18040	dmaW Verified ORF; Putative 4-dimethylallyltryptophan synthase, involved in the production of ergot alkaloids; expression increased in vivo; present in the fumigaclavine C (fga) biosynthetic gene cluster		1	1	1	1	1	1	0	1	1	1	1	1	11
Cluster_8	Fumigaclavine	Afu2g18050	fgaOx1 Verified ORF; FAD-dependent oxidoreductase with a predicted role in festuclavine biosynthesis, present in the fumigaclavine C (fga) biosynthetic gene cluster; required for chanoclavine-I production		1	1	1	1	1	1	0	1	1	1	1	1	11
Cluster_8	Fumigaclavine	Afu2g18060	fgaMT Uncharacterized ORF; Putative N-methyltransferase that catalyzes the N-methylation of 4-dimethylallyltryptophan in the presence of S-adenosylmethionine; second pathway-specific enzyme in ergot alkaloid biosynthesis; fumigaclavine C (fga) gene cluster		1	1	1	1	1	1	0	1	1	1	1	1	11
Cluster_9	.	Afu3g01400	Uncharacterized ORF; Ortholog(s) have role in drug transmembrane transport		1	1	1	1	1	1	1	1	1	1	1	1	12
Cluster_9	.	Afu3g01410	Uncharacterized ORF; Putative polyketide synthase (PKS), encoded in a predicted secondary metabolite gene cluster		1	1	1	1	1	1	1	1	1	1	1	1	12
Cluster_9	.	Afu3g01420	Uncharacterized ORF; Ortholog of A. nidulans FGSC A4 : AN11117, A. niger CBS 513.88 : An12g07770, A. oryzae RIB40 : AO090120000171, A. niger ATCC 1015 : 201939-mRNA and Aspergillus wentii : Aspwe1_0148352, Aspwe1_0165444		1	1	1	1	1	1	1	1	1	1	1	1	12
Cluster_9	.	Afu3g01430	Uncharacterized ORF; Has domain(s) with predicted integral to membrane localization		1	1	1	1	1	1	1	1	1	0	1	1	11
Cluster_9	.	Afu3g01440	Uncharacterized ORF; Ortholog of A. nidulans FGSC A4 : AN3479, AN8495, AN3143, A. fumigatus Af293 : Afu3g13940, Afu4g03340, Afu5g07620 and A. niger CBS 513.88 : An13g02880, An09g04780		1	1	1	1	1	1	1	1	1	1	1	1	12
Cluster_9	.	Afu3g01450	Uncharacterized ORF; Putative 3-methyl-2-oxobutanoate dehydrogenase; transcript induced by voriconazole		1	1	1	1	1	1	1	1	1	1	1	1	12
Cluster_9	.	Afu3g01460	Uncharacterized ORF; Has domain(s) with predicted oxidoreductase activity and role in metabolic process		1	1	1	1	1	1	1	1	1	1	1	1	12
Cluster_9	.	Afu3g01470	Uncharacterized ORF; Ortholog of A. fumigatus Af293 : Afu1g17050, A. niger CBS 513.88 : An03g01670, An10g00970, An13g03140, A. oryzae RIB40 : AO090011000021, AO090026000122 and A. niger ATCC 1015 : 194603-mRNA, 45030-mRNA		1	1	1	1	1	1	1	1	1	1	1	1	12
Cluster_9	.	Afu3g01480	Uncharacterized ORF; Ortholog of A. nidulans FGSC A4 : AN8558, A. niger CBS 513.88 : An08g01070, An13g03160, A. oryzae RIB40 : AO090023000356, AO090012000921 and A. niger ATCC 1015 : 191772-mRNA		1	1	1	1	1	1	1	1	1	1	1	1	12
Cluster_10	.	Afu3g02450	Uncharacterized ORF; Ortholog of A. oryzae RIB40 : AO090124000005, N. fischeri NRRL 181 : NFIA_003660, Aspergillus flavus NRRL 3357 : AFL2T_08039, Aspergillus wentii : Aspwe1_0048316 and A. fumigatus A1163 : AFUB_045860		1	0	0	1	0	1	1	0	1	0	1	0	6
Cluster_10	.	Afu3g02460	Uncharacterized ORF; Has domain(s) with predicted ATP binding, protein kinase activity, protein tyrosine kinase activity, transferase activity, transferring phosphorus-containing groups activity and role in protein phosphorylation		1	1	0	1	0	0	0	0	1	1	1	0	6
Cluster_10	.	Afu3g02470	Uncharacterized ORF; Has domain(s) with predicted carbon-nitrogen ligase activity, with glutamine as amido-N-donor activity		1	1	0	1	0	0	0	0	1	1	1	0	6
Cluster_10	.	Afu3g02480	Uncharacterized ORF; Has domain(s) with predicted sequence-specific DNA binding RNA polymerase II transcription factor activity, zinc ion binding activity, role in regulation of transcription, DNA-dependent and nucleus localization		1	1	0	1	0	0	0	0	1	1	1	0	6
Cluster_10	.	Afu3g02500	Uncharacterized ORF; Putative protein kinase		1	1	0	1	0	0	0	0	1	1	1	0	6
Cluster_10	.	Afu3g02520	Uncharacterized ORF; Has domain(s) with predicted role in transmembrane transport and integral to membrane localization		1	1	0	1	0	0	0	0	1	1	1	0	6
Cluster_10	.	Afu3g02530	Uncharacterized ORF; Protein similar to polyketide synthases (PKS-like), encoded in a predicted secondary metabolite gene cluster		1	1	1	1	1	1	1	1	1	1	1	1	12
Cluster_10	.	Afu3g02540	Uncharacterized ORF; Ortholog of A. nidulans FGSC A4 : AN9006, A. fumigatus Af293 : Afu6g11710, Afu7g08440, Afu5g00145, A. niger CBS 513.88 : An09g05330 and A. oryzae RIB40 : AO090038000212		1	1	1	1	1	0	0	1	1	1	1	1	10
Cluster_10	.	Afu3g02550	Uncharacterized ORF		1	0	0	0	1	0	0	1	0	0	0	1	4
Cluster_10	.	Afu3g02560	Uncharacterized ORF		1	0	0	0	1	0	0	1	0	0	0	1	4
Cluster_10	.	Afu3g02570	Uncharacterized ORF; Putative polyketide synthase (PKS), encoded in a predicted secondary metabolite gene cluster		1	0	0	0	1	0	0	1	0	0	0	1	4
Cluster_10	.	Afu3g02580	Uncharacterized ORF; Has domain(s) with predicted nucleotide binding, oxidoreductase activity and role in metabolic process		1	0	0	0	1	0	0	1	0	0	0	1	4
Cluster_10	.	Afu3g02590	Uncharacterized ORF; Has domain(s) with predicted sequence-specific DNA binding RNA polymerase II transcription factor activity, zinc ion binding activity, role in regulation of transcription, DNA-dependent and nucleus localization		1	0	0	0	1	0	0	1	0	0	0	1	4
Cluster_10	.	Afu3g02600	Uncharacterized ORF		1	0	0	0	1	0	0	1	0	0	0	1	4
Cluster_10	.	Afu3g02610	Uncharacterized ORF; Has domain(s) with predicted role in transmembrane transport and integral to membrane localization		1	0	0	0	1	0	0	1	0	0	0	0	3
Cluster_10	.	Afu3g02620	Uncharacterized ORF; Has domain(s) with predicted oxidoreductase activity and role in metabolic process		1	0	0	0	1	0	0	1	0	0	0	1	4
Cluster_10	.	Afu3g02630	Uncharacterized ORF		1	0	0	0	1	1	1	1	0	0	0	1	6
Cluster_10	.	Afu3g02640	Uncharacterized ORF; Has domain(s) with predicted nucleotide binding activity		1	0	0	0	1	1	1	1	1	1	0	1	8
Cluster_10	.	Afu3g02650	Uncharacterized ORF; Has domain(s) with predicted DNA binding, chromatin binding activity		1	0	1	0	1	1	1	1	1	1	1	1	10
Cluster_10	.	Afu3g02670	Uncharacterized ORF; Protein similar to nonribosomal peptide synthases (NRPS-like), encoded in a predicted secondary metabolite gene cluster		1	1	1	1	1	1	1	1	1	1	1	1	12
Cluster_10	.	Afu3g02680	Uncharacterized ORF; Has domain(s) with predicted sequence-specific DNA binding RNA polymerase II transcription factor activity, zinc ion binding activity, role in regulation of transcription, DNA-dependent and nucleus localization		1	1	1	1	1	1	1	1	1	1	1	1	12
Cluster_10	.	Afu3g02700	Uncharacterized ORF; Ortholog(s) have role in asexual sporulation resulting in formation of a cellular spore and diterpenoid biosynthetic process, <a href="#GOsection">more</a>		1	1	1	1	1	1	1	1	1	1	1	1	12
Cluster_10	.	Afu3g02710	Uncharacterized ORF; Has domain(s) with predicted nucleotide binding, oxidoreductase activity, transferase activity, transferring acyl groups other than amino-acyl groups, zinc ion binding activity and role in oxidation-reduction process		1	1	1	1	1	1	1	1	1	1	1	1	12
Cluster_10	.	Afu3g02720	Uncharacterized ORF; Ortholog(s) have role in asperfuranone biosynthetic process		1	1	1	1	1	1	1	1	1	1	1	1	12
Cluster_10	.	Afu3g02740	Uncharacterized ORF; Has domain(s) with predicted ATP binding, protein kinase activity, transferase activity, transferring phosphorus-containing groups activity and role in protein phosphorylation		1	1	1	1	1	1	1	1	1	1	1	1	12
Cluster_10	.	Afu3g02750	Uncharacterized ORF; Has domain(s) with predicted DNA binding, sequence-specific DNA binding RNA polymerase II transcription factor activity, zinc ion binding activity and role in regulation of transcription, DNA-dependent, transcription, DNA-dependent		1	1	1	1	1	1	1	1	1	1	1	1	12
Cluster_10	.	Afu3g02760	Uncharacterized ORF; Putative MDR1 family ABC transporter; biofilm growth regulated protein		1	1	1	1	1	1	1	1	1	1	1	1	12
Cluster_11	Fusarine C	Afu3g03390	Uncharacterized ORF; Putative siderophore biosynthesis lipase/esterase		1	1	1	1	1	1	1	1	1	1	1	1	12
Cluster_11	Fusarine C	Afu3g03400	sidF Verified ORF; Hydroxyornithine transacylase; involved in extracellular siderophore biosynthesis; essential for triacetylfusarinine C biosynthesis; SrbA-regulated during hypoxia		1	1	1	1	1	1	1	1	1	1	1	1	12
Cluster_11	Fusarine C	Afu3g03410	sidH Verified ORF; Enoyl-CoA hydratase/isomerase family protein; mevalonyl-CoA hydratase; PTS1 receptor-mediated peroxisomal localization is essential for triacetylfusarinine C (TAFC) biosynthesis		1	1	1	1	1	1	1	1	1	1	1	1	12
Cluster_11	Fusarine C	Afu3g03420	sidD Verified ORF; Fusarinine C non-ribosomal peptide synthetase (NRPS) involved in extracellular siderophore biosynthesis; expression is up-regulated by iron starvation and downregulated under iron-replete conditions		1	1	1	1	1	1	1	1	1	1	1	1	12
Cluster_11	Fusarine C	Afu3g03430	sitT Uncharacterized ORF; Putative ABC multidrug transporter; biofilm growth regulated protein		1	1	1	1	1	1	1	1	1	1	1	1	12
Cluster_11	Fusarine C	Afu3g03440	mirD Verified ORF; Putative siderophore transporter; expression upregulated under low iron conditions; SrbA-regulated during hypoxia		1	1	1	1	1	1	1	1	1	1	1	1	12
Cluster_12	.	Afu3g03520	Uncharacterized ORF; Putative integral membrane protein		1	1	1	1	0	1	1	1	1	1	1	1	11
Cluster_12	.	Afu3g03530	Uncharacterized ORF; Has domain(s) with predicted oxidoreductase activity		1	1	1	1	1	1	1	1	1	1	1	1	12
Cluster_12	.	Afu3g03540	Uncharacterized ORF; Has domain(s) with predicted nucleotide binding, oxidoreductase activity, phosphopantetheine binding, transferase activity, transferring acyl groups other than amino-acyl groups, zinc ion binding activity		1	1	1	1	1	1	1	1	1	1	1	1	12
Cluster_12	.	Afu3g03560	Uncharacterized ORF; Putative coenzyme A disulfide reductase; transcript induced by exposure to human airway epithelial cells		1	1	1	1	1	1	1	1	1	1	1	1	12
Cluster_12	.	Afu3g03570	Uncharacterized ORF; Has domain(s) with predicted oleate hydratase activity and role in fatty acid metabolic process		1	1	1	1	1	1	1	1	1	1	1	1	12
Cluster_12	.	Afu3g03580	Uncharacterized ORF; Has domain(s) with predicted transferase activity, transferring acyl groups other than amino-acyl groups activity		1	1	1	1	1	1	1	1	1	1	1	1	12
Cluster_12	.	Afu3g03590	Uncharacterized ORF; Ortholog of N. fischeri NRRL 181 : NFIA_005780 and A. fumigatus A1163 : AFUB_044630		1	1	1	1	1	1	1	1	1	1	1	1	12
Cluster_12	.	Afu3g03600	Uncharacterized ORF; Has domain(s) with predicted hydrolase activity and role in metabolic process		1	1	1	1	1	1	1	1	1	1	1	1	12
Cluster_12	.	Afu3g03610	Uncharacterized ORF; Has domain(s) with predicted cellulase activity, hydrolase activity, hydrolyzing O-glycosyl compounds activity and role in polysaccharide catabolic process		1	1	1	1	1	1	1	1	1	1	1	1	12
Cluster_12	.	Afu3g03620	Uncharacterized ORF; Ortholog of A. nidulans FGSC A4 : AN8444/celA, A. fumigatus Af293 : Afu8g00680, A. niger CBS 513.88 : An03g05740, A. oryzae RIB40 : AO090138000033, AO090701000186 and A. niger ATCC 1015 : 50744-mRNA		1	1	1	1	1	1	1	1	1	1	1	1	12
Cluster_12	.	Afu3g03630	Uncharacterized ORF; Ortholog of A. oryzae RIB40 : AO090010000627, Aspergillus wentii : Aspwe1_0172575, Aspwe1_0734227, Aspergillus versicolor : Aspve1_0046771 and Aspergillus sydowii : Aspsy1_0093608		1	0	1	1	1	1	1	1	1	1	1	0	10
Cluster_13	HAS	Afu3g12890	hasA Verified ORF; C6 transcription factor; hexadehydroastechrome biosynthesis; orthologous member of the "has" secondary metabolite biosynthetic gene cluster of strain A1163; induced in conidia exposed to neutrophils; overexpression produces pink strains		1	1	1	1	1	1	1	1	1	1	1	1	12
Cluster_13	HAS	Afu3g12900	hasB Verified ORF; Putative transporter; absolutely required for hexadehydroastechrome biosynthesis; orthologous member of the "has" secondary metabolite biosynthetic gene cluster of strain A1163		1	1	1	1	1	1	1	1	1	1	1	1	12
Cluster_13	HAS	Afu3g12910	hasC Verified ORF; Putative O-methyltransferase; absolutely required for hexadehydroastechrome biosynthesis; orthologous member of the "has" secondary metabolite biosynthetic gene cluster of strain A1163; hypoxia induced protein		1	1	1	1	1	1	1	1	1	1	1	1	12
Cluster_13	HAS	Afu3g12920	nrps5 Verified ORF; Nonribosomal peptide synthase (NRPS); hexadehydroastechrome biosynthesis; orthologous member of the "has" secondary metabolite biosynthetic gene cluster of strain A1163; crosstalk with fumitremorgin pathway when the has pathway is disrupted		1	1	1	1	1	1	1	1	1	1	1	1	12
Cluster_13	HAS	Afu3g12930	hasE Verified ORF; 7-dimethylallyl tryptophan synthase; hexadehydroastechrome biosynthesis; catalyses the prenylation of L-tryptophan of the indole ring; orthologous member of the "has" secondary metabolite biosynthetic gene cluster of strain A1163		1	1	1	1	1	1	1	1	1	1	1	1	12
Cluster_13	HAS	Afu3g12940	hasF Uncharacterized ORF; C6 transcription factor; hexadehydroastechrome biosynthesis; orthologous member of the "has" secondary metabolite biosynthetic gene cluster of strain A1163		1	1	1	1	1	1	1	1	1	1	1	1	12
Cluster_13	HAS	Afu3g12950	hasG Verified ORF; FAD-binding domain protein; required for hexadehydroastechrome biosynthesis; orthologous member of the "has" secondary metabolite biosynthetic gene cluster of strain A1163; mutant produces astechrome instead of hexadehydroastechrome (HAS		1	1	1	1	1	1	1	1	1	1	1	1	12
Cluster_13	HAS	Afu3g12960	hasH Verified ORF; Putative cytochrome P450; absolutely required for hexadehydroastechrome biosynthesis; orthologous member of the "has" secondary metabolite biosynthetic gene cluster of strain A1163		1	1	1	1	1	1	1	1	1	1	1	1	12
Cluster_14	.	Afu3g13600	Uncharacterized ORF; Has domain(s) with predicted DNA binding, sequence-specific DNA binding RNA polymerase II transcription factor activity, zinc ion binding activity and role in regulation of transcription, DNA-dependent, transcription, DNA-dependent		1	1	1	1	1	1	1	1	1	1	1	1	12
Cluster_14	.	Afu3g13610	Uncharacterized ORF; Ortholog(s) have intracellular localization		1	1	1	1	1	1	1	1	1	1	1	1	12
Cluster_14	.	Afu3g13620	Uncharacterized ORF; Ortholog of A. niger CBS 513.88 : An11g03810, A. oryzae RIB40 : AO090023000589, A. niger ATCC 1015 : 38979-mRNA and Aspergillus wentii : Aspwe1_0038630, Aspwe1_0045728		1	1	1	1	1	1	1	1	1	1	1	1	12
Cluster_14	.	Afu3g13630	Uncharacterized ORF; Ortholog of A. fumigatus Af293 : Afu2g17160, Afu7g00570, A. niger CBS 513.88 : An15g01210, An09g06230, An09g04210, An01g07840 and A. niger ATCC 1015 : 40396-mRNA, 42948-mRNA, 43130-mRNA		1	1	1	1	1	1	1	1	1	1	1	1	12
Cluster_14	.	Afu3g13640	Uncharacterized ORF; Ortholog of A. oryzae RIB40 : AO090026000221, Aspergillus brasiliensis : Aspbr1_0189154, N. fischeri NRRL 181 : NFIA_063720 and Aspergillus flavus NRRL 3357 : AFL2T_07031		1	1	1	1	1	1	1	1	1	1	1	1	12
Cluster_14	.	Afu3g13650	Uncharacterized ORF; Has domain(s) with predicted carbohydrate binding, catalytic activity and role in carbohydrate catabolic process		1	1	1	1	1	1	1	1	1	1	1	1	12
Cluster_14	.	Afu3g13660	Uncharacterized ORF; Has domain(s) with predicted copper ion transmembrane transporter activity, role in copper ion transmembrane transport and integral to membrane localization		1	1	1	1	1	1	1	1	1	1	1	1	12
Cluster_14	.	Afu3g13670	Uncharacterized ORF; Putative siderochrome-iron transporter; transcript upregulated in response to amphotericin B		1	1	1	1	1	1	1	1	1	1	1	1	12
Cluster_14	.	Afu3g13680	Uncharacterized ORF; Has domain(s) with predicted alcohol O-acetyltransferase activity and role in alcohol metabolic process		1	1	1	1	1	1	1	1	1	1	1	1	12
Cluster_14	.	Afu3g13690	Uncharacterized ORF; Ortholog of N. fischeri NRRL 181 : NFIA_063670 and A. fumigatus A1163 : AFUB_035500		1	1	1	1	1	1	1	1	1	1	1	1	12
Cluster_14	.	Afu3g13700	Uncharacterized ORF; Has domain(s) with predicted catalytic activity, phosphopantetheine binding, transferase activity, transferring acyl groups other than amino-acyl groups activity and role in metabolic process		1	1	1	1	1	1	1	1	1	1	1	1	12
Cluster_14	.	Afu3g13710	Uncharacterized ORF; Has domain(s) with predicted GTP cyclohydrolase I activity, role in tetrahydrofolate biosynthetic process and cytoplasm localization		1	1	1	1	1	0	0	1	1	1	1	1	10
Cluster_14	.	Afu3g13720	Uncharacterized ORF; Has domain(s) with predicted oxidoreductase activity, acting on paired donors, with incorporation or reduction of molecular oxygen, 2-oxoglutarate as one donor, and incorporation of one atom each of oxygen into both donors activity		1	1	1	1	1	0	0	1	1	1	1	1	10
Cluster_14	.	Afu3g13730	nrps6 Uncharacterized ORF; Putative nonribosomal peptide synthase (NRPS), encoded in a predicted secondary metabolite gene cluster		1	1	1	1	1	0	0	1	1	1	1	1	10
Cluster_15	.	Afu3g14690	Uncharacterized ORF; Ortholog(s) have role in biotin biosynthetic process and peroxisome localization		1	1	1	1	1	1	1	1	1	1	1	1	12
Cluster_15	.	Afu3g14700	Uncharacterized ORF; Putative polyketide synthase (PKS), encoded in a predicted secondary metabolite gene cluster		1	1	1	1	1	1	1	1	1	1	1	1	12
Cluster_15	.	Afu3g14710	Uncharacterized ORF; Putative toxin biosynthesis protein		1	1	1	1	1	1	1	1	1	1	1	1	12
Cluster_15	.	Afu3g14720	Uncharacterized ORF; Has domain(s) with predicted role in transmembrane transport and integral to membrane localization		1	1	1	1	1	1	1	1	1	1	1	1	12
Cluster_15	.	Afu3g14730	Uncharacterized ORF; Has domain(s) with predicted transferase activity, transferring acyl groups other than amino-acyl groups activity		1	1	1	1	1	1	1	1	1	1	1	1	12
Cluster_15	.	Afu3g14740	Uncharacterized ORF; Ortholog of A. fumigatus A1163 : AFUB_034480		1	1	1	1	1	1	1	1	1	1	1	1	12
Cluster_15	.	Afu3g14750	Uncharacterized ORF; Has domain(s) with predicted DNA binding, zinc ion binding activity, role in transcription, DNA-dependent and nucleus localization		1	1	1	1	1	1	1	1	1	1	1	1	12
Cluster_15	.	Afu3g14760	Uncharacterized ORF; Ortholog(s) have role in steroid metabolic process		1	1	1	1	1	1	1	1	1	1	1	1	12
Cluster_15	.	Afu3g14770	Uncharacterized ORF; Has domain(s) with predicted catalytic activity, coenzyme binding, nucleotide binding activity and role in cellular metabolic process		1	1	1	1	1	1	1	1	1	1	1	1	12
Cluster_16	.	Afu3g15250	Uncharacterized ORF; Ortholog(s) have extracellular region localization		1	1	1	1	1	1	1	1	1	1	1	1	12
Cluster_16	.	Afu3g15260	Uncharacterized ORF; Ortholog of A. fumigatus A1163 : AFUB_033960		1	1	1	1	1	1	1	1	1	1	1	1	12
Cluster_16	.	Afu3g15270	nrps7 Uncharacterized ORF; Putative nonribosomal peptide synthase (NRPS), encoded in a predicted secondary metabolite gene cluster		1	1	1	1	1	1	1	1	1	1	1	1	12
Cluster_16	.	Afu3g15280	Uncharacterized ORF; Ortholog of A. nidulans FGSC A4 : AN3975, AN9193/llmJ, AN2891 and A. fumigatus Af293 : Afu1g10150, Afu2g04380, Afu3g15150, Afu6g03300		1	1	1	1	1	0	1	1	1	1	1	1	11
Cluster_16	.	Afu3g15290	Uncharacterized ORF; Has domain(s) with predicted sequence-specific DNA binding RNA polymerase II transcription factor activity, zinc ion binding activity, role in regulation of transcription, DNA-dependent and nucleus localization		1	0	1	1	1	0	1	1	1	1	1	1	10
Cluster_16	.	Afu3g15300	Uncharacterized ORF; Has domain(s) with predicted role in transmembrane transport and integral to membrane localization		1	1	1	1	1	0	1	1	1	1	1	1	11
Cluster_17	Endocrocin	Afu4g00210	encA Verified ORF; Polyketide synthase involved in endocrocin biosynthesis; member of the enc secondary metabolite gene cluster; mutant spores show decreased virulence in zebrafish at 25 degrees, a favorable temperature for endocrocin production		1	1	1	1	1	1	1	1	1	1	1	1	12
Cluster_17	Endocrocin	Afu4g00220	encB Verified ORF; Metallo-beta-lactamase domain protein; predicted hydrolase; member of the enc secondary metabolite gene cluster		1	1	1	1	1	1	1	1	1	1	1	1	12
Cluster_17	Endocrocin	Afu4g00225	encC Verified ORF; Anthrone oxidase involved in endocrocin biosynthesis; member of the enc secondary metabolite gene cluster		1	1	1	1	1	1	1	1	1	1	1	1	12
Cluster_17	Endocrocin	Afu4g00230	encD Verified ORF; 2-oxoglutarate-Fe(II) type oxidoreductase involved in endocrocin biosynthesis; member of the enc secondary metabolite gene cluster; transcript downregulated in response to voriconazole		1	1	1	1	1	1	1	1	1	1	1	1	12
Cluster_18	Trypacidin	Afu4g14460	Uncharacterized ORF; Has domain(s) with predicted methyltransferase activity and role in metabolic process		1	1	1	1	1	1	1	1	1	1	1	1	12
Cluster_18	Trypacidin	Afu4g14470	Uncharacterized ORF; Ortholog of A. nidulans FGSC A4 : AN1088, A. fumigatus Af293 : Afu8g00430, A. niger CBS 513.88 : An07g00070, An07g00010, An02g08300, An11g06450 and A. oryzae RIB40 : AO090001000323		1	1	1	1	1	1	1	1	1	1	1	1	12
Cluster_18	Trypacidin	Afu4g14480	Uncharacterized ORF; Ortholog of A. nidulans FGSC A4 : AN11017, AN12099, A. oryzae RIB40 : AO090026000010, N. fischeri NRRL 181 : NFIA_101640, NFIA_101900 and Aspergillus wentii : Aspwe1_0034275		1	1	1	1	1	1	1	1	1	1	1	1	12
Cluster_18	Trypacidin	Afu4g14490	Uncharacterized ORF; Putative dihydrogeodin oxidase		1	1	1	1	1	1	1	1	1	1	1	1	12
Cluster_18	Trypacidin	Afu4g14500	Uncharacterized ORF; Ortholog(s) have role in monodictyphenone biosynthetic process, xanthone-containing compound biosynthetic process		1	1	1	1	1	1	1	1	1	1	1	1	12
Cluster_18	Trypacidin	Afu4g14510	Uncharacterized ORF; Has domain(s) with predicted methyltransferase activity		1	1	1	1	1	1	1	1	1	1	1	1	12
Cluster_18	Trypacidin	Afu4g14520	Uncharacterized ORF; Ortholog(s) have role in monodictyphenone biosynthetic process, xanthone-containing compound biosynthetic process		1	1	1	1	1	1	1	1	1	1	1	1	12
Cluster_18	Trypacidin	Afu4g14530	gstC Verified ORF; Putative theta class glutathione S-transferase		1	1	1	1	1	1	1	1	1	1	1	1	12
Cluster_18	Trypacidin	Afu4g14540	Uncharacterized ORF; Ortholog(s) have sequence-specific DNA binding, sequence-specific DNA binding transcription factor activity		1	1	1	1	1	1	1	1	1	1	1	1	12
Cluster_18	Trypacidin	Afu4g14550	Uncharacterized ORF; Ortholog(s) have transcription coactivator activity		1	1	1	1	1	1	1	1	1	1	1	1	12
Cluster_18	Trypacidin	Afu4g14560	Uncharacterized ORF; Putative polyketide synthase (PKS), encoded in a predicted secondary metabolite gene cluster		1	1	1	1	1	1	1	1	1	1	1	1	12
Cluster_18	Trypacidin	Afu4g14570	Uncharacterized ORF; Has domain(s) with predicted hydrolase activity		1	1	1	1	1	1	1	1	1	1	1	1	12
Cluster_18	Trypacidin	Afu4g14580	Uncharacterized ORF; Has domain(s) with predicted O-methyltransferase activity		1	1	1	1	1	1	1	1	1	1	1	1	12
Cluster_19	helvolic acid	Afu4g14770	osc3 Verified ORF; Putative oxidosqualene:protostadienol cyclase (OSPC) which is involved in the biosynthesis of the antibiotic helvolic acid; SrbA-regulated during hypoxia		1	1	1	1	1	1	1	1	1	0	1	1	11
Cluster_19	helvolic acid	Afu4g14780	cyp5081A1 Verified ORF; Putative cytochrome P450 monooxygenase with a predicted role in helvonic acid biosynthesis		1	1	1	1	1	1	1	1	1	1	1	1	12
Cluster_19	helvolic acid	Afu4g14790	cyp5081B1 Verified ORF; Putative cytochrome P450 monooxygenase with a predicted role in helvonic acid biosynthesis		1	1	1	1	1	1	1	1	1	1	1	1	12
Cluster_19	helvolic acid	Afu4g14800	sdr1 Verified ORF; Putative short chain dehydrogenase with a predicted role in helvonic acid biosynthesis		1	1	1	1	1	1	1	1	1	1	1	1	12
Cluster_19	helvolic acid	Afu4g14810	cyp5081D1 Verified ORF; Putative cytochrome P450 monooxygenase with a predicted role in helvonic acid biosynthesis		1	1	1	1	1	1	1	1	1	1	1	1	12
Cluster_19	helvolic acid	Afu4g14820	Verified ORF; Putative transferase family protein with a predicted role in helvonic acid biosynthesis		1	1	1	1	1	1	1	1	1	1	1	1	12
Cluster_19	helvolic acid	Afu4g14830	cyp5081C1 Verified ORF; Putative cytochrome P450 monooxygenase with a predicted role in helvonic acid biosynthesis		1	1	1	1	1	1	1	1	1	1	1	1	12
Cluster_19	helvolic acid	Afu4g14840	Verified ORF; Putative transferase family protein with a predicted role in helvonic acid biosynthesis		1	1	1	1	1	1	1	1	1	1	1	1	12
Cluster_19	helvolic acid	Afu4g14850	Verified ORF; Putative 3-ketosteroid 1-dehydrogenase with a predicted role in helvonic acid biosynthesis		1	1	1	1	1	1	1	1	1	1	1	1	12
Cluster_33	.	Afu5g00100	Uncharacterized ORF; Ortholog of A. nidulans FGSC A4 : AN9205, AN9209, A. fumigatus Af293 : Afu8g01840, Afu7g06523, Afu3g02685 and A. niger CBS 513.88 : An05g01030, An13g03050, An16g01380		1	0	0	1	0	0	0	1	0	0	0	0	3
Cluster_33	.	Afu5g00110	Uncharacterized ORF; Putative squalene-hopene-cyclase		1	0	0	1	0	0	0	1	0	0	0	0	3
Cluster_33	.	Afu5g00120	Uncharacterized ORF; Putative cytochrome P450 oxidoreductase/alkane hydroxylase		1	0	0	1	0	0	0	1	0	0	0	0	3
Cluster_33	.	Afu5g00130	Uncharacterized ORF; Ortholog of A. nidulans FGSC A4 : AN5461, A. niger CBS 513.88 : An01g00570, A. niger ATCC 1015 : 170427-mRNA, Aspergillus wentii : Aspwe1_0022994 and Aspergillus versicolor : Aspve1_0039792		1	0	0	1	0	0	0	1	0	0	0	0	3
Cluster_33	.	Afu5g00135	Uncharacterized ORF; Has domain(s) with predicted sequence-specific DNA binding RNA polymerase II transcription factor activity, zinc ion binding activity, role in regulation of transcription, DNA-dependent and nucleus localization		1	0	0	1	0	0	0	1	0	0	0	0	3
Cluster_20	.	Afu5g10120	Uncharacterized ORF; Protein similar to nonribosomal peptide synthases (NRPS-like), encoded in a predicted secondary metabolite gene cluster		1	1	1	1	1	1	1	1	1	1	1	1	12
Cluster_20	.	Afu5g10130	Uncharacterized ORF; Putative bZIP transcription factor		1	1	1	1	1	1	1	1	1	1	1	1	12
Cluster_20	.	Afu5g10140	Uncharacterized ORF; Has domain(s) with predicted role in transmembrane transport and integral to membrane localization		1	1	1	1	1	1	1	1	1	1	1	1	12
Cluster_20	.	Afu5g10150	Uncharacterized ORF; Ortholog of A. niger ATCC 1015 : 192784-mRNA		1	1	1	1	1	1	1	1	1	1	1	1	12
Cluster_20	.	Afu5g10160	Uncharacterized ORF; Has domain(s) with predicted nucleotide binding activity		1	1	1	1	1	1	1	1	1	1	1	1	12
Cluster_20	.	Afu5g10170	Uncharacterized ORF; Ortholog of A. oryzae RIB40 : AO090103000463, Aspergillus wentii : Aspwe1_0270838, Aspergillus versicolor : Aspve1_0080550, Aspve1_0124007 and Aspergillus sydowii : Aspsy1_0054176, Aspsy1_0138741		1	1	1	1	1	1	1	1	1	1	1	1	12
Cluster_20	.	Afu5g10180	Uncharacterized ORF; Has domain(s) with predicted oxidoreductase activity and role in metabolic process		1	1	1	1	1	1	1	1	1	1	1	1	12
Cluster_20	.	Afu5g10190	Uncharacterized ORF; Ortholog of A. nidulans FGSC A4 : AN11712, A. oryzae RIB40 : AO090005000197, A. niger ATCC 1015 : 187977-mRNA, Aspergillus versicolor : Aspve1_0127696 and Aspergillus brasiliensis : Aspbr1_0185220		1	1	1	1	1	1	1	1	1	1	1	1	12
Cluster_20	.	Afu5g10200	Uncharacterized ORF; Ortholog of Aspergillus glaucus : Aspgl1_1497906, N. fischeri NRRL 181 : NFIA_077060 and A. fumigatus A1163 : AFUB_057800		1	1	1	1	1	1	1	1	1	1	1	1	12
Cluster_20	.	Afu5g10210	Uncharacterized ORF; Ortholog of A. fumigatus Af293 : Afu8g05930, A. niger CBS 513.88 : An14g04490, A. oryzae RIB40 : AO090010000532, Aspergillus wentii : Aspwe1_0038722 and A. niger ATCC 1015 : 41820-mRNA		1	1	1	1	1	1	1	1	1	1	1	1	12
Cluster_20	.	Afu5g10220	Uncharacterized ORF; Has domain(s) with predicted nucleotide binding, oxidoreductase activity, transferase activity, transferring acyl groups other than amino-acyl groups, zinc ion binding activity and role in oxidation-reduction process		1	1	1	1	1	1	1	1	1	1	1	1	12
Cluster_21	.	Afu5g12700	Uncharacterized ORF		1	1	1	1	1	1	1	1	1	1	1	1	12
Cluster_21	.	Afu5g12710	Uncharacterized ORF; SET domain protein; transcript repressed by exposure to human airway epithelial cells		1	1	1	1	1	1	1	1	1	1	1	1	12
Cluster_21	.	Afu5g12720	Uncharacterized ORF; Has domain(s) with predicted ATP binding, ATPase activity, ATPase activity, coupled to transmembrane movement of substances, nucleoside-triphosphatase activity, nucleotide binding activity and role in transmembrane transport		1	1	0	1	1	1	1	1	1	0	0	1	9
Cluster_21	?	Afu5g12730	nrps8 Verified ORF; Putative non-ribosomal peptide synthetase (NRPS); mutants display increased virulence in G. mellonella and in mice; required for wild-type hyphal growth and conidial germination		1	1	1	1	1	1	1	1	1	1	1	1	12
Cluster_21	.	Afu5g12740	Uncharacterized ORF; Has domain(s) with predicted role in transmembrane transport and integral to membrane localization		1	0	1	1	1	1	1	1	1	1	1	1	11
Cluster_21	.	Afu5g12750	Uncharacterized ORF; Ortholog of A. fumigatus Af293 : Afu3g01970, Aspergillus glaucus : Aspgl1_0041136, Aspgl1_0058231, N. fischeri NRRL 181 : NFIA_060320, NFIA_074450 and Aspergillus fumigatus A1163 : AFUB_046440		1	0	1	1	1	1	1	1	1	1	1	1	11
Cluster_21	.	Afu5g12760	Uncharacterized ORF; Has domain(s) with predicted nucleic acid binding, zinc ion binding activity		1	1	1	1	1	1	1	1	1	1	1	1	12
Cluster_21	.	Afu5g12770	Uncharacterized ORF; Has domain(s) with predicted hydrolase activity		1	1	1	1	1	1	1	1	1	1	1	1	12
Cluster_21	.	Afu5g12780	Uncharacterized ORF; Ortholog of A. nidulans FGSC A4 : AN8430, A. niger CBS 513.88 : An18g00330, A. oryzae RIB40 : AO090010000134, A. niger ATCC 1015 : 187859-mRNA and Aspergillus wentii : Aspwe1_0449405		1	1	1	1	1	1	1	1	1	1	1	1	12
Cluster_21	.	Afu5g12790	Uncharacterized ORF; Ortholog(s) have 3-hydroxyisobutyryl-CoA hydrolase activity and mitochondrion localization		1	1	1	1	1	1	1	1	1	1	1	1	12
Cluster_22	fumisoquin	Afu6g03430	Uncharacterized ORF; Putative C6 finger domain protein		1	1	1	1	1	1	1	1	1	1	1	1	12
Cluster_22	fumisoquin	Afu6g03440	Uncharacterized ORF; Putative fructosyl amine; transcript induced by voriconazole		1	1	1	1	1	1	1	1	1	1	1	1	12
Cluster_22	fumisoquin	Afu6g03450	Uncharacterized ORF; Ortholog of A. oryzae RIB40 : AO090001000013/wykH, AO090102000466, Aspergillus versicolor : Aspve1_0401363, Aspergillus zonatus : Aspzo1_0029861 and Aspergillus carbonarius ITEM 5010 : Acar5010_134030		1	1	1	1	1	1	1	1	1	1	1	1	12
Cluster_22	fumisoquin	Afu6g03460	Uncharacterized ORF; Has domain(s) with predicted ATP binding, catalytic activity		1	1	1	1	1	1	1	1	1	1	1	1	12
Cluster_22	fumisoquin	Afu6g03470	abcD Uncharacterized ORF; Putative MDR1 family ABC transporter; biofilm growth regulated protein		1	1	1	1	1	1	1	1	1	1	1	1	12
Cluster_22	fumisoquin	Afu6g03480	Uncharacterized ORF; Protein similar to nonribosomal peptide synthases (NRPS-like), encoded in a predicted secondary metabolite gene cluster		1	1	1	1	1	1	1	1	1	1	1	1	12
Cluster_22	fumisoquin	Afu6g03490	Uncharacterized ORF; Has domain(s) with predicted oxidoreductase activity and role in metabolic process		1	1	1	1	1	1	1	1	1	1	1	1	12
Cluster_23	.	Afu6g08540	Uncharacterized ORF; Has domain(s) with predicted sequence-specific DNA binding RNA polymerase II transcription factor activity, zinc ion binding activity, role in regulation of transcription, DNA-dependent and nucleus localization		1	1	1	1	1	1	1	1	1	1	1	1	12
Cluster_23	.	Afu6g08550	Uncharacterized ORF; Has domain(s) with predicted DNA binding, sequence-specific DNA binding RNA polymerase II transcription factor activity, zinc ion binding activity and role in regulation of transcription, DNA-dependent, transcription, DNA-dependent		1	1	1	1	1	1	1	1	1	1	1	1	12
Cluster_23	.	Afu6g08560	Uncharacterized ORF; Protein similar to nonribosomal peptide synthases (NRPS-like), encoded in a predicted secondary metabolite gene cluster		1	1	1	1	1	1	1	1	1	1	1	1	12
Cluster_23	.	Afu6g08570	Uncharacterized ORF; Has domain(s) with predicted DNA-directed DNA polymerase activity, damaged DNA binding activity and role in DNA repair		1	1	1	1	1	1	1	1	1	1	1	1	12
Cluster_23	.	Afu6g08580	fkbp4 Uncharacterized ORF; Putative FK506-binding protein (FKBP)-type peptidyl-prolyl cis-trans isomerase		1	1	1	1	1	1	1	1	1	1	1	1	12
Cluster_24	.	Afu6g09580	Uncharacterized ORF; Member of the gliotoxin biosynthetic gene cluster; higher expression in biofilm vs planktonic cells		1	1	1	1	1	1	1	1	1	1	1	1	12
Cluster_24	.	Afu6g09590	Uncharacterized ORF; Has domain(s) with predicted nucleotide binding, oxidoreductase activity, transferase activity, transferring acyl groups other than amino-acyl groups, zinc ion binding activity and role in oxidation-reduction process		1	1	1	1	1	1	1	1	1	1	1	1	12
Cluster_24	.	Afu6g09600	Uncharacterized ORF; Has domain(s) with predicted hydrolase activity and role in metabolic process		1	1	1	1	1	1	1	1	1	1	1	1	12
Cluster_24	.	Afu6g09610	nrps9 Uncharacterized ORF; Putative nonribosomal peptide synthase (NRPS), encoded in a predicted secondary metabolite gene cluster		1	1	1	1	1	1	1	1	1	1	1	1	12
Cluster_24	.	Afu6g09620	Uncharacterized ORF; Has domain(s) with predicted transferase activity, transferring acyl groups other than amino-acyl groups activity		1	1	1	1	1	1	1	1	1	1	1	1	12
Cluster_25	gliotoxin	Afu6g09630	gliZ Verified ORF; Zn2Cys6 binuclear transcription factor, regulates genes required for gliotoxin biosynthesis; encoded in the gliotoxin biosynthetic gene cluster		1	1	1	1	1	1	1	1	1	1	1	1	12
Cluster_25	gliotoxin	Afu6g09640	gliI Verified ORF; Predicted 1-aminocyclopropane-1-carboxylic acid synthase required for gliotoxin biosynthesis; encoded in the gliotoxin biosynthetic gene cluster; concomitantly cleaves two CS bonds, along with the formation of ammonia and pyruvate		1	1	1	1	1	1	1	1	1	1	1	1	12
Cluster_25	gliotoxin	Afu6g09650	gliJ Verified ORF; Predicted membrane dipeptidase, encoded in the putative gliotoxin biosynthetic gene cluster; higher expression in biofilm		1	1	1	1	1	1	1	1	1	1	1	1	12
Cluster_25	gliotoxin	Afu6g09660	gliP Verified ORF; Non-ribosomal peptide synthetase encoded in the gliotoxin biosynthetic gene cluster; catalyzes the first step in gliotoxin biosynthesis; regulated by the transcription factor StuA; expression increases in vivo		1	1	1	1	1	1	1	1	1	1	1	1	12
Cluster_25	gliotoxin	Afu6g09670	gliC Verified ORF; Predicted cytochrome P450 monooxygenase, encoded in the putative gliotoxin biosynthetic gene cluster; acts upstream of GliG in the gliotoxin biosynthesis pathway; required for gliotoxin biosynthesis		1	1	1	1	1	1	1	1	1	1	1	1	12
Cluster_25	gliotoxin	Afu6g09680	gliM Verified ORF; Predicted O-methyltransferase, encoded in the putative gliotoxin biosynthetic gene cluster		1	1	1	1	1	1	1	1	1	1	1	1	12
Cluster_25	gliotoxin	Afu6g09690	gliG Verified ORF; Glutathione S-transferase encoded in the gliotoxin biosynthetic gene cluster; required for gliotoxin biosynthesis; increased expression in biofilm; induced by gliotoxin in some strains; not involved in self-protection against gliotoxin		1	1	1	1	1	1	1	1	1	1	1	1	12
Cluster_25	gliotoxin	Afu6g09700	gliK Verified ORF; Protein essential for gliotoxin biosynthesis, encoded in the putative gliotoxin biosynthetic gene cluster		1	1	1	1	1	1	1	1	1	1	1	1	12
Cluster_25	gliotoxin	Afu6g09710	gliA Verified ORF; Predicted major facilitator type glioxin transporter, encoded in the putative gliotoxin biosynthetic gene cluster		1	1	1	1	1	1	1	1	1	1	1	1	12
Cluster_25	gliotoxin	Afu6g09720	gliN Verified ORF; Predicted methyltransferase, encoded in the putative gliotoxin biosynthetic gene cluster		1	1	1	1	1	1	1	1	1	1	1	1	12
Cluster_25	gliotoxin	Afu6g09730	gliF Verified ORF; Predicted cytochrome P450 monooxygenase, encoded in the putative gliotoxin biosynthetic gene cluster		1	1	1	1	1	1	1	1	1	1	1	1	12
Cluster_25	gliotoxin	Afu6g09740	gliT Verified ORF; Gliotoxin sulfhydryl oxidase required for gliotoxin biosynthesis; encoded in gliotoxin biosynthetic gene cluster; involved in self-protection against exogenous gliotoxin; induced in biofilm; immunoreactive; no human homolog		1	1	1	1	1	1	1	1	1	1	1	1	12
Cluster_26	Fumiquinozalines ?	Afu6g12040	Verified ORF; Putative major facilitator superfamily (MFS) transporter; member of the fumiquinazoline biosynthetic cluster		1	1	1	1	1	0	0	1	1	1	1	1	10
Cluster_26	Fumiquinozalines	Afu6g12050	nrps11 Verified ORF; Putative non-ribosomal peptide synthetase (NRPS); member of the fumiquinazoline biosynthetic cluster; essential for fumigaclavine C biosynthesis; transcript downregulated in response to voriconazole		1	1	1	1	1	1	1	1	1	1	1	1	12
Cluster_26	Fumiquinozalines	Afu6g12060	Verified ORF; Putative monooxygenase (FAD); member of the fumiquinazoline biosynthetic cluster		1	1	1	1	1	1	1	1	1	1	1	1	12
Cluster_26	Fumiquinozalines	Afu6g12070	Verified ORF; Flavoprotein amide oxidase (FAD); has FAD activity; member of the fumiquinazoline biosynthetic cluster; may contain an N-terminal signal sequence and multiple N-glycosylation sites; transcript downregulated in response to voriconazole		1	1	1	1	1	1	1	1	1	1	1	1	12
Cluster_26	Fumiquinozalines	Afu6g12080	nrps12 Verified ORF; Putative non-ribosomal peptide synthetase (NRPS); member of the fumiquinazoline biosynthetic cluster		1	1	1	1	1	1	1	1	1	1	1	1	12
Cluster_27	Pyripyropene A	Afu6g13920	Uncharacterized ORF; Putative adenylate-forming enzyme		1	1	1	1	1	1	1	1	1	1	1	1	12
Cluster_27	Pyripyropene A	Afu6g13930	Uncharacterized ORF; Putative polyketide synthase (PKS), encoded in a predicted secondary metabolite gene cluster		1	1	1	1	1	1	1	1	1	1	1	1	12
Cluster_27	Pyripyropene A	Afu6g13940	Uncharacterized ORF; Ortholog(s) have catalytic activity and role in steroid metabolic process		1	1	1	1	1	1	1	1	1	1	1	1	12
Cluster_27	Pyripyropene A	Afu6g13945	Uncharacterized ORF; Has domain(s) with predicted electron carrier activity, heme binding, iron ion binding, monooxygenase activity, oxidoreductase activity, acting on paired donors, with incorporation or reduction of molecular oxygen activity		1	0	1	1	1	0	1	1	1	1	0	1	9
Cluster_27	Pyripyropene A	Afu6g13950	Uncharacterized ORF; Ortholog(s) have role in austinol biosynthetic process, dehydroaustinol biosynthetic process		1	1	1	1	1	0	1	1	1	1	0	0	9
Cluster_27	Pyripyropene A	Afu6g13970	Uncharacterized ORF; Ortholog(s) have role in austinol biosynthetic process, dehydroaustinol biosynthetic process		1	1	1	1	1	0	1	1	1	1	1	1	11
Cluster_27	Pyripyropene A	Afu6g13980	Uncharacterized ORF; Putative prenyltransferase		1	1	1	1	1	1	1	1	1	1	1	1	12
Cluster_27	Pyripyropene A	Afu6g13990	Uncharacterized ORF; Ortholog(s) have role in chanoclavine-I biosynthetic process, emericellamide A biosynthetic process		1	1	1	1	1	1	1	1	1	1	1	1	12
Cluster_27	Pyripyropene A	Afu6g14000	Uncharacterized ORF; Ortholog of A. nidulans FGSC A4 : AN5283, AN2708, AN1572, AN7419, A. fumigatus Af293 : Afu8g05970, A. niger CBS 513.88 : An07g02380, An08g07270 and A. oryzae RIB40 : AO090026000716, AO090005000543		1	1	1	1	1	1	1	1	1	1	1	1	12
Cluster_28	neosartoricin	Afu7g00120	nscB Verified ORF; Putative metallo-beta-lactamase-like thioesterase; encoded within the nsc/fcc secondary metabolite gene cluster; role in neosartoricin A and fumicycline A biosynthesis; induced by contact with the bacterium Streptomyces rapamycinicus		1	1	1	1	1	1	1	1	1	1	0	0	10
Cluster_28	neosartoricin	Afu7g00130	nscR Verified ORF; Pathway-specific Zn(II)2Cys6 transcriptional factor; encoded within the nsc/fcc secondary metabolite gene cluster; role in neosartoricin and fumicycline A biosynthesis; induced by contact with the bacterium Streptomyces rapamycinicus		1	1	1	1	1	1	1	1	1	1	1	1	12
Cluster_28	neosartoricin	Afu7g00150	nscC Verified ORF; Putative flavin-dependent monooxygenase; encoded within the nsc/fcc secondary metabolite gene cluster; role in neosartoricin and fumicycline A biosynthesis		1	1	1	1	1	1	1	1	1	1	1	1	12
Cluster_28	neosartoricin	Afu7g00160	nscA Verified ORF; Putative polyketide synthase (PKS), encoded in the nsc/fcc secondary metabolite gene cluster; role in neosartoricin and fumicycline A biosynthesis; induced by contact with the bacterium Streptomyces rapamycinicus		1	1	1	1	1	1	1	1	1	1	1	1	12
Cluster_28	neosartoricin	Afu7g00170	nscD Verified ORF; Dimethylallyl tryptophan synthase; polycyclic prenyltransferase; encoded within the nsc/fcc secondary metabolite gene cluster; role in neosartoricin and fumicycline A biosynthesis; induced by contact with Streptomyces rapamycinicus		1	1	1	1	1	1	1	1	1	1	1	1	12
Cluster_28	neosartoricin	Afu7g00180	nscE Verified ORF; NAD-dependent epimerase/dehydratase; encoded within the nsc/fcc secondary metabolite gene cluster; role in neosartoricin and fumicycline A biosynthesis; induced by contact with the bacterium Streptomyces rapamycinicus		1	1	1	1	1	1	1	1	1	1	1	1	12
Cluster_29	Fumitremorgin	Afu8g00170	ftmA Verified ORF; Putative non-ribosomal peptide synthetase (NRPS), brevianamide F synthetase; plays a role in fumitremorgin B synthesis		1	1	1	1	1	1	1	1	1	1	1	1	12
Cluster_29	Fumitremorgin	Afu8g00190	ftmC Uncharacterized ORF; Putative cytochrome P450 with a role in fumitremorgin B synthesis		1	1	1	1	1	1	1	1	1	1	1	1	12
Cluster_29	Fumitremorgin	Afu8g00200	ftmD Verified ORF; O-methyltransferase with a role in fumitremorgin B synthesis; catalyzes the conversion of 6-hydroxytryprostatin B into tryprostatin A; R202L mutation in strain Af293 blocks fumitremorgin B synthesis in this strain		1	1	1	1	1	1	1	1	1	1	1	1	12
Cluster_29	Fumitremorgin	Afu8g00210	ftmPT1 Verified ORF; Putative brevianamide F prenyltransferase, predicted to convert brevianamide F to tryprostatin B; involved in the biosynthesis of fumitremorgins		1	1	1	1	1	1	1	1	1	1	1	1	12
Cluster_29	Fumitremorgin	Afu8g00220	ftmE Uncharacterized ORF; Cytochrome P450 with a predicted role in fumitremorgin B synthesis		1	1	1	1	1	1	1	1	1	1	1	1	12
Cluster_29	Fumitremorgin	Afu8g00230	ftmF Verified ORF; Non-heme Fe(II) and alpha-ketoglutarate-dependent dioxygenase; phytanoyl-CoA dioxygenase family protein; catalyses the conversion of fumitremorgin B to verruculogen		1	1	1	1	1	1	1	1	1	1	1	1	12
Cluster_29	Fumitremorgin	Afu8g00240	ftmG Uncharacterized ORF; Putative cytochrome P450 with a predicted role in fumitremorgin B synthesis		1	1	1	1	1	1	1	1	1	1	1	1	12
Cluster_29	Fumitremorgin	Afu8g00250	ftmPT2 Verified ORF; Putative prenyltransferase involved in fumitremorgin B biosynthesis		1	1	1	1	1	1	0	1	1	1	1	1	11
Cluster_29	Fumitremorgin	Afu8g00260	ftmI Uncharacterized ORF; Putative ankyrin repeat protein with a predicted role in fumitremorgin B synthesis		1	1	1	1	1	1	1	1	1	1	1	1	12
Cluster_30	Fumagillin and pseurotin	Afu8g00370	fma-PKS Verified ORF; Polyketide synthase (PKS), encoded in the fma (fumagillin) secondary metabolite gene cluster; required for fumagillin biosynthesis		1	1	1	1	1	1	1	1	1	1	1	1	12
Cluster_30	Fumagillin and pseurotin	Afu8g00380	fma-AT Verified ORF; Putative alpha/beta hydrolase; encoded in the fma (fumagillin) secondary metabolite gene cluster		1	1	1	1	1	1	1	1	1	1	1	1	12
Cluster_30	Fumagillin and pseurotin	Afu8g00390	Verified ORF; Predicted O-methyltransferase; encoded in the fma (fumagillin) secondary metabolite gene cluster		1	1	1	1	1	1	1	1	1	1	1	1	12
Cluster_30	Fumagillin and pseurotin	Afu8g00400	Verified ORF; Protein of unknown function; encoded in the fma (fumagillin) secondary metabolite gene cluster		1	1	1	1	1	1	1	1	1	1	1	1	12
Cluster_30	Fumagillin and pseurotin	Afu8g00410	metAP Verified ORF; Methionine aminopeptidase type II; required for mycotoxin synthesis; induced by growth on BSA as a sole nitrogen source; encoded in the fma (fumagillin) secondary metabolite gene cluster		1	1	1	1	1	1	1	1	1	1	1	1	12
Cluster_30	Fumagillin and pseurotin	Afu8g00420	Verified ORF; C6 zinc finger domain protein; transcript induced by voriconazole; encoded in the fma (fumagillin) secondary metabolite gene cluster		1	1	1	1	1	1	1	1	1	1	1	1	12
Cluster_30	Fumagillin and pseurotin	Afu8g00430	Verified ORF; Ortholog of A. nidulans AN1088; hypoxia induced protein; encoded in the fma (fumagillin) secondary metabolite gene cluster		1	1	1	1	1	1	1	1	1	1	1	1	12
Cluster_30	Fumagillin and pseurotin	Afu8g00440	Verified ORF; Baeyer-Villiger monooxygenase (BVMO); hypoxia induced protein; encoded in the fma (fumagillin) secondary metabolite gene cluster		1	1	1	1	1	1	1	1	1	1	1	1	12
Cluster_30	Fumagillin and pseurotin	Afu8g00460	Verified ORF; Predicted aminopeptidase, metalloexopeptidase; encoded in the fma (fumagillin) secondary metabolite gene cluster		1	1	1	1	1	1	1	1	1	1	1	1	12
Cluster_30	Fumagillin and pseurotin	Afu8g00470	Verified ORF; Protein of unknown function; encoded in the fma (fumagillin) secondary metabolite gene cluster		1	1	1	1	1	1	1	1	1	1	1	1	12
Cluster_30	Fumagillin and pseurotin	Afu8g00480	Verified ORF; Putative iron-dependent oxygenase; encoded in the fma (fumagillin) secondary metabolite gene cluster		1	1	1	1	1	1	1	1	1	1	1	1	12
Cluster_30	Fumagillin and pseurotin	Afu8g00490	Verified ORF; Putative polyketide synthase; higher expression in 48 h biofilm vs planktonic cells; encoded in the fma (fumagillin) secondary metabolite gene cluster		1	1	1	1	1	1	1	1	1	1	1	1	12
Cluster_30	Fumagillin and pseurotin	Afu8g00500	Verified ORF; Putative acetate-CoA ligase; encoded in the fma (fumagillin) secondary metabolite gene cluster		1	1	1	1	1	1	1	1	1	1	1	1	12
Cluster_30	Fumagillin and pseurotin	Afu8g00510	Verified ORF; Predicted oxidoreductase; encoded in the fma (fumagillin) secondary metabolite gene cluster		1	1	1	1	1	1	1	1	1	1	1	1	12
Cluster_30	Fumagillin and pseurotin	Afu8g00520	fma-TC Verified ORF; Membrane-bound terpene cyclase; encoded in the fma (fumagillin) secondary metabolite gene cluster; predicted to be responsible for the cyclization of farnesyl-PP to sesquiterpene beta-trans-bergamotene; required for fumagillin biosynthesis		1	1	1	1	1	1	1	1	1	1	1	1	12
Cluster_30	Fumagillin and pseurotin	Afu8g00530	Uncharacterized ORF; Putative alpha/beta hydrolase; member of the pseurotin A gene cluster; hypoxia induced protein		1	1	1	1	1	1	1	1	1	1	1	1	12
Cluster_30	Fumagillin and pseurotin	Afu8g00540	nrps14 Verified ORF; Non-ribosomal peptide synthetase (NRPS); PKS/NRPS hybrid; multidomain protein; required for pseurotin A production; pseurotin A gene cluster member; transcript induced by voriconazole; induced by hypoxia and in infected mouse lungs		1	1	1	1	1	1	1	1	1	1	1	1	12
Cluster_30	Fumagillin and pseurotin	Afu8g00550	Verified ORF; Putative methyl transferase; member of the pseurotin A gene cluster; conidia-enriched protein; hypoxia induced protein		1	1	1	1	1	1	1	1	1	1	1	1	12
Cluster_30	Fumagillin and pseurotin	Afu8g00560	Uncharacterized ORF; Putative P450 monooxygenase; member of the pseurotin A gene cluster; transcript induced by voriconazole		1	1	1	1	1	1	1	1	1	1	1	1	12
Cluster_30	Fumagillin and pseurotin	Afu8g00570	Uncharacterized ORF; Putative hydrolase; member of the pseurotin A gene cluster		1	1	1	1	1	1	1	1	1	1	1	1	12	21
Cluster_30	Fumagillin and pseurotin	Afu8g00580	elfB Uncharacterized ORF; Putative elongation factor ElfB		1	1	1	1	1	1	1	1	1	1	1	1	12	21
Cluster_31	.	Afu8g01630	Uncharacterized ORF; Has domain(s) with predicted oxidoreductase activity and role in oxidation-reduction process		1	1	1	1	1	0	1	1	1	1	0	1	10	2
Cluster_31	.	Afu8g01640	Uncharacterized ORF; Protein similar to nonribosomal peptide synthases (NRPS-like), encoded in a predicted secondary metabolite gene cluster		1	1	1	1	1	1	1	1	1	1	1	1	12	1
Cluster_32	.	Afu8g02350	Uncharacterized ORF; Putative polyketide synthase (PKS), encoded in a predicted secondary metabolite gene cluster		1	1	1	1	1	1	1	1	1	1	1	1	12
Cluster_32	.	Afu8g02360	Uncharacterized ORF; Ortholog of A. fumigatus A1163 : AFUB_084230		1	1	1	1	1	1	1	1	1	1	1	1	12
Cluster_32	.	Afu8g02380	Uncharacterized ORF; Ortholog(s) have role in austinol biosynthetic process, dehydroaustinol biosynthetic process		1	1	1	1	1	1	1	1	1	1	1	1	12
Cluster_32	.	Afu8g02390	Uncharacterized ORF; Ortholog of N. fischeri NRRL 181 : NFIA_096060 and A. fumigatus A1163 : AFUB_084210		1	1	1	1	1	0	1	1	1	1	0	1	10
Cluster_32	.	Afu8g02400	Uncharacterized ORF; Has domain(s) with predicted role in isoprenoid biosynthetic process		1	1	1	1	1	1	1	1	1	1	1	1	12
Cluster_32	.	Afu8g02410	Uncharacterized ORF; Has domain(s) with predicted prenyltransferase activity and integral to membrane localization		1	1	1	1	1	1	1	1	1	1	1	1	12
Cluster_32	.	Afu8g02420	Uncharacterized ORF; Ortholog of A. nidulans FGSC A4 : AN8906, A. niger CBS 513.88 : An03g06440, A. oryzae RIB40 : AO090010000669, A. niger ATCC 1015 : 126819-mRNA and Aspergillus wentii : Aspwe1_0122188		1	1	1	1	1	1	1	1	1	1	0	0	10
Cluster_32	.	Afu8g02430	Uncharacterized ORF; Putative alcohol dehydrogenase		1	1	1	1	1	1	1	1	1	1	1	1	12
Cluster_32	.	Afu8g02440	erg25 Uncharacterized ORF; Putative c-4 methyl sterol oxidase with a predicted role in ergosterol biosynthesis; repressed by exposure to artemisinin; SrbA-regulated during hypoxia		1	1	1	1	1	1	1	1	1	1	1	1	12
Cluster_32	.	Afu8g02450	Uncharacterized ORF; Ortholog of A. nidulans FGSC A4 : AN8913, A. oryzae RIB40 : AO090010000666, Aspergillus wentii : Aspwe1_0177732, Aspergillus versicolor : Aspve1_0396039 and Aspergillus sydowii : Aspsy1_0094550		1	1	1	1	1	1	1	1	1	1	1	1	12
Cluster_32	.	Afu8g02460	Uncharacterized ORF; Has domain(s) with predicted role in transmembrane transport and integral to membrane localization		1	1	1	1	1	1	1	1	1	1	1	1	12	12
Cluster_32	.	Afu8g02470	Uncharacterized ORF; Ortholog of A. nidulans FGSC A4 : AN9032, AN10883, A. fumigatus Af293 : Afu7g06950, A. niger CBS 513.88 : An03g06330, An03g00350, An05g02580 and A. oryzae RIB40 : AO090010000660		1	1	1	1	1	1	1	1	1	1	1	1	12	10
